# Supplementary material for: Genetic history from the Middle Neolithic to present on the Mediterranean island of Sardinia
Source: Nat Commun. 2020 Feb 24;11:939. doi: 10.1038/s41467-020-14523-6 (PMC7039977; doi:10.1038/s41467-020-14523-6)
Supplement: Supplementary file 3 — Supplementary Data 2 [file 41467_2020_14523_MOESM3_ESM.xlsx]

## Sheet: A_Pw_FST
s1	s2	fst	se	z
Sar-MN	Sar-ECA	0.00225237	0.00366099	0.615235
Sar-MN	Sar-EMBA	0.00264334	0.00132128	2.00059
Sar-MN	Sar-Nur	0.00554251	0.00139784	3.96504
Sar-MN	Sar-VIL	0.0111014	0.00242486	4.57816
Sar-MN	Sar-MSR	0.014614	0.00385512	3.7908
Sar-MN	Sar-AMC	-0.000619217	0.00439377	-0.140931
Sar-MN	Sar-SNN	0.00895582	0.00308462	2.90338
Sar-MN	Iberia-EN	0.00673974	0.00187604	3.59254
Sar-MN	France-N	0.00756337	0.00277973	2.72091
Sar-MN	GB-EN	0.0116837	0.00149879	7.79542
Sar-MN	CE-EN	0.00965911	0.00126909	7.61106
Sar-MN	Balkans-EN	0.0103499	0.0013926	7.43202
Sar-MN	Anatolia-N	0.0134649	0.00129796	10.3739
Sar-MN	Steppe-EMBA	0.0506718	0.00157861	32.099
Sar-MN	Steppe-MLBA	0.0331055	0.00159072	20.8116
Sar-MN	EHG-HG	0.0842919	0.00283624	29.7196
Sar-MN	Iron_Gates-HG	0.0767156	0.00175836	43.629
Sar-MN	WHG-HG	0.0698185	0.00245237	28.4698
Sar-MN	CE-MNCA	0.00737623	0.00155183	4.75326
Sar-MN	Iberia-ECA	0.00883025	0.00145838	6.05482
Sar-MN	Iberia-LCA	0.00746292	0.00146474	5.09504
Sar-MN	Iberia-BA	0.00836836	0.0014173	5.90446
Sar-MN	GB-LN	0.0118492	0.00127686	9.27992
Sar-MN	GB-EBA	0.0230337	0.00127288	18.0957
Sar-MN	CE-EBA	0.0197223	0.0012664	15.5736
Sar-MN	Iran-CA	0.0348543	0.00187526	18.5864
Sar-MN	Minoan-BA	0.0185004	0.00176639	10.4736
Sar-MN	Myc-BA	0.0171237	0.00214326	7.98957
Sar-MN	Canaanite	0.0258076	0.00173353	14.8873
Sar-MN	Levant-BA	0.0272075	0.00199265	13.654
Sar-MN	Morocco_EN	0.188487	0.00702563	26.8285
Sar-MN	Morocco_LN	0.0349707	0.0103667	3.37337
Sar-MN	French	0.0179087	0.00125525	14.2671
Sar-MN	Basque	0.0207593	0.00130124	15.9535
Sar-MN	Spanish	0.0149107	0.00124316	11.9942
Sar-MN	Tuscan	0.015867	0.00137803	11.5143
Sar-MN	Maltese	0.0197944	0.00134797	14.6846
Sar-MN	Sicilian	0.0181632	0.00135138	13.4405
Sar-MN	Cypriot	0.0217529	0.00137617	15.8068
Sar-MN	Greek	0.018378	0.00126911	14.481
Sar-MN	Libyan_Jew	0.0272781	0.00141216	19.3165
Sar-MN	Tunisian_Jew	0.0275181	0.00142577	19.3005
Sar-MN	Turkish_Jew	0.0197504	0.0014584	13.5426
Sar-MN	Moroccan_Jew	0.0230183	0.00145468	15.8236
Sar-MN	Druze	0.0279769	0.00129805	21.5531
Sar-MN	Palestinian	0.0272054	0.00128178	21.2247
Sar-MN	Jordanian	0.0251595	0.00138293	18.1928
Sar-MN	Tunisian	0.0294922	0.00141549	20.8354
Sar-MN	Saharawi	0.0448202	0.00159631	28.0774
Sar-MN	BedouinA	0.0278282	0.00129861	21.4293
Sar-MN	Turkish	0.0239256	0.00124324	19.2445
Sar-MN	Lebanese	0.0253336	0.00139842	18.1158
Sar-MN	Ogl	0.0139887	0.00122927	11.3797
Sar-MN	non_Ogl	0.0113745	0.00121905	9.33056
Sar-ECA	Sar-EMBA	-0.00160325	0.00250403	-0.640265
Sar-ECA	Sar-Nur	0.00240816	0.00252251	0.954667
Sar-ECA	Sar-VIL	0.0043099	0.00442562	0.973851
Sar-ECA	Sar-MSR	0.00647438	0.00751792	0.861194
Sar-ECA	Sar-AMC	-0.0021573	0.00809519	-0.266491
Sar-ECA	Sar-SNN	-0.0105452	0.00628602	-1.67756
Sar-ECA	Iberia-EN	0.00508101	0.00328439	1.54702
Sar-ECA	France-N	0.00535804	0.00425297	1.25984
Sar-ECA	GB-EN	0.00496892	0.00277037	1.7936
Sar-ECA	CE-EN	0.00695488	0.00251785	2.76223
Sar-ECA	Balkans-EN	0.00753858	0.00263541	2.8605
Sar-ECA	Anatolia-N	0.00827589	0.00246411	3.35857
Sar-ECA	Steppe-EMBA	0.0474078	0.0027775	17.0685
Sar-ECA	Steppe-MLBA	0.0295106	0.00283353	10.4148
Sar-ECA	EHG-HG	0.0792542	0.00496447	15.9643
Sar-ECA	Iron_Gates-HG	0.0760054	0.00279163	27.2262
Sar-ECA	WHG-HG	0.0691733	0.00378609	18.2704
Sar-ECA	CE-MNCA	0.00609697	0.00276961	2.20138
Sar-ECA	Iberia-ECA	0.00829768	0.00279366	2.97018
Sar-ECA	Iberia-LCA	0.00620777	0.00276315	2.24663
Sar-ECA	Iberia-BA	0.00422522	0.00267355	1.58038
Sar-ECA	GB-LN	0.00674699	0.00251286	2.68499
Sar-ECA	GB-EBA	0.0202915	0.00246663	8.2264
Sar-ECA	CE-EBA	0.0172624	0.00245392	7.03462
Sar-ECA	Iran-CA	0.0317546	0.00355271	8.93813
Sar-ECA	Minoan-BA	0.015081	0.00317832	4.74496
Sar-ECA	Myc-BA	0.00765852	0.00400713	1.91122
Sar-ECA	Canaanite	0.0183973	0.00320366	5.74258
Sar-ECA	Levant-BA	0.020337	0.00389575	5.22031
Sar-ECA	Morocco_EN	0.174987	0.0135366	12.9269
Sar-ECA	Morocco_LN	0.0204292	0.0208092	0.981737
Sar-ECA	French	0.0154729	0.00241364	6.41061
Sar-ECA	Basque	0.0168116	0.00246456	6.82135
Sar-ECA	Spanish	0.0116729	0.00236584	4.93392
Sar-ECA	Tuscan	0.0125375	0.00255535	4.90639
Sar-ECA	Maltese	0.0174224	0.00257217	6.77342
Sar-ECA	Sicilian	0.0138316	0.00254116	5.44301
Sar-ECA	Cypriot	0.0169237	0.00257966	6.56045
Sar-ECA	Greek	0.0142627	0.00245475	5.81026
Sar-ECA	Libyan_Jew	0.024316	0.00252281	9.63846
Sar-ECA	Tunisian_Jew	0.0229685	0.00260735	8.80915
Sar-ECA	Turkish_Jew	0.0175338	0.00263763	6.64756
Sar-ECA	Moroccan_Jew	0.0195005	0.00270842	7.19996
Sar-ECA	Druze	0.0243322	0.0024981	9.74028
Sar-ECA	Palestinian	0.0231725	0.00245441	9.44121
Sar-ECA	Jordanian	0.0216705	0.00262411	8.25823
Sar-ECA	Tunisian	0.0275936	0.00257344	10.7225
Sar-ECA	Saharawi	0.0410753	0.00271533	15.1272
Sar-ECA	BedouinA	0.0242552	0.00250041	9.70049
Sar-ECA	Turkish	0.0206704	0.00247004	8.36846
Sar-ECA	Lebanese	0.021206	0.00256246	8.27563
Sar-ECA	Ogl	0.00990538	0.00237456	4.17146
Sar-ECA	non_Ogl	0.00716382	0.00235654	3.03998
Sar-EMBA	Sar-Nur	0.00104421	0.000484861	2.15362
Sar-EMBA	Sar-VIL	0.00946586	0.00150633	6.28406
Sar-EMBA	Sar-MSR	0.00856085	0.00263209	3.25249
Sar-EMBA	Sar-AMC	0.00706043	0.00262479	2.6899
Sar-EMBA	Sar-SNN	0.00496548	0.00205663	2.41438
Sar-EMBA	Iberia-EN	0.00494704	0.00100398	4.92744
Sar-EMBA	France-N	0.00643552	0.00200149	3.21537
Sar-EMBA	GB-EN	0.0104325	0.000595541	17.5177
Sar-EMBA	CE-EN	0.00974555	0.000379513	25.6791
Sar-EMBA	Balkans-EN	0.0102135	0.000493369	20.7014
Sar-EMBA	Anatolia-N	0.0126869	0.000460326	27.5607
Sar-EMBA	Steppe-EMBA	0.0491635	0.000808343	60.82
Sar-EMBA	Steppe-MLBA	0.0295978	0.000671845	44.0545
Sar-EMBA	EHG-HG	0.080508	0.00218713	36.8099
Sar-EMBA	Iron_Gates-HG	0.0736229	0.000965567	76.2483
Sar-EMBA	WHG-HG	0.0666367	0.00153762	43.3375
Sar-EMBA	CE-MNCA	0.00659367	0.000644666	10.228
Sar-EMBA	Iberia-ECA	0.00740663	0.000607867	12.1846
Sar-EMBA	Iberia-LCA	0.00618722	0.000616641	10.0337
Sar-EMBA	Iberia-BA	0.00534645	0.000507075	10.5437
Sar-EMBA	GB-LN	0.01016	0.000391441	25.9554
Sar-EMBA	GB-EBA	0.02211	0.000422731	52.3027
Sar-EMBA	CE-EBA	0.0185055	0.000378466	48.896
Sar-EMBA	Iran-CA	0.033095	0.00120084	27.5598
Sar-EMBA	Minoan-BA	0.0189187	0.000911139	20.7638
Sar-EMBA	Myc-BA	0.0124257	0.00115146	10.7912
Sar-EMBA	Canaanite	0.0238672	0.000911316	26.1899
Sar-EMBA	Levant-BA	0.0261475	0.00131051	19.9522
Sar-EMBA	Morocco_EN	0.184637	0.00455236	40.5585
Sar-EMBA	Morocco_LN	0.0232724	0.00651082	3.57442
Sar-EMBA	French	0.015166	0.000371611	40.8114
Sar-EMBA	Basque	0.0170841	0.000439109	38.9063
Sar-EMBA	Spanish	0.012142	0.000325275	37.3285
Sar-EMBA	Tuscan	0.0139754	0.000492433	28.3803
Sar-EMBA	Maltese	0.0175814	0.000520543	33.7751
Sar-EMBA	Sicilian	0.0153573	0.000434013	35.3843
Sar-EMBA	Cypriot	0.019259	0.000522537	36.8566
Sar-EMBA	Greek	0.0159955	0.000355367	45.0112
Sar-EMBA	Libyan_Jew	0.0254272	0.000554465	45.859
Sar-EMBA	Tunisian_Jew	0.0256122	0.000645298	39.6906
Sar-EMBA	Turkish_Jew	0.0175207	0.000505406	34.6667
Sar-EMBA	Moroccan_Jew	0.0203465	0.000622637	32.6779
Sar-EMBA	Druze	0.0257244	0.000396938	64.8072
Sar-EMBA	Palestinian	0.0247763	0.000389738	63.5716
Sar-EMBA	Jordanian	0.023234	0.000549815	42.2579
Sar-EMBA	Tunisian	0.0280664	0.00056312	49.8409
Sar-EMBA	Saharawi	0.0430893	0.000912746	47.2085
Sar-EMBA	BedouinA	0.0254577	0.000431363	59.0168
Sar-EMBA	Turkish	0.0217083	0.000366027	59.308
Sar-EMBA	Lebanese	0.0227973	0.00054927	41.5047
Sar-EMBA	Ogl	0.0109347	0.000302902	36.0998
Sar-EMBA	non_Ogl	0.00816436	0.000302474	26.9919
Sar-Nur	Sar-VIL	0.00898036	0.00153163	5.86327
Sar-Nur	Sar-MSR	0.00991372	0.00270782	3.66114
Sar-Nur	Sar-AMC	0.00832652	0.00280037	2.97337
Sar-Nur	Sar-SNN	0.00497756	0.00224105	2.22108
Sar-Nur	Iberia-EN	0.00585052	0.00107436	5.44557
Sar-Nur	France-N	0.00557598	0.00207007	2.69362
Sar-Nur	GB-EN	0.00985936	0.000652133	15.1186
Sar-Nur	CE-EN	0.0103266	0.00048492	21.2955
Sar-Nur	Balkans-EN	0.0107522	0.000651042	16.5153
Sar-Nur	Anatolia-N	0.0131914	0.000541406	24.365
Sar-Nur	Steppe-EMBA	0.0491089	0.000859714	57.1225
Sar-Nur	Steppe-MLBA	0.0296675	0.000778687	38.0994
Sar-Nur	EHG-HG	0.0810012	0.00227901	35.5423
Sar-Nur	Iron_Gates-HG	0.0748433	0.00103993	71.9693
Sar-Nur	WHG-HG	0.0678039	0.00164111	41.3158
Sar-Nur	CE-MNCA	0.00695578	0.0007398	9.40224
Sar-Nur	Iberia-ECA	0.0077378	0.000683754	11.3166
Sar-Nur	Iberia-LCA	0.00663306	0.000694475	9.55119
Sar-Nur	Iberia-BA	0.00558998	0.000572869	9.75787
Sar-Nur	GB-LN	0.0113192	0.000496165	22.8135
Sar-Nur	GB-EBA	0.0224272	0.000496987	45.1263
Sar-Nur	CE-EBA	0.0189742	0.000473645	40.06
Sar-Nur	Iran-CA	0.0334114	0.00127061	26.2957
Sar-Nur	Minoan-BA	0.0177344	0.000956394	18.543
Sar-Nur	Myc-BA	0.0135878	0.00123261	11.0236
Sar-Nur	Canaanite	0.0236819	0.00093547	25.3155
Sar-Nur	Levant-BA	0.0267398	0.00138799	19.2651
Sar-Nur	Morocco_EN	0.183504	0.00447987	40.9619
Sar-Nur	Morocco_LN	0.0308627	0.00691426	4.46362
Sar-Nur	French	0.0146338	0.000443925	32.9645
Sar-Nur	Basque	0.0171533	0.000492153	34.8535
Sar-Nur	Spanish	0.0114372	0.000392521	29.1378
Sar-Nur	Tuscan	0.013465	0.000554972	24.2625
Sar-Nur	Maltese	0.0167067	0.000592	28.2207
Sar-Nur	Sicilian	0.014421	0.000512686	28.1283
Sar-Nur	Cypriot	0.0178446	0.000610665	29.2216
Sar-Nur	Greek	0.0152244	0.000446962	34.0619
Sar-Nur	Libyan_Jew	0.0249443	0.000633855	39.3534
Sar-Nur	Tunisian_Jew	0.0250827	0.0006766	37.0717
Sar-Nur	Turkish_Jew	0.0167858	0.00057496	29.1947
Sar-Nur	Moroccan_Jew	0.0201059	0.000688031	29.2224
Sar-Nur	Druze	0.0249817	0.000464706	53.758
Sar-Nur	Palestinian	0.0241128	0.000477865	50.4594
Sar-Nur	Jordanian	0.022973	0.000578565	39.7069
Sar-Nur	Tunisian	0.0275139	0.000621069	44.3008
Sar-Nur	Saharawi	0.0430594	0.00098143	43.8742
Sar-Nur	BedouinA	0.0246062	0.000478731	51.3988
Sar-Nur	Turkish	0.021022	0.000455062	46.1959
Sar-Nur	Lebanese	0.0221216	0.00061478	35.983
Sar-Nur	Ogl	0.00978082	0.000378814	25.8196
Sar-Nur	non_Ogl	0.00712269	0.000379291	18.779
Sar-VIL	Sar-MSR	-0.00183936	0.00425871	-0.431906
Sar-VIL	Sar-AMC	0.00603836	0.0047169	1.28015
Sar-VIL	Sar-SNN	0.00216121	0.00375404	0.575702
Sar-VIL	Iberia-EN	0.0107866	0.00187144	5.76379
Sar-VIL	France-N	0.0117507	0.00282381	4.16127
Sar-VIL	GB-EN	0.0126036	0.00164816	7.64707
Sar-VIL	CE-EN	0.00998372	0.00143327	6.96567
Sar-VIL	Balkans-EN	0.00889714	0.00155465	5.72294
Sar-VIL	Anatolia-N	0.0101683	0.0014578	6.97508
Sar-VIL	Steppe-EMBA	0.0354922	0.00160484	22.1157
Sar-VIL	Steppe-MLBA	0.0213649	0.00161467	13.2317
Sar-VIL	EHG-HG	0.0657338	0.00319853	20.5512
Sar-VIL	Iron_Gates-HG	0.0759552	0.00177196	42.865
Sar-VIL	WHG-HG	0.0705795	0.00242863	29.0614
Sar-VIL	CE-MNCA	0.00961036	0.00161921	5.93523
Sar-VIL	Iberia-ECA	0.0135087	0.00158867	8.50313
Sar-VIL	Iberia-LCA	0.0122991	0.00163326	7.53039
Sar-VIL	Iberia-BA	0.00855856	0.00162254	5.27478
Sar-VIL	GB-LN	0.0142653	0.00147178	9.69251
Sar-VIL	GB-EBA	0.0156553	0.00137733	11.3664
Sar-VIL	CE-EBA	0.0131003	0.00132651	9.8758
Sar-VIL	Iran-CA	0.0171693	0.0021467	7.99799
Sar-VIL	Minoan-BA	0.0135893	0.00191836	7.08382
Sar-VIL	Myc-BA	0.00560215	0.00226237	2.47623
Sar-VIL	Canaanite	0.0109929	0.00186623	5.89046
Sar-VIL	Levant-BA	0.0110679	0.00236177	4.68627
Sar-VIL	Morocco_EN	0.140092	0.00820472	17.0745
Sar-VIL	Morocco_LN	0.00988081	0.012422	0.79543
Sar-VIL	French	0.0105653	0.00137901	7.66153
Sar-VIL	Basque	0.0153957	0.00141084	10.9124
Sar-VIL	Spanish	0.00746909	0.00129878	5.75086
Sar-VIL	Tuscan	0.00673365	0.00145284	4.63481
Sar-VIL	Maltese	0.00816831	0.0014295	5.71411
Sar-VIL	Sicilian	0.00686358	0.00141624	4.84633
Sar-VIL	Cypriot	0.00886605	0.00146232	6.06301
Sar-VIL	Greek	0.00810285	0.0013207	6.13527
Sar-VIL	Libyan_Jew	0.0136572	0.00140134	9.74578
Sar-VIL	Tunisian_Jew	0.01242	0.00144554	8.59195
Sar-VIL	Turkish_Jew	0.00734041	0.00147044	4.992
Sar-VIL	Moroccan_Jew	0.00924586	0.00156273	5.91646
Sar-VIL	Druze	0.013371	0.00130918	10.2132
Sar-VIL	Palestinian	0.0107106	0.00131726	8.13097
Sar-VIL	Jordanian	0.00903204	0.00140772	6.41608
Sar-VIL	Tunisian	0.00999408	0.00137859	7.24951
Sar-VIL	Saharawi	0.0226114	0.0015289	14.7893
Sar-VIL	BedouinA	0.00969949	0.0013178	7.36038
Sar-VIL	Turkish	0.0101906	0.00129382	7.87641
Sar-VIL	Lebanese	0.00899492	0.00142413	6.31609
Sar-VIL	Ogl	0.0116365	0.00132688	8.76979
Sar-VIL	non_Ogl	0.00781008	0.0013216	5.90959
Sar-MSR	Sar-AMC	0.00188739	0.00803012	0.235038
Sar-MSR	Sar-SNN	0.00265753	0.00596172	0.445765
Sar-MSR	Iberia-EN	0.00661813	0.00342659	1.9314
Sar-MSR	France-N	0.0127385	0.00442106	2.88133
Sar-MSR	GB-EN	0.0105855	0.00284088	3.72615
Sar-MSR	CE-EN	0.00742992	0.00256447	2.89726
Sar-MSR	Balkans-EN	0.00785442	0.00269995	2.9091
Sar-MSR	Anatolia-N	0.0068269	0.00263573	2.59014
Sar-MSR	Steppe-EMBA	0.0271567	0.00286578	9.47621
Sar-MSR	Steppe-MLBA	0.0165832	0.00293176	5.65641
Sar-MSR	EHG-HG	0.0609875	0.00510745	11.9409
Sar-MSR	Iron_Gates-HG	0.0707596	0.0028661	24.6885
Sar-MSR	WHG-HG	0.0687142	0.00384387	17.8763
Sar-MSR	CE-MNCA	0.00533331	0.00279208	1.91016
Sar-MSR	Iberia-ECA	0.0122974	0.00295692	4.15887
Sar-MSR	Iberia-LCA	0.00978925	0.00272056	3.59824
Sar-MSR	Iberia-BA	0.00767789	0.00281321	2.72923
Sar-MSR	GB-LN	0.0106532	0.00258207	4.12584
Sar-MSR	GB-EBA	0.0106317	0.00251975	4.21935
Sar-MSR	CE-EBA	0.00850914	0.00245285	3.46909
Sar-MSR	Iran-CA	0.0145874	0.00341588	4.27046
Sar-MSR	Minoan-BA	0.00950816	0.00324221	2.93261
Sar-MSR	Myc-BA	-0.000688044	0.00416771	-0.165089
Sar-MSR	Canaanite	0.0100291	0.00335815	2.98651
Sar-MSR	Levant-BA	0.00936979	0.00357724	2.61928
Sar-MSR	Morocco_EN	0.191676	0.013775	13.9148
Sar-MSR	Morocco_LN	0.0110041	0.0212869	0.516944
Sar-MSR	French	0.00501334	0.00245558	2.04162
Sar-MSR	Basque	0.011185	0.0025353	4.4117
Sar-MSR	Spanish	0.0041995	0.0024352	1.7245
Sar-MSR	Tuscan	0.00373507	0.00258144	1.44689
Sar-MSR	Maltese	0.00609326	0.00262855	2.31811
Sar-MSR	Sicilian	0.00414818	0.00260155	1.59451
Sar-MSR	Cypriot	0.00556142	0.00259731	2.14122
Sar-MSR	Greek	0.00379956	0.00248121	1.53133
Sar-MSR	Libyan_Jew	0.0134346	0.00265135	5.06707
Sar-MSR	Tunisian_Jew	0.0121703	0.00271257	4.48664
Sar-MSR	Turkish_Jew	0.00383421	0.00261987	1.46351
Sar-MSR	Moroccan_Jew	0.00623805	0.00267993	2.32769
Sar-MSR	Druze	0.00965913	0.00246012	3.92629
Sar-MSR	Palestinian	0.00892549	0.00242111	3.68653
Sar-MSR	Jordanian	0.00754606	0.00261133	2.88974
Sar-MSR	Tunisian	0.0146747	0.00246994	5.94132
Sar-MSR	Saharawi	0.0321797	0.00276417	11.6417
Sar-MSR	BedouinA	0.00934526	0.00240023	3.89348
Sar-MSR	Turkish	0.00479026	0.00238454	2.00888
Sar-MSR	Lebanese	0.00679397	0.00261343	2.59963
Sar-MSR	Ogl	0.00896662	0.00245633	3.65042
Sar-MSR	non_Ogl	0.0048079	0.00243051	1.97814
Sar-AMC	Sar-SNN	-0.0038112	0.00627223	-0.607631
Sar-AMC	Iberia-EN	0.00717921	0.00359387	1.99762
Sar-AMC	France-N	0.00768928	0.0047501	1.61876
Sar-AMC	GB-EN	0.00910245	0.00293561	3.10071
Sar-AMC	CE-EN	0.009448	0.00267614	3.53046
Sar-AMC	Balkans-EN	0.00760139	0.00284542	2.67144
Sar-AMC	Anatolia-N	0.0105706	0.0026736	3.95368
Sar-AMC	Steppe-EMBA	0.0345615	0.00281686	12.2695
Sar-AMC	Steppe-MLBA	0.0199314	0.00288865	6.89992
Sar-AMC	EHG-HG	0.0696323	0.00533839	13.0437
Sar-AMC	Iron_Gates-HG	0.0730837	0.00289325	25.2601
Sar-AMC	WHG-HG	0.065661	0.00401216	16.3655
Sar-AMC	CE-MNCA	0.00824481	0.0029538	2.79126
Sar-AMC	Iberia-ECA	0.0123439	0.00300573	4.10678
Sar-AMC	Iberia-LCA	0.0102465	0.00303601	3.37497
Sar-AMC	Iberia-BA	0.00810146	0.00283549	2.85717
Sar-AMC	GB-LN	0.0100613	0.00258052	3.89895
Sar-AMC	GB-EBA	0.0139057	0.00253169	5.49267
Sar-AMC	CE-EBA	0.0104682	0.00249993	4.18741
Sar-AMC	Iran-CA	0.018993	0.00385966	4.92091
Sar-AMC	Minoan-BA	0.0146701	0.00363731	4.03323
Sar-AMC	Myc-BA	0.00796733	0.00447296	1.78122
Sar-AMC	Canaanite	0.0156882	0.00343006	4.57373
Sar-AMC	Levant-BA	0.0117659	0.00425622	2.76439
Sar-AMC	Morocco_EN	0.176842	0.0167256	10.5732
Sar-AMC	Morocco_LN	0.0372727	0.0266598	1.39808
Sar-AMC	French	0.00983076	0.00248053	3.96317
Sar-AMC	Basque	0.0154662	0.0025138	6.1525
Sar-AMC	Spanish	0.00901366	0.00245624	3.66969
Sar-AMC	Tuscan	0.00775922	0.00258169	3.00548
Sar-AMC	Maltese	0.00998282	0.00266475	3.74624
Sar-AMC	Sicilian	0.00866546	0.00263434	3.28943
Sar-AMC	Cypriot	0.0108659	0.00264072	4.11475
Sar-AMC	Greek	0.00905857	0.00250291	3.61921
Sar-AMC	Libyan_Jew	0.0175384	0.00270918	6.47371
Sar-AMC	Tunisian_Jew	0.0170429	0.00272979	6.24328
Sar-AMC	Turkish_Jew	0.0100894	0.00275344	3.6643
Sar-AMC	Moroccan_Jew	0.0137492	0.00281053	4.89202
Sar-AMC	Druze	0.0166506	0.00250682	6.64213
Sar-AMC	Palestinian	0.0145268	0.0024963	5.81935
Sar-AMC	Jordanian	0.0129541	0.00258327	5.01463
Sar-AMC	Tunisian	0.0198939	0.00258211	7.70454
Sar-AMC	Saharawi	0.0339349	0.00288934	11.7449
Sar-AMC	BedouinA	0.0152514	0.00247011	6.17436
Sar-AMC	Turkish	0.0113029	0.002461	4.59281
Sar-AMC	Lebanese	0.0125785	0.00270165	4.65584
Sar-AMC	Ogl	0.01135	0.00247438	4.58701
Sar-AMC	non_Ogl	0.00832559	0.00246097	3.38305
Sar-SNN	Iberia-EN	0.00961934	0.0027474	3.50126
Sar-SNN	France-N	0.0162191	0.00402973	4.02486
Sar-SNN	GB-EN	0.00767114	0.00228624	3.35536
Sar-SNN	CE-EN	0.00668539	0.00209309	3.19402
Sar-SNN	Balkans-EN	0.00717744	0.00222375	3.22763
Sar-SNN	Anatolia-N	0.00975949	0.00208059	4.69073
Sar-SNN	Steppe-EMBA	0.0236951	0.00220771	10.7329
Sar-SNN	Steppe-MLBA	0.0125206	0.00234433	5.34079
Sar-SNN	EHG-HG	0.0596613	0.00431338	13.8317
Sar-SNN	Iron_Gates-HG	0.0621928	0.00236655	26.2799
Sar-SNN	WHG-HG	0.0584512	0.00325367	17.9647
Sar-SNN	CE-MNCA	0.00391053	0.00225814	1.73175
Sar-SNN	Iberia-ECA	0.00716466	0.00224662	3.18908
Sar-SNN	Iberia-LCA	0.00769915	0.00231766	3.32195
Sar-SNN	Iberia-BA	0.00351636	0.00214968	1.63576
Sar-SNN	GB-LN	0.00990405	0.00211541	4.68186
Sar-SNN	GB-EBA	0.00593804	0.00192548	3.08392
Sar-SNN	CE-EBA	0.00371492	0.00190852	1.9465
Sar-SNN	Iran-CA	0.0179581	0.00297488	6.0366
Sar-SNN	Minoan-BA	0.0134009	0.00270327	4.95729
Sar-SNN	Myc-BA	0.00967812	0.00338947	2.85535
Sar-SNN	Canaanite	0.0123924	0.00272331	4.5505
Sar-SNN	Levant-BA	0.0150933	0.00309015	4.88432
Sar-SNN	Morocco_EN	0.155592	0.0122607	12.6903
Sar-SNN	Morocco_LN	0.0442824	0.0192424	2.30129
Sar-SNN	French	0.00292899	0.00190229	1.53972
Sar-SNN	Basque	0.00635121	0.00195134	3.25479
Sar-SNN	Spanish	0.00156274	0.00191853	0.814554
Sar-SNN	Tuscan	0.00230047	0.00214766	1.07116
Sar-SNN	Maltese	0.00548085	0.00210063	2.60914
Sar-SNN	Sicilian	0.00371654	0.00203904	1.82269
Sar-SNN	Cypriot	0.00810844	0.00210296	3.85573
Sar-SNN	Greek	0.00343745	0.0019611	1.75281
Sar-SNN	Libyan_Jew	0.0128482	0.00207708	6.18572
Sar-SNN	Tunisian_Jew	0.015241	0.0021808	6.9887
Sar-SNN	Turkish_Jew	0.00431865	0.00203081	2.12657
Sar-SNN	Moroccan_Jew	0.00859852	0.00220393	3.90145
Sar-SNN	Druze	0.0110627	0.00196088	5.6417
Sar-SNN	Palestinian	0.0114185	0.00191848	5.95186
Sar-SNN	Jordanian	0.0102853	0.00206777	4.97409
Sar-SNN	Tunisian	0.015414	0.00207068	7.44393
Sar-SNN	Saharawi	0.0322334	0.00229209	14.0629
Sar-SNN	BedouinA	0.0126166	0.00195934	6.43922
Sar-SNN	Turkish	0.00661225	0.00191717	3.44896
Sar-SNN	Lebanese	0.00978144	0.00203557	4.80526
Sar-SNN	Ogl	0.00701255	0.00197312	3.55404
Sar-SNN	non_Ogl	0.00284924	0.00192071	1.48343
Iberia-EN	France-N	0.00842998	0.00239229	3.52382
Iberia-EN	GB-EN	0.0100483	0.00118142	8.50534
Iberia-EN	CE-EN	0.00765853	0.000959311	7.98336
Iberia-EN	Balkans-EN	0.00845111	0.00108654	7.77802
Iberia-EN	Anatolia-N	0.00958544	0.00102524	9.34949
Iberia-EN	Steppe-EMBA	0.0510108	0.001313	38.8507
Iberia-EN	Steppe-MLBA	0.0327316	0.00123	26.6109
Iberia-EN	EHG-HG	0.0826672	0.00259783	31.8217
Iberia-EN	Iron_Gates-HG	0.08243	0.00154703	53.2827
Iberia-EN	WHG-HG	0.0753198	0.0021056	35.7711
Iberia-EN	CE-MNCA	0.00781111	0.00122777	6.36203
Iberia-EN	Iberia-ECA	0.00506515	0.00116892	4.33319
Iberia-EN	Iberia-LCA	0.00572561	0.00120322	4.75857
Iberia-EN	Iberia-BA	0.00584833	0.0010366	5.64182
Iberia-EN	GB-LN	0.00947493	0.000959588	9.87396
Iberia-EN	GB-EBA	0.0235746	0.0010171	23.1781
Iberia-EN	CE-EBA	0.0200477	0.000969317	20.6823
Iberia-EN	Iran-CA	0.0356125	0.00165843	21.4737
Iberia-EN	Minoan-BA	0.0188398	0.00140036	13.4535
Iberia-EN	Myc-BA	0.0139605	0.00178266	7.83127
Iberia-EN	Canaanite	0.0238325	0.00150245	15.8625
Iberia-EN	Levant-BA	0.02491	0.00175521	14.192
Iberia-EN	Morocco_EN	0.178273	0.00523058	34.0828
Iberia-EN	Morocco_LN	0.0289308	0.00824252	3.50994
Iberia-EN	French	0.0184942	0.000948094	19.5067
Iberia-EN	Basque	0.0203241	0.00101376	20.0482
Iberia-EN	Spanish	0.0144551	0.000912402	15.8429
Iberia-EN	Tuscan	0.016171	0.00104668	15.4499
Iberia-EN	Maltese	0.0183573	0.00105321	17.4299
Iberia-EN	Sicilian	0.0168184	0.00106088	15.8533
Iberia-EN	Cypriot	0.0204016	0.0011173	18.2597
Iberia-EN	Greek	0.0171124	0.000967258	17.6916
Iberia-EN	Libyan_Jew	0.0259174	0.00108029	23.9912
Iberia-EN	Tunisian_Jew	0.0261264	0.00113206	23.0787
Iberia-EN	Turkish_Jew	0.0179614	0.00108702	16.5235
Iberia-EN	Moroccan_Jew	0.0223239	0.00116397	19.1791
Iberia-EN	Druze	0.0262319	0.00100627	26.0684
Iberia-EN	Palestinian	0.0249443	0.00096293	25.9045
Iberia-EN	Jordanian	0.023308	0.00105012	22.1956
Iberia-EN	Tunisian	0.0281829	0.00106454	26.4743
Iberia-EN	Saharawi	0.0426047	0.00130917	32.5434
Iberia-EN	BedouinA	0.0250996	0.000980651	25.5948
Iberia-EN	Turkish	0.0228227	0.000953594	23.9333
Iberia-EN	Lebanese	0.0231475	0.00109102	21.2165
Iberia-EN	Ogl	0.0141408	0.000917711	15.4088
Iberia-EN	non_Ogl	0.0111906	0.0008944	12.5119
France-N	GB-EN	0.00639477	0.00206219	3.10097
France-N	CE-EN	0.011951	0.00199636	5.98639
France-N	Balkans-EN	0.011222	0.0020448	5.48807
France-N	Anatolia-N	0.013434	0.00195732	6.86349
France-N	Steppe-EMBA	0.0491659	0.00219588	22.3901
France-N	Steppe-MLBA	0.0300201	0.00212515	14.1262
France-N	EHG-HG	0.079914	0.00325327	24.5642
France-N	Iron_Gates-HG	0.0678576	0.0024863	27.2926
France-N	WHG-HG	0.0595974	0.00295436	20.1727
France-N	CE-MNCA	0.0059304	0.00212285	2.79359
France-N	Iberia-ECA	0.00332984	0.00207287	1.60639
France-N	Iberia-LCA	0.00353109	0.00212812	1.65925
France-N	Iberia-BA	0.00400306	0.00202164	1.98011
France-N	GB-LN	0.00721053	0.00196369	3.67193
France-N	GB-EBA	0.0192223	0.00193855	9.91582
France-N	CE-EBA	0.0166793	0.0019172	8.6998
France-N	Iran-CA	0.0346721	0.00250393	13.8471
France-N	Minoan-BA	0.0218117	0.00235623	9.25704
France-N	Myc-BA	0.0141571	0.00284471	4.97663
France-N	Canaanite	0.0263316	0.00229277	11.4846
France-N	Levant-BA	0.0259205	0.00260998	9.93129
France-N	Morocco_EN	0.182733	0.00766983	23.8249
France-N	Morocco_LN	0.0307248	0.0116595	2.63517
France-N	French	0.0169632	0.00195555	8.67441
France-N	Basque	0.0189537	0.00198205	9.56265
France-N	Spanish	0.0141275	0.00189165	7.46838
France-N	Tuscan	0.0175483	0.00204896	8.56451
France-N	Maltese	0.0211422	0.00199981	10.5721
France-N	Sicilian	0.0183113	0.00199698	9.16949
France-N	Cypriot	0.0234433	0.00204455	11.4663
France-N	Greek	0.0192911	0.00194477	9.91949
France-N	Libyan_Jew	0.0281675	0.00197684	14.2487
France-N	Tunisian_Jew	0.0284662	0.00211973	13.4292
France-N	Turkish_Jew	0.0201572	0.00206205	9.77532
France-N	Moroccan_Jew	0.0236251	0.00210799	11.2074
France-N	Druze	0.02874	0.00194981	14.7399
France-N	Palestinian	0.0283258	0.00191371	14.8015
France-N	Jordanian	0.0272467	0.00208716	13.0545
France-N	Tunisian	0.0315942	0.00197078	16.0313
France-N	Saharawi	0.0460516	0.00217274	21.1952
France-N	BedouinA	0.0288694	0.00192506	14.9966
France-N	Turkish	0.0244315	0.00190637	12.8157
France-N	Lebanese	0.0256963	0.00211986	12.1217
France-N	Ogl	0.0155202	0.00193175	8.03427
France-N	non_Ogl	0.0126567	0.00188796	6.70393
GB-EN	CE-EN	0.0137407	0.000597031	23.015
GB-EN	Balkans-EN	0.0120039	0.000712867	16.839
GB-EN	Anatolia-N	0.0166628	0.000620052	26.8733
GB-EN	Steppe-EMBA	0.0491539	0.000819088	60.0105
GB-EN	Steppe-MLBA	0.0304413	0.000808115	37.6696
GB-EN	EHG-HG	0.0763559	0.00229215	33.3119
GB-EN	Iron_Gates-HG	0.0672708	0.0010102	66.5916
GB-EN	WHG-HG	0.0559486	0.00164395	34.0331
GB-EN	CE-MNCA	0.00404017	0.000749181	5.39278
GB-EN	Iberia-ECA	0.00623302	0.000739369	8.43019
GB-EN	Iberia-LCA	0.00663567	0.000683783	9.70435
GB-EN	Iberia-BA	0.00674798	0.000652622	10.3398
GB-EN	GB-LN	0.000944055	0.000513441	1.83868
GB-EN	GB-EBA	0.017248	0.00051836	33.2742
GB-EN	CE-EBA	0.0161346	0.000477425	33.795
GB-EN	Iran-CA	0.036177	0.00132915	27.2183
GB-EN	Minoan-BA	0.0232065	0.00112268	20.6706
GB-EN	Myc-BA	0.0173728	0.00130514	13.3111
GB-EN	Canaanite	0.0308608	0.00109861	28.0907
GB-EN	Levant-BA	0.0247045	0.00141822	17.4194
GB-EN	Morocco_EN	0.188168	0.00464094	40.5452
GB-EN	Morocco_LN	0.0369326	0.00761837	4.84783
GB-EN	French	0.0198183	0.000510127	38.8498
GB-EN	Basque	0.0224981	0.000587991	38.2627
GB-EN	Spanish	0.0171896	0.000483148	35.5784
GB-EN	Tuscan	0.0198478	0.000691111	28.7186
GB-EN	Maltese	0.0239097	0.00066785	35.801
GB-EN	Sicilian	0.0208007	0.000595084	34.9542
GB-EN	Cypriot	0.0252309	0.000649502	38.8465
GB-EN	Greek	0.0211287	0.000534032	39.5644
GB-EN	Libyan_Jew	0.032102	0.000721196	44.5121
GB-EN	Tunisian_Jew	0.0321105	0.000778967	41.2219
GB-EN	Turkish_Jew	0.0232262	0.000653411	35.5461
GB-EN	Moroccan_Jew	0.0269572	0.000794536	33.9282
GB-EN	Druze	0.031822	0.000570482	55.7809
GB-EN	Palestinian	0.0308429	0.000560657	55.0121
GB-EN	Jordanian	0.0293981	0.000646203	45.4935
GB-EN	Tunisian	0.0336583	0.000691688	48.6611
GB-EN	Saharawi	0.0486147	0.00101061	48.1042
GB-EN	BedouinA	0.0317037	0.000584903	54.2034
GB-EN	Turkish	0.0271239	0.000528687	51.3042
GB-EN	Lebanese	0.0285386	0.000664245	42.9639
GB-EN	Ogl	0.0196031	0.000504485	38.8576
GB-EN	non_Ogl	0.0165223	0.000498011	33.1766
CE-EN	Balkans-EN	0.00103691	0.000456618	2.27085
CE-EN	Anatolia-N	0.00355528	0.00033501	10.6125
CE-EN	Steppe-EMBA	0.050488	0.000782095	64.5549
CE-EN	Steppe-MLBA	0.0309633	0.000704017	43.9809
CE-EN	EHG-HG	0.0838977	0.00218864	38.3333
CE-EN	Iron_Gates-HG	0.0853131	0.000967247	88.202
CE-EN	WHG-HG	0.0810197	0.0016522	49.0374
CE-EN	CE-MNCA	0.007947	0.000626416	12.6865
CE-EN	Iberia-ECA	0.0141117	0.000630878	22.3684
CE-EN	Iberia-LCA	0.0121188	0.000632547	19.1588
CE-EN	Iberia-BA	0.0115366	0.000527316	21.878
CE-EN	GB-LN	0.0134752	0.000382877	35.1946
CE-EN	GB-EBA	0.0239182	0.000392565	60.9279
CE-EN	CE-EBA	0.0199984	0.000364135	54.9203
CE-EN	Iran-CA	0.0281638	0.00119861	23.4971
CE-EN	Minoan-BA	0.0110681	0.000804025	13.7658
CE-EN	Myc-BA	0.00788025	0.00114578	6.87764
CE-EN	Canaanite	0.0192072	0.000851389	22.5598
CE-EN	Levant-BA	0.0212855	0.00126388	16.8414
CE-EN	Morocco_EN	0.183999	0.00426977	43.0933
CE-EN	Morocco_LN	0.0290274	0.00625682	4.63932
CE-EN	French	0.0179676	0.000355305	50.5695
CE-EN	Basque	0.0217332	0.00046512	46.7261
CE-EN	Spanish	0.0150005	0.000318778	47.0562
CE-EN	Tuscan	0.0138113	0.000462091	29.8886
CE-EN	Maltese	0.0165063	0.000517192	31.9153
CE-EN	Sicilian	0.0140948	0.000413498	34.0868
CE-EN	Cypriot	0.0163769	0.000472886	34.6318
CE-EN	Greek	0.0142898	0.000340969	41.9094
CE-EN	Libyan_Jew	0.0236134	0.000528451	44.6842
CE-EN	Tunisian_Jew	0.0232376	0.000601523	38.6312
CE-EN	Turkish_Jew	0.0159451	0.000475835	33.5097
CE-EN	Moroccan_Jew	0.0191506	0.000570325	33.5784
CE-EN	Druze	0.0226006	0.000354564	63.742
CE-EN	Palestinian	0.0217144	0.000343421	63.2298
CE-EN	Jordanian	0.0207438	0.000495134	41.8952
CE-EN	Tunisian	0.0264703	0.00056176	47.1203
CE-EN	Saharawi	0.043103	0.000919397	46.8818
CE-EN	BedouinA	0.0225148	0.000371562	60.5951
CE-EN	Turkish	0.0197742	0.000327394	60.3987
CE-EN	Lebanese	0.0201494	0.00049647	40.5854
CE-EN	Ogl	0.015505	0.000329123	47.11
CE-EN	non_Ogl	0.0120164	0.000334218	35.9539
Balkans-EN	Anatolia-N	0.00286564	0.000485829	5.89847
Balkans-EN	Steppe-EMBA	0.0517528	0.000920979	56.1932
Balkans-EN	Steppe-MLBA	0.032676	0.000795156	41.0939
Balkans-EN	EHG-HG	0.085655	0.00236716	36.1847
Balkans-EN	Iron_Gates-HG	0.0889831	0.00110721	80.3666
Balkans-EN	WHG-HG	0.0849904	0.00173597	48.9585
Balkans-EN	CE-MNCA	0.00906573	0.000767505	11.8119
Balkans-EN	Iberia-ECA	0.012868	0.000748167	17.1994
Balkans-EN	Iberia-LCA	0.0115785	0.000758431	15.2664
Balkans-EN	Iberia-BA	0.0106651	0.000675565	15.7869
Balkans-EN	GB-LN	0.0116555	0.000516298	22.5752
Balkans-EN	GB-EBA	0.0223096	0.000553577	40.3009
Balkans-EN	CE-EBA	0.0190662	0.000485318	39.2859
Balkans-EN	Iran-CA	0.0269753	0.00125068	21.5686
Balkans-EN	Minoan-BA	0.0110029	0.000906133	12.1427
Balkans-EN	Myc-BA	0.00989287	0.00131407	7.5284
Balkans-EN	Canaanite	0.0205229	0.00100882	20.3436
Balkans-EN	Levant-BA	0.01753	0.00137621	12.7379
Balkans-EN	Morocco_EN	0.18494	0.00488308	37.8736
Balkans-EN	Morocco_LN	0.0339545	0.00695256	4.88374
Balkans-EN	French	0.0201895	0.000516407	39.0961
Balkans-EN	Basque	0.0241426	0.00058173	41.5013
Balkans-EN	Spanish	0.0169988	0.000473479	35.9019
Balkans-EN	Tuscan	0.0156091	0.000597051	26.1437
Balkans-EN	Maltese	0.0178936	0.000619755	28.8721
Balkans-EN	Sicilian	0.0153442	0.000527681	29.0785
Balkans-EN	Cypriot	0.0175951	0.000567803	30.9881
Balkans-EN	Greek	0.0159334	0.000490461	32.4866
Balkans-EN	Libyan_Jew	0.0248705	0.000681907	36.472
Balkans-EN	Tunisian_Jew	0.0248671	0.000717097	34.6775
Balkans-EN	Turkish_Jew	0.0173991	0.000590778	29.4511
Balkans-EN	Moroccan_Jew	0.0205975	0.000733989	28.0624
Balkans-EN	Druze	0.0233589	0.00047872	48.7945
Balkans-EN	Palestinian	0.0227852	0.000457648	49.7876
Balkans-EN	Jordanian	0.0213749	0.000568763	37.5815
Balkans-EN	Tunisian	0.0275661	0.000627931	43.8998
Balkans-EN	Saharawi	0.0438386	0.000991558	44.2119
Balkans-EN	BedouinA	0.0235019	0.000487775	48.1819
Balkans-EN	Turkish	0.0209827	0.000473225	44.3398
Balkans-EN	Lebanese	0.0208988	0.000626245	33.3717
Balkans-EN	Ogl	0.017254	0.000454652	37.9498
Balkans-EN	non_Ogl	0.013642	0.000446081	30.5819
Anatolia-N	Steppe-EMBA	0.0526829	0.000830717	63.4186
Anatolia-N	Steppe-MLBA	0.0340031	0.000755209	45.0248
Anatolia-N	EHG-HG	0.0874377	0.00215404	40.5924
Anatolia-N	Iron_Gates-HG	0.0924444	0.00103671	89.1706
Anatolia-N	WHG-HG	0.088225	0.00167323	52.7273
Anatolia-N	CE-MNCA	0.0121064	0.000684586	17.6842
Anatolia-N	Iberia-ECA	0.0166454	0.000651479	25.5501
Anatolia-N	Iberia-LCA	0.0153715	0.000685874	22.4115
Anatolia-N	Iberia-BA	0.0144968	0.000601967	24.0823
Anatolia-N	GB-LN	0.0169012	0.000435182	38.8371
Anatolia-N	GB-EBA	0.0272555	0.000460965	59.127
Anatolia-N	CE-EBA	0.0228128	0.000388167	58.7706
Anatolia-N	Iran-CA	0.0274958	0.00117241	23.4524
Anatolia-N	Minoan-BA	0.0117643	0.000888119	13.2463
Anatolia-N	Myc-BA	0.00959424	0.00113214	8.47442
Anatolia-N	Canaanite	0.0180318	0.0009027	19.9753
Anatolia-N	Levant-BA	0.019754	0.00128832	15.3332
Anatolia-N	Morocco_EN	0.183174	0.00442718	41.3748
Anatolia-N	Morocco_LN	0.030083	0.00644327	4.66891
Anatolia-N	French	0.0213868	0.000407976	52.4216
Anatolia-N	Basque	0.0254958	0.000500661	50.9242
Anatolia-N	Spanish	0.0182161	0.000373455	48.7772
Anatolia-N	Tuscan	0.016317	0.000510788	31.9448
Anatolia-N	Maltese	0.0180718	0.000518698	34.8407
Anatolia-N	Sicilian	0.0157527	0.000445923	35.326
Anatolia-N	Cypriot	0.0165978	0.000464791	35.7101
Anatolia-N	Greek	0.0163508	0.000385075	42.4612
Anatolia-N	Libyan_Jew	0.0246177	0.000587899	41.8741
Anatolia-N	Tunisian_Jew	0.0241153	0.000634682	37.9959
Anatolia-N	Turkish_Jew	0.0165135	0.000490086	33.6951
Anatolia-N	Moroccan_Jew	0.0202358	0.000615949	32.853
Anatolia-N	Druze	0.0232478	0.000404895	57.417
Anatolia-N	Palestinian	0.0223328	0.000392	56.9716
Anatolia-N	Jordanian	0.0212579	0.000535197	39.7198
Anatolia-N	Tunisian	0.0272108	0.000619707	43.9092
Anatolia-N	Saharawi	0.0434008	0.000970526	44.7188
Anatolia-N	BedouinA	0.022894	0.000442695	51.715
Anatolia-N	Turkish	0.0207239	0.000368411	56.2522
Anatolia-N	Lebanese	0.0202847	0.000521205	38.9188
Anatolia-N	Ogl	0.0182675	0.00036738	49.7237
Anatolia-N	non_Ogl	0.0146616	0.000363059	40.3834
Steppe-EMBA	Steppe-MLBA	0.0078537	0.000658789	11.9214
Steppe-EMBA	EHG-HG	0.0280811	0.00206001	13.6316
Steppe-EMBA	Iron_Gates-HG	0.0684946	0.000944896	72.489
Steppe-EMBA	WHG-HG	0.0688743	0.00163907	42.0203
Steppe-EMBA	CE-MNCA	0.0392803	0.000904962	43.4054
Steppe-EMBA	Iberia-ECA	0.0483109	0.000881128	54.8284
Steppe-EMBA	Iberia-LCA	0.0478938	0.000890873	53.7605
Steppe-EMBA	Iberia-BA	0.0375684	0.000835682	44.9554
Steppe-EMBA	GB-LN	0.0514572	0.00074198	69.3512
Steppe-EMBA	GB-EBA	0.014984	0.000444413	33.7163
Steppe-EMBA	CE-EBA	0.014656	0.000432673	33.8732
Steppe-EMBA	Iran-CA	0.0339024	0.00123714	27.4038
Steppe-EMBA	Minoan-BA	0.0494956	0.00117242	42.2167
Steppe-EMBA	Myc-BA	0.0348929	0.0013766	25.3472
Steppe-EMBA	Canaanite	0.0400593	0.00110322	36.3113
Steppe-EMBA	Levant-BA	0.0456748	0.00153038	29.8455
Steppe-EMBA	Morocco_EN	0.18607	0.00471246	39.4846
Steppe-EMBA	Morocco_LN	0.063103	0.00674421	9.35662
Steppe-EMBA	French	0.0202028	0.000504611	40.0364
Steppe-EMBA	Basque	0.0315716	0.000591511	53.3746
Steppe-EMBA	Spanish	0.0246573	0.00051198	48.1607
Steppe-EMBA	Tuscan	0.0262169	0.000682007	38.4408
Steppe-EMBA	Maltese	0.0292883	0.000751811	38.957
Steppe-EMBA	Sicilian	0.0276343	0.000641643	43.0681
Steppe-EMBA	Cypriot	0.0325722	0.000729585	44.6448
Steppe-EMBA	Greek	0.0244507	0.000549379	44.5061
Steppe-EMBA	Libyan_Jew	0.0396447	0.000743411	53.3282
Steppe-EMBA	Tunisian_Jew	0.0398809	0.000815422	48.9082
Steppe-EMBA	Turkish_Jew	0.03027	0.000704616	42.9595
Steppe-EMBA	Moroccan_Jew	0.0343881	0.000818251	42.0264
Steppe-EMBA	Druze	0.0359069	0.000620715	57.8477
Steppe-EMBA	Palestinian	0.0357614	0.000590231	60.5888
Steppe-EMBA	Jordanian	0.0325954	0.000704515	46.2664
Steppe-EMBA	Tunisian	0.0431275	0.000742324	58.098
Steppe-EMBA	Saharawi	0.0603008	0.00101336	59.506
Steppe-EMBA	BedouinA	0.0367948	0.000598958	61.4314
Steppe-EMBA	Turkish	0.0241371	0.000494799	48.7817
Steppe-EMBA	Lebanese	0.0313832	0.000748338	41.9371
Steppe-EMBA	Ogl	0.0443919	0.000635276	69.878
Steppe-EMBA	non_Ogl	0.0391813	0.000609816	64.251
Steppe-MLBA	EHG-HG	0.033982	0.00214056	15.8753
Steppe-MLBA	Iron_Gates-HG	0.0583282	0.000969444	60.1667
Steppe-MLBA	WHG-HG	0.0562717	0.00163039	34.5144
Steppe-MLBA	CE-MNCA	0.0197067	0.000846833	23.271
Steppe-MLBA	Iberia-ECA	0.0293056	0.000841575	34.8223
Steppe-MLBA	Iberia-LCA	0.0277513	0.000859497	32.2878
Steppe-MLBA	Iberia-BA	0.0208341	0.000755079	27.5919
Steppe-MLBA	GB-LN	0.0318522	0.000646687	49.2545
Steppe-MLBA	GB-EBA	0.0072398	0.000463029	15.6357
Steppe-MLBA	CE-EBA	0.00657397	0.000391276	16.8014
Steppe-MLBA	Iran-CA	0.0266783	0.0011566	23.0662
Steppe-MLBA	Minoan-BA	0.0344083	0.00115589	29.7678
Steppe-MLBA	Myc-BA	0.0208442	0.00128155	16.2647
Steppe-MLBA	Canaanite	0.0284733	0.00103088	27.6203
Steppe-MLBA	Levant-BA	0.0329466	0.0015118	21.793
Steppe-MLBA	Morocco_EN	0.180356	0.00467175	38.6057
Steppe-MLBA	Morocco_LN	0.0427995	0.00705346	6.06787
Steppe-MLBA	French	0.00908185	0.000439925	20.6441
Steppe-MLBA	Basque	0.0185171	0.000519627	35.6354
Steppe-MLBA	Spanish	0.01255	0.00044636	28.1164
Steppe-MLBA	Tuscan	0.0141225	0.000636197	22.1983
Steppe-MLBA	Maltese	0.0184595	0.000651446	28.3362
Steppe-MLBA	Sicilian	0.0155933	0.000559277	27.8813
Steppe-MLBA	Cypriot	0.0212032	0.000725304	29.2335
Steppe-MLBA	Greek	0.0140175	0.000517717	27.0756
Steppe-MLBA	Libyan_Jew	0.0280218	0.000701884	39.9237
Steppe-MLBA	Tunisian_Jew	0.0282645	0.000780161	36.2291
Steppe-MLBA	Turkish_Jew	0.019133	0.0006091	31.4119
Steppe-MLBA	Moroccan_Jew	0.0227927	0.000789639	28.8648
Steppe-MLBA	Druze	0.0256648	0.000547035	46.9162
Steppe-MLBA	Palestinian	0.0252121	0.000537213	46.9312
Steppe-MLBA	Jordanian	0.0227446	0.000639688	35.5557
Steppe-MLBA	Tunisian	0.0316905	0.000674881	46.9571
Steppe-MLBA	Saharawi	0.0488464	0.00098569	49.5555
Steppe-MLBA	BedouinA	0.0256704	0.000539774	47.5577
Steppe-MLBA	Turkish	0.0158691	0.000461684	34.3722
Steppe-MLBA	Lebanese	0.0218059	0.000644844	33.8158
Steppe-MLBA	Ogl	0.0275807	0.000539135	51.1573
Steppe-MLBA	non_Ogl	0.0228879	0.000530902	43.1113
EHG-HG	Iron_Gates-HG	0.0658917	0.00227327	28.9854
EHG-HG	WHG-HG	0.0716761	0.00297509	24.0921
EHG-HG	CE-MNCA	0.0639994	0.00219519	29.1544
EHG-HG	Iberia-ECA	0.0761927	0.00228056	33.4096
EHG-HG	Iberia-LCA	0.0762139	0.00226859	33.5953
EHG-HG	Iberia-BA	0.0649715	0.00228084	28.4858
EHG-HG	GB-LN	0.0806848	0.00211332	38.1792
EHG-HG	GB-EBA	0.0417721	0.00199896	20.8969
EHG-HG	CE-EBA	0.0420193	0.00195504	21.4929
EHG-HG	Iran-CA	0.0773888	0.00273127	28.3344
EHG-HG	Minoan-BA	0.09081	0.00255722	35.5112
EHG-HG	Myc-BA	0.068466	0.0027969	24.4793
EHG-HG	Canaanite	0.0763473	0.0023676	32.2467
EHG-HG	Levant-BA	0.0853467	0.00298474	28.5944
EHG-HG	Morocco_EN	0.210387	0.00776993	27.0771
EHG-HG	Morocco_LN	0.104542	0.012215	8.55854
EHG-HG	French	0.0491843	0.0020126	24.4382
EHG-HG	Basque	0.0607314	0.00203025	29.9132
EHG-HG	Spanish	0.0551487	0.00199984	27.5765
EHG-HG	Tuscan	0.0586535	0.0021273	27.5718
EHG-HG	Maltese	0.0635788	0.00220244	28.8674
EHG-HG	Sicilian	0.061287	0.00211082	29.0347
EHG-HG	Cypriot	0.0692892	0.00222874	31.089
EHG-HG	Greek	0.0580727	0.00209095	27.7734
EHG-HG	Libyan_Jew	0.075954	0.00225525	33.6787
EHG-HG	Tunisian_Jew	0.0775835	0.00227747	34.0657
EHG-HG	Turkish_Jew	0.0659792	0.00213974	30.8352
EHG-HG	Moroccan_Jew	0.0690129	0.00220705	31.2693
EHG-HG	Druze	0.0739035	0.00209899	35.2091
EHG-HG	Palestinian	0.0719054	0.00207555	34.6439
EHG-HG	Jordanian	0.0691403	0.00212163	32.5883
EHG-HG	Tunisian	0.0768025	0.00207412	37.029
EHG-HG	Saharawi	0.0922491	0.00225392	40.9283
EHG-HG	BedouinA	0.0724185	0.00209578	34.5545
EHG-HG	Turkish	0.0597904	0.0020268	29.5
EHG-HG	Lebanese	0.0682272	0.00212971	32.0359
EHG-HG	Ogl	0.0770131	0.00210445	36.5954
EHG-HG	non_Ogl	0.0721314	0.00207468	34.7675
Iron_Gates-HG	WHG-HG	0.0097676	0.00119737	8.15755
Iron_Gates-HG	CE-MNCA	0.0488181	0.000991706	49.2264
Iron_Gates-HG	Iberia-ECA	0.0651503	0.00102804	63.373
Iron_Gates-HG	Iberia-LCA	0.0658981	0.00107201	61.4713
Iron_Gates-HG	Iberia-BA	0.059936	0.000911425	65.7608
Iron_Gates-HG	GB-LN	0.0699235	0.000874566	79.9523
Iron_Gates-HG	GB-EBA	0.0550088	0.000713282	77.1206
Iron_Gates-HG	CE-EBA	0.0544735	0.000680275	80.0757
Iron_Gates-HG	Iran-CA	0.095842	0.00155466	61.6482
Iron_Gates-HG	Minoan-BA	0.0993269	0.00136382	72.83
Iron_Gates-HG	Myc-BA	0.0841305	0.00156485	53.7627
Iron_Gates-HG	Canaanite	0.0916407	0.00131297	69.7962
Iron_Gates-HG	Levant-BA	0.0972257	0.00172174	56.4694
Iron_Gates-HG	Morocco_EN	0.230528	0.00441591	52.204
Iron_Gates-HG	Morocco_LN	0.0992039	0.00655056	15.1443
Iron_Gates-HG	French	0.0600427	0.000760684	78.9325
Iron_Gates-HG	Basque	0.0657292	0.000795283	82.6488
Iron_Gates-HG	Spanish	0.0635069	0.000747471	84.9623
Iron_Gates-HG	Tuscan	0.0708733	0.000962223	73.6558
Iron_Gates-HG	Maltese	0.0771237	0.000990147	77.8912
Iron_Gates-HG	Sicilian	0.0749184	0.0009624	77.8454
Iron_Gates-HG	Cypriot	0.0856651	0.00105629	81.1
Iron_Gates-HG	Greek	0.071957	0.000883043	81.4875
Iron_Gates-HG	Libyan_Jew	0.0897542	0.00105079	85.4159
Iron_Gates-HG	Tunisian_Jew	0.0905364	0.00105793	85.5786
Iron_Gates-HG	Turkish_Jew	0.0804393	0.00104291	77.1294
Iron_Gates-HG	Moroccan_Jew	0.0830668	0.00110591	75.1116
Iron_Gates-HG	Druze	0.0907294	0.000933781	97.1634
Iron_Gates-HG	Palestinian	0.089095	0.000901692	98.8087
Iron_Gates-HG	Jordanian	0.0859675	0.000946892	90.7892
Iron_Gates-HG	Tunisian	0.0883566	0.000994039	88.8864
Iron_Gates-HG	Saharawi	0.103435	0.00123205	83.9535
Iron_Gates-HG	BedouinA	0.0889839	0.000923177	96.3888
Iron_Gates-HG	Turkish	0.0798796	0.000855207	93.4038
Iron_Gates-HG	Lebanese	0.0857572	0.0010437	82.1663
Iron_Gates-HG	Ogl	0.0790153	0.000887931	88.9881
Iron_Gates-HG	non_Ogl	0.0754595	0.000862035	87.5365
WHG-HG	CE-MNCA	0.0418945	0.00152883	27.4029
WHG-HG	Iberia-ECA	0.0530759	0.00167065	31.7696
WHG-HG	Iberia-LCA	0.0566549	0.00166892	33.947
WHG-HG	Iberia-BA	0.0529532	0.00151711	34.9041
WHG-HG	GB-LN	0.0598476	0.00154307	38.7847
WHG-HG	GB-EBA	0.0503936	0.00138294	36.4393
WHG-HG	CE-EBA	0.0503801	0.0013921	36.1901
WHG-HG	Iran-CA	0.0922203	0.00211999	43.5003
WHG-HG	Minoan-BA	0.0956601	0.00200158	47.7923
WHG-HG	Myc-BA	0.0807414	0.00217253	37.1646
WHG-HG	Canaanite	0.088784	0.00203156	43.7023
WHG-HG	Levant-BA	0.0913244	0.0024254	37.6534
WHG-HG	Morocco_EN	0.226706	0.00608652	37.2473
WHG-HG	Morocco_LN	0.108907	0.00981686	11.0939
WHG-HG	French	0.0551861	0.00145681	37.8815
WHG-HG	Basque	0.0599284	0.00148244	40.4256
WHG-HG	Spanish	0.0582087	0.00142144	40.9506
WHG-HG	Tuscan	0.0664468	0.00156429	42.4773
WHG-HG	Maltese	0.0723628	0.00164344	44.0313
WHG-HG	Sicilian	0.0698148	0.00160158	43.5912
WHG-HG	Cypriot	0.0812206	0.00172925	46.9687
WHG-HG	Greek	0.0678749	0.00154198	44.0181
WHG-HG	Libyan_Jew	0.0849185	0.00174542	48.6521
WHG-HG	Tunisian_Jew	0.0855457	0.00167634	51.0312
WHG-HG	Turkish_Jew	0.0760986	0.0016573	45.9171
WHG-HG	Moroccan_Jew	0.078305	0.00179494	43.6254
WHG-HG	Druze	0.0859051	0.00159792	53.7605
WHG-HG	Palestinian	0.0844001	0.00156241	54.0192
WHG-HG	Jordanian	0.0806213	0.00160022	50.3813
WHG-HG	Tunisian	0.0833796	0.00166204	50.167
WHG-HG	Saharawi	0.0974185	0.00173891	56.0226
WHG-HG	BedouinA	0.0845216	0.00160474	52.6701
WHG-HG	Turkish	0.0759778	0.00155911	48.7317
WHG-HG	Lebanese	0.0814526	0.00170813	47.6853
WHG-HG	Ogl	0.0733207	0.00152661	48.0285
WHG-HG	non_Ogl	0.0695977	0.00148865	46.7522
CE-MNCA	Iberia-ECA	0.00445125	0.000787741	5.65065
CE-MNCA	Iberia-LCA	0.00518875	0.000783461	6.62286
CE-MNCA	Iberia-BA	0.00196362	0.000705459	2.78347
CE-MNCA	GB-LN	0.00508909	0.000579975	8.77466
CE-MNCA	GB-EBA	0.0119662	0.000564872	21.184
CE-MNCA	CE-EBA	0.00953319	0.00050753	18.7835
CE-MNCA	Iran-CA	0.0298093	0.00129473	23.0236
CE-MNCA	Minoan-BA	0.0190054	0.00112348	16.9166
CE-MNCA	Myc-BA	0.0104043	0.00141018	7.37798
CE-MNCA	Canaanite	0.0247488	0.00114987	21.5231
CE-MNCA	Levant-BA	0.0243419	0.00148943	16.3431
CE-MNCA	Morocco_EN	0.177075	0.00472382	37.4855
CE-MNCA	Morocco_LN	0.0365608	0.00739808	4.94193
CE-MNCA	French	0.0103353	0.000527554	19.591
CE-MNCA	Basque	0.0136516	0.000576051	23.6986
CE-MNCA	Spanish	0.00876045	0.000501878	17.4553
CE-MNCA	Tuscan	0.010703	0.0007092	15.0916
CE-MNCA	Maltese	0.0157587	0.000747102	21.0932
CE-MNCA	Sicilian	0.0128309	0.000628477	20.4159
CE-MNCA	Cypriot	0.0176291	0.000722514	24.3997
CE-MNCA	Greek	0.0123155	0.000591264	20.8291
CE-MNCA	Libyan_Jew	0.0240724	0.000739352	32.5588
CE-MNCA	Tunisian_Jew	0.0239816	0.000822682	29.1505
CE-MNCA	Turkish_Jew	0.0151686	0.000701464	21.6242
CE-MNCA	Moroccan_Jew	0.0182427	0.00079725	22.8821
CE-MNCA	Druze	0.0239539	0.000631124	37.9543
CE-MNCA	Palestinian	0.0232883	0.000617135	37.7362
CE-MNCA	Jordanian	0.0215282	0.000728867	29.5365
CE-MNCA	Tunisian	0.0262469	0.000777937	33.7391
CE-MNCA	Saharawi	0.0422826	0.0010481	40.342
CE-MNCA	BedouinA	0.0240292	0.000660395	36.3861
CE-MNCA	Turkish	0.0186015	0.000577797	32.1938
CE-MNCA	Lebanese	0.0203099	0.000725981	27.9758
CE-MNCA	Ogl	0.0131183	0.000550686	23.8217
CE-MNCA	non_Ogl	0.00993661	0.000534489	18.5909
Iberia-ECA	Iberia-LCA	0.000786425	0.000788606	0.997235
Iberia-ECA	Iberia-BA	0.00289322	0.00067315	4.29803
Iberia-ECA	GB-LN	0.00760073	0.000568906	13.3603
Iberia-ECA	GB-EBA	0.019413	0.000558994	34.7285
Iberia-ECA	CE-EBA	0.0165429	0.00050841	32.5385
Iberia-ECA	Iran-CA	0.0354931	0.00137898	25.7387
Iberia-ECA	Minoan-BA	0.0238452	0.00105917	22.5131
Iberia-ECA	Myc-BA	0.0167057	0.00132207	12.636
Iberia-ECA	Canaanite	0.0295887	0.0011238	26.3292
Iberia-ECA	Levant-BA	0.027368	0.00147123	18.6021
Iberia-ECA	Morocco_EN	0.185899	0.00493505	37.6692
Iberia-ECA	Morocco_LN	0.0369791	0.00742574	4.97986
Iberia-ECA	French	0.0185465	0.000555339	33.3967
Iberia-ECA	Basque	0.0199613	0.000602172	33.1488
Iberia-ECA	Spanish	0.0153507	0.000516251	29.7351
Iberia-ECA	Tuscan	0.019319	0.000697472	27.6986
Iberia-ECA	Maltese	0.0233063	0.000735142	31.7031
Iberia-ECA	Sicilian	0.0204437	0.000640561	31.9154
Iberia-ECA	Cypriot	0.0253632	0.000710424	35.7015
Iberia-ECA	Greek	0.0207043	0.000588223	35.198
Iberia-ECA	Libyan_Jew	0.0313619	0.000713482	43.9562
Iberia-ECA	Tunisian_Jew	0.03081	0.000789963	39.0019
Iberia-ECA	Turkish_Jew	0.0233548	0.000715005	32.6639
Iberia-ECA	Moroccan_Jew	0.026283	0.000792714	33.1557
Iberia-ECA	Druze	0.0314836	0.000596038	52.8214
Iberia-ECA	Palestinian	0.0304492	0.00057076	53.3486
Iberia-ECA	Jordanian	0.0291044	0.000704108	41.3352
Iberia-ECA	Tunisian	0.0328889	0.000756852	43.4549
Iberia-ECA	Saharawi	0.0474327	0.00100851	47.0325
Iberia-ECA	BedouinA	0.0312279	0.000615277	50.7542
Iberia-ECA	Turkish	0.0268992	0.000541916	49.6372
Iberia-ECA	Lebanese	0.0287278	0.000725604	39.5915
Iberia-ECA	Ogl	0.017947	0.000542096	33.1068
Iberia-ECA	non_Ogl	0.0149137	0.000535121	27.8697
Iberia-LCA	Iberia-BA	0.000870183	0.000678172	1.28313
Iberia-LCA	GB-LN	0.00738477	0.000560533	13.1745
Iberia-LCA	GB-EBA	0.0181171	0.000592764	30.5638
Iberia-LCA	CE-EBA	0.0159091	0.000556715	28.5767
Iberia-LCA	Iran-CA	0.0344972	0.00128369	26.8735
Iberia-LCA	Minoan-BA	0.0228718	0.00112848	20.2678
Iberia-LCA	Myc-BA	0.0157804	0.00142124	11.1033
Iberia-LCA	Canaanite	0.0282985	0.00108464	26.0904
Iberia-LCA	Levant-BA	0.0257682	0.00148919	17.3035
Iberia-LCA	Morocco_EN	0.185575	0.00524214	35.4006
Iberia-LCA	Morocco_LN	0.0346792	0.00770609	4.50024
Iberia-LCA	French	0.0174605	0.000570633	30.5985
Iberia-LCA	Basque	0.0183351	0.000609434	30.0854
Iberia-LCA	Spanish	0.0138506	0.000529869	26.1397
Iberia-LCA	Tuscan	0.0176063	0.000710823	24.7689
Iberia-LCA	Maltese	0.0209276	0.000728151	28.7407
Iberia-LCA	Sicilian	0.0184598	0.000650545	28.3759
Iberia-LCA	Cypriot	0.0235109	0.000727523	32.3164
Iberia-LCA	Greek	0.0194329	0.000603359	32.2079
Iberia-LCA	Libyan_Jew	0.029626	0.000756372	39.1686
Iberia-LCA	Tunisian_Jew	0.0294951	0.000805356	36.6237
Iberia-LCA	Turkish_Jew	0.021296	0.000699381	30.4499
Iberia-LCA	Moroccan_Jew	0.0245867	0.000789769	31.1315
Iberia-LCA	Druze	0.0303551	0.000630169	48.1698
Iberia-LCA	Palestinian	0.0289964	0.000598604	48.4401
Iberia-LCA	Jordanian	0.0275591	0.000725575	37.9825
Iberia-LCA	Tunisian	0.031347	0.000790846	39.6373
Iberia-LCA	Saharawi	0.0460761	0.00105749	43.5714
Iberia-LCA	BedouinA	0.0295472	0.000644488	45.846
Iberia-LCA	Turkish	0.0253618	0.000584384	43.3992
Iberia-LCA	Lebanese	0.0268808	0.000717536	37.4627
Iberia-LCA	Ogl	0.0161767	0.000589936	27.421
Iberia-LCA	non_Ogl	0.0134884	0.000577984	23.3369
Iberia-BA	GB-LN	0.0072444	0.000504487	14.36
Iberia-BA	GB-EBA	0.0127539	0.000492942	25.8731
Iberia-BA	CE-EBA	0.010602	0.000448884	23.6185
Iberia-BA	Iran-CA	0.0301174	0.00128464	23.4443
Iberia-BA	Minoan-BA	0.0205967	0.00102744	20.0466
Iberia-BA	Myc-BA	0.0136547	0.00125808	10.8536
Iberia-BA	Canaanite	0.0235377	0.00102076	23.0589
Iberia-BA	Levant-BA	0.0240608	0.00136333	17.6486
Iberia-BA	Morocco_EN	0.180967	0.00473073	38.2535
Iberia-BA	Morocco_LN	0.0343269	0.00718428	4.77805
Iberia-BA	French	0.0110335	0.000463636	23.7977
Iberia-BA	Basque	0.0135826	0.000487613	27.8553
Iberia-BA	Spanish	0.00900062	0.000418487	21.5075
Iberia-BA	Tuscan	0.0123145	0.000549367	22.4157
Iberia-BA	Maltese	0.016587	0.000610094	27.1876
Iberia-BA	Sicilian	0.0142613	0.000523482	27.2432
Iberia-BA	Cypriot	0.0189409	0.0005797	32.6737
Iberia-BA	Greek	0.0137059	0.000477573	28.6991
Iberia-BA	Libyan_Jew	0.0253832	0.000674837	37.6138
Iberia-BA	Tunisian_Jew	0.0252127	0.000703003	35.8643
Iberia-BA	Turkish_Jew	0.0160976	0.000589743	27.2959
Iberia-BA	Moroccan_Jew	0.0195582	0.000708058	27.6223
Iberia-BA	Druze	0.0251362	0.000528286	47.5806
Iberia-BA	Palestinian	0.0239973	0.000515991	46.5071
Iberia-BA	Jordanian	0.0224182	0.000602298	37.221
Iberia-BA	Tunisian	0.0262122	0.000648564	40.4157
Iberia-BA	Saharawi	0.0414367	0.00093006	44.5527
Iberia-BA	BedouinA	0.0247301	0.000518377	47.7068
Iberia-BA	Turkish	0.0194454	0.000476744	40.788
Iberia-BA	Lebanese	0.0222531	0.000655623	33.942
Iberia-BA	Ogl	0.0132003	0.000441266	29.9147
Iberia-BA	non_Ogl	0.00994423	0.000433814	22.9228
GB-LN	GB-EBA	0.0186299	0.000364346	51.1325
GB-LN	CE-EBA	0.017643	0.000318464	55.4001
GB-LN	Iran-CA	0.0357683	0.00117989	30.3149
GB-LN	Minoan-BA	0.0238103	0.000903072	26.3658
GB-LN	Myc-BA	0.0174213	0.00116019	15.016
GB-LN	Canaanite	0.0312156	0.00092552	33.7277
GB-LN	Levant-BA	0.0264094	0.00126912	20.8092
GB-LN	Morocco_EN	0.186058	0.00439342	42.3493
GB-LN	Morocco_LN	0.0400212	0.00646102	6.19425
GB-LN	French	0.0214475	0.000345452	62.0853
GB-LN	Basque	0.0236315	0.000423897	55.7481
GB-LN	Spanish	0.018726	0.000320215	58.4795
GB-LN	Tuscan	0.0204878	0.000469248	43.6609
GB-LN	Maltese	0.0246993	0.000510864	48.3482
GB-LN	Sicilian	0.0221781	0.00042239	52.5061
GB-LN	Cypriot	0.0265852	0.000520605	51.066
GB-LN	Greek	0.0225259	0.000389606	57.8172
GB-LN	Libyan_Jew	0.0331772	0.000552652	60.0327
GB-LN	Tunisian_Jew	0.032686	0.000646116	50.5884
GB-LN	Turkish_Jew	0.0245201	0.000473046	51.8344
GB-LN	Moroccan_Jew	0.0274766	0.0006039	45.4987
GB-LN	Druze	0.0327991	0.000405512	80.8833
GB-LN	Palestinian	0.0319777	0.000368038	86.8871
GB-LN	Jordanian	0.0304331	0.000524293	58.0461
GB-LN	Tunisian	0.0348411	0.000574933	60.6002
GB-LN	Saharawi	0.0500628	0.000931656	53.7353
GB-LN	BedouinA	0.0327281	0.000415959	78.681
GB-LN	Turkish	0.0285291	0.000353516	80.7009
GB-LN	Lebanese	0.0298885	0.000539182	55.433
GB-LN	Ogl	0.0208167	0.000338809	61.4409
GB-LN	non_Ogl	0.0178235	0.000332397	53.6211
GB-EBA	CE-EBA	0.00131997	0.000185167	7.12855
GB-EBA	Iran-CA	0.0243287	0.0010021	24.2777
GB-EBA	Minoan-BA	0.0286988	0.000930163	30.8535
GB-EBA	Myc-BA	0.0165069	0.00109003	15.1434
GB-EBA	Canaanite	0.0284765	0.000868035	32.8058
GB-EBA	Levant-BA	0.0245059	0.00123858	19.7854
GB-EBA	Morocco_EN	0.18016	0.00434561	41.4579
GB-EBA	Morocco_LN	0.0405727	0.00616347	6.58277
GB-EBA	French	0.0102087	0.000218952	46.6252
GB-EBA	Basque	0.0177083	0.000312882	56.5972
GB-EBA	Spanish	0.0123044	0.000214675	57.3163
GB-EBA	Tuscan	0.0144692	0.000375354	38.548
GB-EBA	Maltese	0.0184499	0.000449204	41.0724
GB-EBA	Sicilian	0.0164184	0.000336516	48.7895
GB-EBA	Cypriot	0.0215631	0.000428529	50.3188
GB-EBA	Greek	0.0149056	0.000279972	53.2396
GB-EBA	Libyan_Jew	0.0282582	0.000485987	58.146
GB-EBA	Tunisian_Jew	0.0288036	0.000539639	53.3757
GB-EBA	Turkish_Jew	0.0190764	0.000400381	47.6457
GB-EBA	Moroccan_Jew	0.0231602	0.000548593	42.2174
GB-EBA	Druze	0.0265621	0.000309557	85.8069
GB-EBA	Palestinian	0.0259636	0.00028329	91.6501
GB-EBA	Jordanian	0.0236673	0.000421081	56.2061
GB-EBA	Tunisian	0.0313624	0.000476416	65.8297
GB-EBA	Saharawi	0.0474204	0.000838062	56.5834
GB-EBA	BedouinA	0.0267804	0.00032651	82.0201
GB-EBA	Turkish	0.0177068	0.000218817	80.9208
GB-EBA	Lebanese	0.0229704	0.000449078	51.1502
GB-EBA	Ogl	0.025435	0.000280818	90.5745
GB-EBA	non_Ogl	0.0209925	0.000272612	77.005
CE-EBA	Iran-CA	0.0226363	0.000968857	23.3639
CE-EBA	Minoan-BA	0.0246827	0.000866935	28.4713
CE-EBA	Myc-BA	0.0133572	0.00103215	12.9411
CE-EBA	Canaanite	0.0242129	0.000822317	29.4447
CE-EBA	Levant-BA	0.0218969	0.0012158	18.0103
CE-EBA	Morocco_EN	0.175266	0.00420676	41.663
CE-EBA	Morocco_LN	0.0405592	0.00595185	6.81455
CE-EBA	French	0.00774199	0.000154536	50.0983
CE-EBA	Basque	0.0153586	0.000252951	60.7176
CE-EBA	Spanish	0.00949913	0.000147774	64.2813
CE-EBA	Tuscan	0.0113123	0.000348908	32.4219
CE-EBA	Maltese	0.015301	0.000379936	40.2726
CE-EBA	Sicilian	0.0129002	0.000282672	45.6365
CE-EBA	Cypriot	0.0179879	0.00038088	47.2273
CE-EBA	Greek	0.011428	0.000213121	53.6222
CE-EBA	Libyan_Jew	0.0248022	0.000426107	58.2065
CE-EBA	Tunisian_Jew	0.0251127	0.000487422	51.5215
CE-EBA	Turkish_Jew	0.0156023	0.000343675	45.3982
CE-EBA	Moroccan_Jew	0.0192069	0.000500739	38.3572
CE-EBA	Druze	0.0227491	0.000244134	93.1831
CE-EBA	Palestinian	0.02229	0.000225137	99.0063
CE-EBA	Jordanian	0.0199485	0.000361485	55.1849
CE-EBA	Tunisian	0.0278191	0.000425786	65.3358
CE-EBA	Saharawi	0.0441015	0.000799913	55.1328
CE-EBA	BedouinA	0.0233107	0.000267303	87.207
CE-EBA	Turkish	0.0145206	0.000158633	91.5357
CE-EBA	Lebanese	0.0196516	0.000393845	49.8968
CE-EBA	Ogl	0.021591	0.000241072	89.5624
CE-EBA	non_Ogl	0.0172857	0.000236298	73.1523
Iran-CA	Minoan-BA	0.0277571	0.00150131	18.4887
Iran-CA	Myc-BA	0.0207431	0.00186055	11.1489
Iran-CA	Canaanite	0.013657	0.00149649	9.12601
Iran-CA	Levant-BA	0.015343	0.00181128	8.47084
Iran-CA	Morocco_EN	0.174943	0.00566977	30.8555
Iran-CA	Morocco_LN	0.0307676	0.00875852	3.51287
Iran-CA	French	0.0234295	0.000970749	24.1355
Iran-CA	Basque	0.0325221	0.00107111	30.363
Iran-CA	Spanish	0.0226063	0.000960724	23.5305
Iran-CA	Tuscan	0.0188823	0.00113838	16.5871
Iran-CA	Maltese	0.017286	0.00109307	15.8142
Iran-CA	Sicilian	0.0160707	0.00097638	16.4594
Iran-CA	Cypriot	0.0130255	0.00103129	12.6303
Iran-CA	Greek	0.0165998	0.000992164	16.7309
Iran-CA	Libyan_Jew	0.0235057	0.00110838	21.2072
Iran-CA	Tunisian_Jew	0.0225811	0.00115876	19.4873
Iran-CA	Turkish_Jew	0.0144367	0.00107237	13.4624
Iran-CA	Moroccan_Jew	0.0178044	0.00118544	15.0193
Iran-CA	Druze	0.0164455	0.000903296	18.2061
Iran-CA	Palestinian	0.0151883	0.000919359	16.5205
Iran-CA	Jordanian	0.0139086	0.00103488	13.4398
Iran-CA	Tunisian	0.0262572	0.00111535	23.5417
Iran-CA	Saharawi	0.0439764	0.00131556	33.4278
Iran-CA	BedouinA	0.0164781	0.000927667	17.763
Iran-CA	Turkish	0.0111716	0.000881333	12.6758
Iran-CA	Lebanese	0.012626	0.00101024	12.498
Iran-CA	Ogl	0.0311408	0.00102627	30.3436
Iran-CA	non_Ogl	0.0261666	0.000999117	26.1898
Minoan-BA	Myc-BA	0.0105819	0.0015322	6.90638
Minoan-BA	Canaanite	0.0196687	0.00130859	15.0305
Minoan-BA	Levant-BA	0.0227983	0.00162835	14.0008
Minoan-BA	Morocco_EN	0.189428	0.00547156	34.6204
Minoan-BA	Morocco_LN	0.0398223	0.0080842	4.92594
Minoan-BA	French	0.0223516	0.000834875	26.7724
Minoan-BA	Basque	0.0274387	0.000880079	31.1775
Minoan-BA	Spanish	0.0198675	0.000791929	25.0874
Minoan-BA	Tuscan	0.0168856	0.000948153	17.809
Minoan-BA	Maltese	0.0177525	0.000954405	18.6006
Minoan-BA	Sicilian	0.015984	0.000853831	18.7203
Minoan-BA	Cypriot	0.0158513	0.000881636	17.9794
Minoan-BA	Greek	0.0168418	0.000828067	20.3387
Minoan-BA	Libyan_Jew	0.0254713	0.000965525	26.3807
Minoan-BA	Tunisian_Jew	0.0247385	0.000998116	24.7852
Minoan-BA	Turkish_Jew	0.0171035	0.000890866	19.1987
Minoan-BA	Moroccan_Jew	0.0199266	0.0010105	19.7196
Minoan-BA	Druze	0.0230013	0.000821482	27.9998
Minoan-BA	Palestinian	0.0225059	0.000797393	28.2244
Minoan-BA	Jordanian	0.0209595	0.000856117	24.4821
Minoan-BA	Tunisian	0.0293814	0.000962363	30.5305
Minoan-BA	Saharawi	0.0457206	0.00123712	36.9574
Minoan-BA	BedouinA	0.0233727	0.000825105	28.3269
Minoan-BA	Turkish	0.0190273	0.000790219	24.0785
Minoan-BA	Lebanese	0.0196334	0.000926541	21.1899
Minoan-BA	Ogl	0.0216049	0.000792647	27.2567
Minoan-BA	non_Ogl	0.0176146	0.000771868	22.8208
Myc-BA	Canaanite	0.0150333	0.00159533	9.42333
Myc-BA	Levant-BA	0.0174273	0.00206056	8.45756
Myc-BA	Morocco_EN	0.18253	0.0064428	28.3309
Myc-BA	Morocco_LN	0.0321092	0.0101973	3.1488
Myc-BA	French	0.0136229	0.00103532	13.1582
Myc-BA	Basque	0.0195215	0.00108314	18.023
Myc-BA	Spanish	0.0120678	0.00100532	12.0039
Myc-BA	Tuscan	0.0101922	0.00114111	8.93178
Myc-BA	Maltese	0.0116625	0.00108568	10.7421
Myc-BA	Sicilian	0.00962688	0.00109719	8.77411
Myc-BA	Cypriot	0.011042	0.00117102	9.42943
Myc-BA	Greek	0.0102332	0.0010141	10.091
Myc-BA	Libyan_Jew	0.0189913	0.00111661	17.008
Myc-BA	Tunisian_Jew	0.0189399	0.00120515	15.7159
Myc-BA	Turkish_Jew	0.0114967	0.00113694	10.1119
Myc-BA	Moroccan_Jew	0.0135565	0.00121905	11.1206
Myc-BA	Druze	0.0170438	0.00101507	16.7908
Myc-BA	Palestinian	0.0163146	0.000984751	16.5673
Myc-BA	Jordanian	0.0145925	0.00106604	13.6885
Myc-BA	Tunisian	0.0227443	0.00114453	19.8721
Myc-BA	Saharawi	0.0409725	0.00133287	30.74
Myc-BA	BedouinA	0.0166945	0.000980074	17.0339
Myc-BA	Turkish	0.0123936	0.000986963	12.5573
Myc-BA	Lebanese	0.0139542	0.00110598	12.6171
Myc-BA	Ogl	0.0166074	0.000997435	16.6501
Myc-BA	non_Ogl	0.0123033	0.000985485	12.4845
Canaanite	Levant-BA	0.0127912	0.00161391	7.92559
Canaanite	Morocco_EN	0.163598	0.00527561	31.0103
Canaanite	Morocco_LN	0.0250987	0.00773701	3.24398
Canaanite	French	0.0166654	0.000815568	20.4341
Canaanite	Basque	0.0230092	0.00084142	27.3457
Canaanite	Spanish	0.0144793	0.000763753	18.9581
Canaanite	Tuscan	0.0110025	0.000868347	12.6706
Canaanite	Maltese	0.00995253	0.000882477	11.2779
Canaanite	Sicilian	0.00916497	0.000812201	11.2841
Canaanite	Cypriot	0.00690108	0.000872859	7.9063
Canaanite	Greek	0.0102069	0.000785357	12.9965
Canaanite	Libyan_Jew	0.0143711	0.000870913	16.5012
Canaanite	Tunisian_Jew	0.0142232	0.000958376	14.8409
Canaanite	Turkish_Jew	0.00810169	0.000849793	9.53372
Canaanite	Moroccan_Jew	0.0115312	0.00101399	11.3721
Canaanite	Druze	0.0112439	0.000754338	14.9056
Canaanite	Palestinian	0.00806306	0.000727065	11.0899
Canaanite	Jordanian	0.00657194	0.000874019	7.51922
Canaanite	Tunisian	0.0150688	0.000846237	17.8068
Canaanite	Saharawi	0.0302083	0.00108217	27.9146
Canaanite	BedouinA	0.00819645	0.000764562	10.7204
Canaanite	Turkish	0.00840057	0.000755281	11.1224
Canaanite	Lebanese	0.00676076	0.000832662	8.11945
Canaanite	Ogl	0.019869	0.000798807	24.8733
Canaanite	non_Ogl	0.0153179	0.000767133	19.9677
Levant-BA	Morocco_EN	0.172376	0.00679631	25.3632
Levant-BA	Morocco_LN	0.0369736	0.0102874	3.59407
Levant-BA	French	0.0260867	0.00122661	21.2673
Levant-BA	Basque	0.032417	0.00123851	26.1742
Levant-BA	Spanish	0.0227999	0.00117513	19.4021
Levant-BA	Tuscan	0.0202964	0.0012606	16.1007
Levant-BA	Maltese	0.0187334	0.00127134	14.7351
Levant-BA	Sicilian	0.0182747	0.00125966	14.5077
Levant-BA	Cypriot	0.0146497	0.00120637	12.1437
Levant-BA	Greek	0.0194202	0.00117931	16.4675
Levant-BA	Libyan_Jew	0.0219915	0.00128383	17.1296
Levant-BA	Tunisian_Jew	0.0228513	0.00129705	17.6179
Levant-BA	Turkish_Jew	0.0159737	0.00131584	12.1395
Levant-BA	Moroccan_Jew	0.0191003	0.00130039	14.6881
Levant-BA	Druze	0.018413	0.00114292	16.1105
Levant-BA	Palestinian	0.0152778	0.00112084	13.6307
Levant-BA	Jordanian	0.0145629	0.00126656	11.498
Levant-BA	Tunisian	0.0212535	0.00126776	16.7647
Levant-BA	Saharawi	0.0357565	0.00152852	23.3929
Levant-BA	BedouinA	0.0142934	0.00113205	12.6262
Levant-BA	Turkish	0.0174756	0.0011278	15.4954
Levant-BA	Lebanese	0.0142483	0.00127449	11.1796
Levant-BA	Ogl	0.0285027	0.00117042	24.3526
Levant-BA	non_Ogl	0.0238655	0.0011439	20.8633
Morocco_EN	Morocco_LN	0.113211	0.0208932	5.41857
Morocco_EN	French	0.174259	0.00415084	41.9817
Morocco_EN	Basque	0.179608	0.00422935	42.4671
Morocco_EN	Spanish	0.168007	0.00409205	41.0569
Morocco_EN	Tuscan	0.1716	0.00416952	41.1558
Morocco_EN	Maltese	0.163935	0.00420247	39.0091
Morocco_EN	Sicilian	0.165	0.00419265	39.3546
Morocco_EN	Cypriot	0.166712	0.00433609	38.4475
Morocco_EN	Greek	0.17168	0.00414671	41.4016
Morocco_EN	Libyan_Jew	0.161944	0.00436337	37.1143
Morocco_EN	Tunisian_Jew	0.164978	0.00437833	37.6806
Morocco_EN	Turkish_Jew	0.164986	0.00433587	38.0514
Morocco_EN	Moroccan_Jew	0.160847	0.00428568	37.5314
Morocco_EN	Druze	0.169153	0.00411689	41.0876
Morocco_EN	Palestinian	0.157383	0.00403766	38.9786
Morocco_EN	Jordanian	0.15598	0.00414538	37.6273
Morocco_EN	Tunisian	0.126554	0.00393431	32.1668
Morocco_EN	Saharawi	0.119109	0.00406141	29.3269
Morocco_EN	BedouinA	0.151333	0.0040617	37.2586
Morocco_EN	Turkish	0.166635	0.00409782	40.6644
Morocco_EN	Lebanese	0.160416	0.00419362	38.2525
Morocco_EN	Ogl	0.180494	0.00413678	43.6315
Morocco_EN	non_Ogl	0.175354	0.00412835	42.4755
Morocco_LN	French	0.0312477	0.00587902	5.31512
Morocco_LN	Basque	0.0369487	0.00610697	6.05026
Morocco_LN	Spanish	0.0277503	0.00585222	4.74184
Morocco_LN	Tuscan	0.0247703	0.00611176	4.0529
Morocco_LN	Maltese	0.0264997	0.00597504	4.43507
Morocco_LN	Sicilian	0.0250928	0.00594676	4.21957
Morocco_LN	Cypriot	0.0252556	0.00609512	4.14357
Morocco_LN	Greek	0.0309132	0.00587705	5.25998
Morocco_LN	Libyan_Jew	0.0319323	0.0060135	5.3101
Morocco_LN	Tunisian_Jew	0.0282684	0.00602456	4.6922
Morocco_LN	Turkish_Jew	0.0216692	0.00611423	3.54405
Morocco_LN	Moroccan_Jew	0.0245141	0.00624223	3.92714
Morocco_LN	Druze	0.0312329	0.00584315	5.34521
Morocco_LN	Palestinian	0.0230454	0.0057742	3.99109
Morocco_LN	Jordanian	0.0266794	0.00605868	4.40349
Morocco_LN	Tunisian	0.01858	0.00603614	3.07812
Morocco_LN	Saharawi	0.0229538	0.00632484	3.62915
Morocco_LN	BedouinA	0.0234288	0.00578526	4.04973
Morocco_LN	Turkish	0.0280058	0.00580658	4.82312
Morocco_LN	Lebanese	0.024369	0.0060936	3.99911
Morocco_LN	Ogl	0.0300937	0.00590972	5.09223
Morocco_LN	non_Ogl	0.0261576	0.00586582	4.45932
French	Basque	0.00642956	0.000191715	33.537
French	Spanish	0.000935163	0.000116647	8.01706
French	Tuscan	0.00240468	0.000332298	7.23653
French	Maltese	0.00654981	0.000356741	18.3601
French	Sicilian	0.00419781	0.000275036	15.2628
French	Cypriot	0.00891825	0.000368235	24.2189
French	Greek	0.00314962	0.000187212	16.8238
French	Libyan_Jew	0.0156447	0.000409723	38.1836
French	Tunisian_Jew	0.0160954	0.000510472	31.5305
French	Turkish_Jew	0.00685729	0.000323956	21.1674
French	Moroccan_Jew	0.0106103	0.000499091	21.2593
French	Druze	0.0139852	0.000231538	60.4013
French	Palestinian	0.0137349	0.00022804	60.2302
French	Jordanian	0.0118998	0.000349056	34.0914
French	Tunisian	0.0195203	0.000438403	44.5258
French	Saharawi	0.0357031	0.00076413	46.7239
French	BedouinA	0.0146372	0.000255543	57.2787
French	Turkish	0.00666322	0.000155372	42.8855
French	Lebanese	0.0110953	0.00037908	29.2691
French	Ogl	0.0111115	0.000193544	57.4107
French	non_Ogl	0.00699742	0.000173009	40.4454
Basque	Spanish	0.00479525	0.000148435	32.3053
Basque	Tuscan	0.00842739	0.000373944	22.5365
Basque	Maltese	0.0124228	0.000427213	29.0788
Basque	Sicilian	0.0108345	0.000325038	33.3332
Basque	Cypriot	0.0154194	0.000436118	35.3559
Basque	Greek	0.0101299	0.000268339	37.7503
Basque	Libyan_Jew	0.022057	0.000488163	45.1838
Basque	Tunisian_Jew	0.0223333	0.000560349	39.856
Basque	Turkish_Jew	0.0130713	0.000382602	34.1641
Basque	Moroccan_Jew	0.0168042	0.000573949	29.2782
Basque	Druze	0.0211126	0.000317994	66.3929
Basque	Palestinian	0.0203908	0.000302863	67.3268
Basque	Jordanian	0.0184667	0.000414568	44.5445
Basque	Tunisian	0.0253216	0.000490898	51.5822
Basque	Saharawi	0.0412804	0.000813651	50.7347
Basque	BedouinA	0.0214684	0.000333322	64.4076
Basque	Turkish	0.0143556	0.000240984	59.5707
Basque	Lebanese	0.0181255	0.000465574	38.9315
Basque	Ogl	0.0148694	0.000232554	63.9397
Basque	non_Ogl	0.0109707	0.000207513	52.8674
Spanish	Tuscan	0.00216311	0.000291397	7.42322
Spanish	Maltese	0.00515999	0.000335644	15.3734
Spanish	Sicilian	0.00351843	0.000230253	15.2807
Spanish	Cypriot	0.00722336	0.000329364	21.9313
Spanish	Greek	0.00292996	0.000168197	17.4198
Spanish	Libyan_Jew	0.0138241	0.000373721	36.9906
Spanish	Tunisian_Jew	0.0136748	0.000444053	30.7955
Spanish	Turkish_Jew	0.00552411	0.000294667	18.747
Spanish	Moroccan_Jew	0.00878794	0.000459645	19.119
Spanish	Druze	0.0126691	0.000193128	65.5993
Spanish	Palestinian	0.0116303	0.000185087	62.8372
Spanish	Jordanian	0.00980069	0.000321058	30.5262
Spanish	Tunisian	0.0160046	0.000382416	41.8512
Spanish	Saharawi	0.0313757	0.000739604	42.4223
Spanish	BedouinA	0.0123763	0.000220262	56.1891
Spanish	Turkish	0.00644913	0.000127159	50.717
Spanish	Lebanese	0.00958952	0.000358838	26.7238
Spanish	Ogl	0.00882069	0.000141007	62.5551
Spanish	non_Ogl	0.0048533	0.000133649	36.3137
Tuscan	Maltese	0.00409851	0.000492053	8.32942
Tuscan	Sicilian	0.00219351	0.000390291	5.62021
Tuscan	Cypriot	0.00477368	0.000501923	9.51078
Tuscan	Greek	0.00198717	0.000332467	5.97705
Tuscan	Libyan_Jew	0.0118429	0.000546441	21.6727
Tuscan	Tunisian_Jew	0.0122588	0.000603779	20.3035
Tuscan	Turkish_Jew	0.00379777	0.000498124	7.62415
Tuscan	Moroccan_Jew	0.00743776	0.000620634	11.9841
Tuscan	Druze	0.0101835	0.000376647	27.0373
Tuscan	Palestinian	0.00960697	0.000342953	28.0125
Tuscan	Jordanian	0.00745781	0.00050715	14.7053
Tuscan	Tunisian	0.0163656	0.00056095	29.1748
Tuscan	Saharawi	0.0332063	0.000849995	39.0664
Tuscan	BedouinA	0.010433	0.0003791	27.5204
Tuscan	Turkish	0.00446658	0.000303138	14.7345
Tuscan	Lebanese	0.00703204	0.00047599	14.7735
Tuscan	Ogl	0.00955888	0.000330036	28.9632
Tuscan	non_Ogl	0.00538075	0.000303442	17.7324
Maltese	Sicilian	0.00390864	0.000413811	9.44546
Maltese	Cypriot	0.00518183	0.000474085	10.9302
Maltese	Greek	0.00352663	0.000367345	9.60033
Maltese	Libyan_Jew	0.0120489	0.000516417	23.3318
Maltese	Tunisian_Jew	0.0118134	0.000604796	19.5328
Maltese	Turkish_Jew	0.00409313	0.000485331	8.43368
Maltese	Moroccan_Jew	0.00772829	0.000599353	12.8944
Maltese	Druze	0.00959003	0.000344481	27.8391
Maltese	Palestinian	0.00845027	0.000328307	25.7389
Maltese	Jordanian	0.0063047	0.000449727	14.0189
Maltese	Tunisian	0.0132907	0.000500468	26.5565
Maltese	Saharawi	0.0290572	0.000824559	35.2397
Maltese	BedouinA	0.00872293	0.000366446	23.8041
Maltese	Turkish	0.00481588	0.000300154	16.0447
Maltese	Lebanese	0.00611777	0.000465775	13.1346
Maltese	Ogl	0.0124279	0.000359827	34.5385
Maltese	non_Ogl	0.00794449	0.000322463	24.6369
Sicilian	Cypriot	0.00389042	0.00043863	8.86948
Sicilian	Greek	0.00205366	0.000279829	7.33897
Sicilian	Libyan_Jew	0.0108786	0.000452454	24.0435
Sicilian	Tunisian_Jew	0.0109272	0.000533635	20.4769
Sicilian	Turkish_Jew	0.00174453	0.000410272	4.25214
Sicilian	Moroccan_Jew	0.00652531	0.000547429	11.9199
Sicilian	Druze	0.00871292	0.000271205	32.1267
Sicilian	Palestinian	0.00747596	0.000269206	27.7704
Sicilian	Jordanian	0.00542238	0.000379713	14.2802
Sicilian	Tunisian	0.0132297	0.00048734	27.1468
Sicilian	Saharawi	0.0294535	0.000790968	37.2373
Sicilian	BedouinA	0.00815099	0.00032589	25.0115
Sicilian	Turkish	0.00346888	0.000230775	15.0314
Sicilian	Lebanese	0.00556481	0.000419927	13.2518
Sicilian	Ogl	0.0102456	0.000266074	38.5067
Sicilian	non_Ogl	0.00597837	0.000235544	25.3811
Cypriot	Greek	0.00362954	0.000350307	10.3611
Cypriot	Libyan_Jew	0.0110798	0.000517915	21.3932
Cypriot	Tunisian_Jew	0.010977	0.000586776	18.7073
Cypriot	Turkish_Jew	0.00351248	0.000491637	7.14445
Cypriot	Moroccan_Jew	0.00596749	0.000588492	10.1403
Cypriot	Druze	0.00752621	0.000345281	21.7973
Cypriot	Palestinian	0.00605269	0.000315073	19.2105
Cypriot	Jordanian	0.00506169	0.000462099	10.9537
Cypriot	Tunisian	0.0138283	0.000538061	25.7003
Cypriot	Saharawi	0.0304958	0.00088464	34.4726
Cypriot	BedouinA	0.00677969	0.000341427	19.8569
Cypriot	Turkish	0.00346943	0.000291362	11.9076
Cypriot	Lebanese	0.00453451	0.000478672	9.47311
Cypriot	Ogl	0.0133092	0.000339451	39.2079
Cypriot	non_Ogl	0.00872661	0.000322416	27.0663
Greek	Libyan_Jew	0.0114281	0.000396976	28.7878
Greek	Tunisian_Jew	0.011787	0.000470305	25.0625
Greek	Turkish_Jew	0.00316434	0.000346288	9.13788
Greek	Moroccan_Jew	0.00719095	0.00051293	14.0194
Greek	Druze	0.00896674	0.000224997	39.8526
Greek	Palestinian	0.00823628	0.000196733	41.8654
Greek	Jordanian	0.00693771	0.000357061	19.4301
Greek	Tunisian	0.015712	0.000438152	35.8598
Greek	Saharawi	0.0327874	0.000801479	40.9086
Greek	BedouinA	0.00951634	0.0002235	42.5786
Greek	Turkish	0.00307377	0.000153262	20.0557
Greek	Lebanese	0.00617783	0.000369208	16.7326
Greek	Ogl	0.0106277	0.000193838	54.8276
Greek	non_Ogl	0.00618605	0.000179201	34.5202
Libyan_Jew	Tunisian_Jew	0.00437214	0.000579343	7.54671
Libyan_Jew	Turkish_Jew	0.00951595	0.000516327	18.4301
Libyan_Jew	Moroccan_Jew	0.0114055	0.000652139	17.4893
Libyan_Jew	Druze	0.0148744	0.0003823	38.9076
Libyan_Jew	Palestinian	0.0125581	0.000369355	34.0002
Libyan_Jew	Jordanian	0.0110219	0.000523362	21.0598
Libyan_Jew	Tunisian	0.0157908	0.00057465	27.479
Libyan_Jew	Saharawi	0.0308049	0.00085153	36.1759
Libyan_Jew	BedouinA	0.0118592	0.000386964	30.6468
Libyan_Jew	Turkish	0.0117688	0.0003535	33.2923
Libyan_Jew	Lebanese	0.0109868	0.000488518	22.49
Libyan_Jew	Ogl	0.0205341	0.000423548	48.4812
Libyan_Jew	non_Ogl	0.0159088	0.000395884	40.1854
Tunisian_Jew	Turkish_Jew	0.00919516	0.000570243	16.125
Tunisian_Jew	Moroccan_Jew	0.0118831	0.00066563	17.8524
Tunisian_Jew	Druze	0.0145772	0.000464762	31.365
Tunisian_Jew	Palestinian	0.0123565	0.000443102	27.8864
Tunisian_Jew	Jordanian	0.0107658	0.000579186	18.5877
Tunisian_Jew	Tunisian	0.016047	0.00062079	25.8493
Tunisian_Jew	Saharawi	0.0307088	0.00085319	35.993
Tunisian_Jew	BedouinA	0.0119939	0.000467071	25.679
Tunisian_Jew	Turkish	0.0117931	0.000434652	27.1324
Tunisian_Jew	Lebanese	0.0106507	0.000595716	17.8789
Tunisian_Jew	Ogl	0.0201446	0.000489314	41.1691
Tunisian_Jew	non_Ogl	0.0156398	0.000464804	33.6483
Turkish_Jew	Moroccan_Jew	0.00553964	0.000612492	9.04444
Turkish_Jew	Druze	0.00732117	0.000309408	23.6619
Turkish_Jew	Palestinian	0.00641595	0.000321288	19.9694
Turkish_Jew	Jordanian	0.00432396	0.000435423	9.9305
Turkish_Jew	Tunisian	0.0119083	0.000484916	24.5574
Turkish_Jew	Saharawi	0.0276668	0.000855903	32.3247
Turkish_Jew	BedouinA	0.00638077	0.000322191	19.8043
Turkish_Jew	Turkish	0.00357845	0.000282058	12.6869
Turkish_Jew	Lebanese	0.00440433	0.000463258	9.50729
Turkish_Jew	Ogl	0.0124646	0.000322378	38.6646
Turkish_Jew	non_Ogl	0.00779478	0.000300312	25.9556
Moroccan_Jew	Druze	0.0108883	0.000486267	22.3916
Moroccan_Jew	Palestinian	0.00892085	0.000459879	19.3983
Moroccan_Jew	Jordanian	0.00731844	0.000581414	12.5873
Moroccan_Jew	Tunisian	0.0128852	0.000631287	20.411
Moroccan_Jew	Saharawi	0.0281999	0.00088803	31.7555
Moroccan_Jew	BedouinA	0.00872164	0.000467998	18.6361
Moroccan_Jew	Turkish	0.00719583	0.000452962	15.8862
Moroccan_Jew	Lebanese	0.00735464	0.000609743	12.0619
Moroccan_Jew	Ogl	0.0154969	0.000460771	33.6326
Moroccan_Jew	non_Ogl	0.0108432	0.000437389	24.7907
Druze	Palestinian	0.00920352	0.000167582	54.9194
Druze	Jordanian	0.00755991	0.000325242	23.244
Druze	Tunisian	0.0165905	0.000384818	43.1125
Druze	Saharawi	0.0331437	0.000737892	44.9168
Druze	BedouinA	0.00959041	0.000193897	49.4615
Druze	Turkish	0.00751234	0.00015278	49.171
Druze	Lebanese	0.00710746	0.00030834	23.0508
Druze	Ogl	0.0192876	0.000222003	86.8799
Druze	non_Ogl	0.0146318	0.000194529	75.2165
Palestinian	Jordanian	0.00403492	0.00029018	13.9049
Palestinian	Tunisian	0.0106039	0.000338538	31.3226
Palestinian	Saharawi	0.0258782	0.000691552	37.4205
Palestinian	BedouinA	0.00564267	0.000163328	34.5482
Palestinian	Turkish	0.00661876	0.000132132	50.0919
Palestinian	Lebanese	0.0052856	0.000300176	17.6083
Palestinian	Ogl	0.0184733	0.000204764	90.2177
Palestinian	non_Ogl	0.0138368	0.000172591	80.1711
Jordanian	Tunisian	0.00940993	0.00049461	19.025
Jordanian	Saharawi	0.024551	0.000803486	30.5556
Jordanian	BedouinA	0.0039032	0.000292949	13.3238
Jordanian	Turkish	0.00438775	0.000270955	16.1937
Jordanian	Lebanese	0.00323795	0.000458527	7.06162
Jordanian	Ogl	0.0168429	0.000349736	48.1588
Jordanian	non_Ogl	0.01225	0.000323779	37.8344
Tunisian	Saharawi	0.0112381	0.00067626	16.618
Tunisian	BedouinA	0.00790049	0.0003353	23.5625
Tunisian	Turkish	0.0142594	0.000372799	38.2494
Tunisian	Lebanese	0.0107186	0.000487844	21.9714
Tunisian	Ogl	0.0229693	0.000429327	53.5007
Tunisian	non_Ogl	0.0184094	0.000399691	46.0591
Saharawi	BedouinA	0.0221907	0.000667186	33.2602
Saharawi	Turkish	0.0315253	0.000726586	43.3882
Saharawi	Lebanese	0.0269956	0.000789773	34.1814
Saharawi	Ogl	0.0387799	0.000780165	49.7074
Saharawi	non_Ogl	0.0342509	0.0007579	45.1918
BedouinA	Turkish	0.00720158	0.000169934	42.3786
BedouinA	Lebanese	0.00511546	0.000327919	15.5998
BedouinA	Ogl	0.0193723	0.000251318	77.0829
BedouinA	non_Ogl	0.0146797	0.000214689	68.3765
Turkish	Lebanese	0.00405991	0.000294307	13.7948
Turkish	Ogl	0.0151149	0.000191284	79.0185
Turkish	non_Ogl	0.0103603	0.000162702	63.6764
Lebanese	Ogl	0.0168571	0.000373982	45.0745
Lebanese	non_Ogl	0.0120354	0.000345403	34.8446
Ogl	non_Ogl	0.00271797	2.75668e-05	98.5958

## Sheet: B_Pw_F3
t	s1	s2	f3	se	z
Ancestral	Sar-MN	Sar-ECA	0.225305	0.000951623	236.758
Ancestral	Sar-MN	Sar-EMBA	0.225629	0.000809796	278.625
Ancestral	Sar-MN	Sar-Nur	0.22532	0.000790446	285.054
Ancestral	Sar-MN	Sar-VIL	0.218379	0.000898465	243.058
Ancestral	Sar-MN	Sar-MSR	0.221857	0.000952162	233.004
Ancestral	Sar-MN	Sar-AMC	0.221645	0.00107774	205.658
Ancestral	Sar-MN	Sar-SNN	0.220742	0.000950914	232.136
Ancestral	Sar-MN	Iberia-EN	0.224621	0.000839196	267.662
Ancestral	Sar-MN	France-N	0.225021	0.000886796	253.746
Ancestral	Sar-MN	GB-EN	0.225044	0.000824362	272.991
Ancestral	Sar-MN	CE-EN	0.224517	0.000805333	278.788
Ancestral	Sar-MN	Balkans-EN	0.224497	0.000810064	277.135
Ancestral	Sar-MN	Anatolia-N	0.223518	0.000797221	280.372
Ancestral	Sar-MN	Steppe-EMBA	0.21758	0.000796603	273.135
Ancestral	Sar-MN	Steppe-MLBA	0.219831	0.000812329	270.618
Ancestral	Sar-MN	EHG-HG	0.216852	0.000906869	239.122
Ancestral	Sar-MN	Iron_Gates-HG	0.221154	0.000826176	267.684
Ancestral	Sar-MN	WHG-HG	0.22143	0.000870083	254.492
Ancestral	Sar-MN	CE-MNCA	0.224311	0.000818547	274.036
Ancestral	Sar-MN	Iberia-ECA	0.224886	0.000813527	276.433
Ancestral	Sar-MN	Iberia-LCA	0.224392	0.000824043	272.306
Ancestral	Sar-MN	Iberia-BA	0.223764	0.000816347	274.104
Ancestral	Sar-MN	GB-LN	0.224845	0.000815058	275.864
Ancestral	Sar-MN	GB-EBA	0.220996	0.000781046	282.949
Ancestral	Sar-MN	CE-EBA	0.221176	0.000784351	281.986
Ancestral	Sar-MN	Iran-CA	0.218106	0.000827675	263.517
Ancestral	Sar-MN	Minoan-BA	0.222923	0.000838253	265.938
Ancestral	Sar-MN	Myc-BA	0.218338	0.000918447	237.725
Ancestral	Sar-MN	Canaanite	0.218102	0.00080985	269.311
Ancestral	Sar-MN	Levant-BA	0.2187	0.0009036	242.032
Ancestral	Sar-MN	Morocco_EN	0.203324	0.00110119	184.639
Ancestral	Sar-MN	Morocco_LN	0.218045	0.00137157	158.975
Ancestral	Sar-MN	French	0.221158	0.000795924	277.863
Ancestral	Sar-MN	Basque	0.222154	0.000806277	275.531
Ancestral	Sar-MN	Spanish	0.221029	0.000796686	277.436
Ancestral	Sar-MN	Tuscan	0.221176	0.000794133	278.512
Ancestral	Sar-MN	Maltese	0.219067	0.000785387	278.929
Ancestral	Sar-MN	Sicilian	0.219947	0.000802417	274.105
Ancestral	Sar-MN	Cypriot	0.21977	0.000803131	273.642
Ancestral	Sar-MN	Greek	0.220588	0.00079059	279.017
Ancestral	Sar-MN	Libyan_Jew	0.217938	0.000792424	275.027
Ancestral	Sar-MN	Tunisian_Jew	0.218361	0.000790831	276.116
Ancestral	Sar-MN	Turkish_Jew	0.219172	0.000803871	272.646
Ancestral	Sar-MN	Moroccan_Jew	0.21854	0.000798848	273.569
Ancestral	Sar-MN	Druze	0.21844	0.000792613	275.595
Ancestral	Sar-MN	Palestinian	0.21601	0.000774049	279.065
Ancestral	Sar-MN	Jordanian	0.215868	0.000780409	276.608
Ancestral	Sar-MN	Tunisian	0.211011	0.000762113	276.876
Ancestral	Sar-MN	Saharawi	0.209223	0.000772475	270.847
Ancestral	Sar-MN	BedouinA	0.214525	0.000772044	277.867
Ancestral	Sar-MN	Turkish	0.218581	0.000784853	278.499
Ancestral	Sar-MN	Lebanese	0.216971	0.000779064	278.502
Ancestral	Sar-MN	Ogl	0.223168	0.000795419	280.566
Ancestral	Sar-MN	non_Ogl	0.222786	0.000793071	280.915
Ancestral	Sar-ECA	Sar-EMBA	0.22559	0.000847408	266.212
Ancestral	Sar-ECA	Sar-Nur	0.225578	0.000847849	266.059
Ancestral	Sar-ECA	Sar-VIL	0.218389	0.000980942	222.632
Ancestral	Sar-ECA	Sar-MSR	0.221935	0.00104141	213.111
Ancestral	Sar-ECA	Sar-AMC	0.221167	0.00114226	193.622
Ancestral	Sar-ECA	Sar-SNN	0.221068	0.00100337	220.325
Ancestral	Sar-ECA	Iberia-EN	0.224903	0.000897145	250.687
Ancestral	Sar-ECA	France-N	0.224911	0.000974549	230.785
Ancestral	Sar-ECA	GB-EN	0.224965	0.000876117	256.775
Ancestral	Sar-ECA	CE-EN	0.22442	0.000857149	261.821
Ancestral	Sar-ECA	Balkans-EN	0.224627	0.000882134	254.641
Ancestral	Sar-ECA	Anatolia-N	0.223885	0.000837017	267.48
Ancestral	Sar-ECA	Steppe-EMBA	0.217331	0.000847833	256.337
Ancestral	Sar-ECA	Steppe-MLBA	0.219788	0.000850962	258.282
Ancestral	Sar-ECA	EHG-HG	0.21651	0.000952004	227.426
Ancestral	Sar-ECA	Iron_Gates-HG	0.221059	0.000875485	252.499
Ancestral	Sar-ECA	WHG-HG	0.221383	0.000932384	237.437
Ancestral	Sar-ECA	CE-MNCA	0.224084	0.000853948	262.409
Ancestral	Sar-ECA	Iberia-ECA	0.224702	0.000868334	258.774
Ancestral	Sar-ECA	Iberia-LCA	0.224642	0.000870006	258.207
Ancestral	Sar-ECA	Iberia-BA	0.223918	0.000866107	258.534
Ancestral	Sar-ECA	GB-LN	0.225083	0.000856851	262.686
Ancestral	Sar-ECA	GB-EBA	0.220962	0.000827894	266.897
Ancestral	Sar-ECA	CE-EBA	0.221262	0.00082664	267.664
Ancestral	Sar-ECA	Iran-CA	0.217646	0.000890793	244.328
Ancestral	Sar-ECA	Minoan-BA	0.223078	0.000891871	250.123
Ancestral	Sar-ECA	Myc-BA	0.219115	0.000998404	219.466
Ancestral	Sar-ECA	Canaanite	0.218772	0.000871066	251.154
Ancestral	Sar-ECA	Levant-BA	0.218837	0.000965343	226.694
Ancestral	Sar-ECA	Morocco_EN	0.201991	0.0011879	170.041
Ancestral	Sar-ECA	Morocco_LN	0.2172	0.00138918	156.351
Ancestral	Sar-ECA	French	0.22107	0.000825665	267.748
Ancestral	Sar-ECA	Basque	0.222412	0.000846315	262.8
Ancestral	Sar-ECA	Spanish	0.221152	0.000833075	265.465
Ancestral	Sar-ECA	Tuscan	0.221063	0.000844163	261.873
Ancestral	Sar-ECA	Maltese	0.219098	0.000825332	265.466
Ancestral	Sar-ECA	Sicilian	0.22015	0.000838045	262.695
Ancestral	Sar-ECA	Cypriot	0.219973	0.000839216	262.118
Ancestral	Sar-ECA	Greek	0.220733	0.000836683	263.82
Ancestral	Sar-ECA	Libyan_Jew	0.217871	0.000830737	262.263
Ancestral	Sar-ECA	Tunisian_Jew	0.218735	0.00084437	259.051
Ancestral	Sar-ECA	Turkish_Jew	0.219208	0.00085186	257.329
Ancestral	Sar-ECA	Moroccan_Jew	0.218965	0.000842709	259.835
Ancestral	Sar-ECA	Druze	0.218513	0.000833829	262.06
Ancestral	Sar-ECA	Palestinian	0.216293	0.000815818	265.124
Ancestral	Sar-ECA	Jordanian	0.215983	0.000819566	263.534
Ancestral	Sar-ECA	Tunisian	0.210962	0.000796648	264.812
Ancestral	Sar-ECA	Saharawi	0.209675	0.000830043	252.608
Ancestral	Sar-ECA	BedouinA	0.214764	0.000802627	267.576
Ancestral	Sar-ECA	Turkish	0.21865	0.000824705	265.125
Ancestral	Sar-ECA	Lebanese	0.217155	0.000821866	264.221
Ancestral	Sar-ECA	Ogl	0.223418	0.000835625	267.366
Ancestral	Sar-ECA	non_Ogl	0.223029	0.000830198	268.645
Ancestral	Sar-EMBA	Sar-Nur	0.225978	0.000751054	300.882
Ancestral	Sar-EMBA	Sar-VIL	0.218465	0.000835625	261.439
Ancestral	Sar-EMBA	Sar-MSR	0.221807	0.000895478	247.696
Ancestral	Sar-EMBA	Sar-AMC	0.221526	0.00098632	224.598
Ancestral	Sar-EMBA	Sar-SNN	0.221572	0.000876019	252.93
Ancestral	Sar-EMBA	Iberia-EN	0.225094	0.000776772	289.781
Ancestral	Sar-EMBA	France-N	0.225277	0.000826304	272.633
Ancestral	Sar-EMBA	GB-EN	0.225305	0.000774892	290.757
Ancestral	Sar-EMBA	CE-EN	0.224629	0.000759066	295.928
Ancestral	Sar-EMBA	Balkans-EN	0.224777	0.000770614	291.686
Ancestral	Sar-EMBA	Anatolia-N	0.223843	0.000749682	298.584
Ancestral	Sar-EMBA	Steppe-EMBA	0.217883	0.000748062	291.263
Ancestral	Sar-EMBA	Steppe-MLBA	0.22033	0.000758413	290.515
Ancestral	Sar-EMBA	EHG-HG	0.216986	0.00082295	263.668
Ancestral	Sar-EMBA	Iron_Gates-HG	0.221826	0.000757973	292.657
Ancestral	Sar-EMBA	WHG-HG	0.221822	0.000800674	277.044
Ancestral	Sar-EMBA	CE-MNCA	0.224516	0.000766352	292.968
Ancestral	Sar-EMBA	Iberia-ECA	0.225266	0.000760875	296.061
Ancestral	Sar-EMBA	Iberia-LCA	0.224727	0.000771123	291.428
Ancestral	Sar-EMBA	Iberia-BA	0.224346	0.000760653	294.939
Ancestral	Sar-EMBA	GB-LN	0.225472	0.000759033	297.052
Ancestral	Sar-EMBA	GB-EBA	0.221452	0.000740016	299.253
Ancestral	Sar-EMBA	CE-EBA	0.221594	0.000740484	299.256
Ancestral	Sar-EMBA	Iran-CA	0.218352	0.000786589	277.593
Ancestral	Sar-EMBA	Minoan-BA	0.223111	0.000783882	284.623
Ancestral	Sar-EMBA	Myc-BA	0.21907	0.000849507	257.88
Ancestral	Sar-EMBA	Canaanite	0.218422	0.000746784	292.483
Ancestral	Sar-EMBA	Levant-BA	0.219001	0.000827269	264.727
Ancestral	Sar-EMBA	Morocco_EN	0.202872	0.000980466	206.913
Ancestral	Sar-EMBA	Morocco_LN	0.217359	0.00116111	187.2
Ancestral	Sar-EMBA	French	0.221661	0.000745251	297.431
Ancestral	Sar-EMBA	Basque	0.222787	0.000759928	293.169
Ancestral	Sar-EMBA	Spanish	0.221575	0.000748299	296.105
Ancestral	Sar-EMBA	Tuscan	0.221567	0.000751236	294.937
Ancestral	Sar-EMBA	Maltese	0.219564	0.000749107	293.101
Ancestral	Sar-EMBA	Sicilian	0.220455	0.000752309	293.037
Ancestral	Sar-EMBA	Cypriot	0.220231	0.00075347	292.289
Ancestral	Sar-EMBA	Greek	0.221082	0.000741861	298.009
Ancestral	Sar-EMBA	Libyan_Jew	0.218434	0.000743323	293.861
Ancestral	Sar-EMBA	Tunisian_Jew	0.218854	0.000745979	293.378
Ancestral	Sar-EMBA	Turkish_Jew	0.21963	0.000756401	290.362
Ancestral	Sar-EMBA	Moroccan_Jew	0.219096	0.000748822	292.587
Ancestral	Sar-EMBA	Druze	0.218877	0.000742789	294.669
Ancestral	Sar-EMBA	Palestinian	0.216576	0.000732314	295.742
Ancestral	Sar-EMBA	Jordanian	0.2163	0.000734751	294.386
Ancestral	Sar-EMBA	Tunisian	0.211346	0.000720285	293.419
Ancestral	Sar-EMBA	Saharawi	0.209591	0.000729491	287.312
Ancestral	Sar-EMBA	BedouinA	0.214966	0.000721565	297.916
Ancestral	Sar-EMBA	Turkish	0.218983	0.00073832	296.597
Ancestral	Sar-EMBA	Lebanese	0.217492	0.000730228	297.842
Ancestral	Sar-EMBA	Ogl	0.223705	0.000748713	298.787
Ancestral	Sar-EMBA	non_Ogl	0.223327	0.000747878	298.615
Ancestral	Sar-Nur	Sar-VIL	0.218533	0.000824975	264.897
Ancestral	Sar-Nur	Sar-MSR	0.221843	0.000893238	248.358
Ancestral	Sar-Nur	Sar-AMC	0.221617	0.000982439	225.578
Ancestral	Sar-Nur	Sar-SNN	0.221556	0.000889299	249.135
Ancestral	Sar-Nur	Iberia-EN	0.224941	0.000772829	291.062
Ancestral	Sar-Nur	France-N	0.225419	0.000825021	273.229
Ancestral	Sar-Nur	GB-EN	0.225404	0.000769534	292.909
Ancestral	Sar-Nur	CE-EN	0.224578	0.000752151	298.581
Ancestral	Sar-Nur	Balkans-EN	0.224698	0.00076376	294.2
Ancestral	Sar-Nur	Anatolia-N	0.223777	0.000734863	304.515
Ancestral	Sar-Nur	Steppe-EMBA	0.217878	0.000744786	292.538
Ancestral	Sar-Nur	Steppe-MLBA	0.220352	0.000750972	293.422
Ancestral	Sar-Nur	EHG-HG	0.217061	0.000834652	260.062
Ancestral	Sar-Nur	Iron_Gates-HG	0.221686	0.000758312	292.341
Ancestral	Sar-Nur	WHG-HG	0.221684	0.000808291	274.263
Ancestral	Sar-Nur	CE-MNCA	0.224452	0.000756792	296.584
Ancestral	Sar-Nur	Iberia-ECA	0.225282	0.000758351	297.068
Ancestral	Sar-Nur	Iberia-LCA	0.224734	0.000762525	294.723
Ancestral	Sar-Nur	Iberia-BA	0.224373	0.000753686	297.701
Ancestral	Sar-Nur	GB-LN	0.225414	0.000755913	298.2
Ancestral	Sar-Nur	GB-EBA	0.221365	0.000733102	301.956
Ancestral	Sar-Nur	CE-EBA	0.221571	0.000729984	303.528
Ancestral	Sar-Nur	Iran-CA	0.218468	0.000771075	283.328
Ancestral	Sar-Nur	Minoan-BA	0.223174	0.000763511	292.3
Ancestral	Sar-Nur	Myc-BA	0.21913	0.000845151	259.279
Ancestral	Sar-Nur	Canaanite	0.218469	0.000742887	294.082
Ancestral	Sar-Nur	Levant-BA	0.218941	0.000815526	268.466
Ancestral	Sar-Nur	Morocco_EN	0.202555	0.000988327	204.947
Ancestral	Sar-Nur	Morocco_LN	0.217017	0.00115989	187.1
Ancestral	Sar-Nur	French	0.221789	0.000735843	301.407
Ancestral	Sar-Nur	Basque	0.222827	0.000750896	296.748
Ancestral	Sar-Nur	Spanish	0.22172	0.000740105	299.579
Ancestral	Sar-Nur	Tuscan	0.221674	0.000738673	300.098
Ancestral	Sar-Nur	Maltese	0.219743	0.000731326	300.472
Ancestral	Sar-Nur	Sicilian	0.220642	0.000739745	298.268
Ancestral	Sar-Nur	Cypriot	0.22047	0.000747486	294.949
Ancestral	Sar-Nur	Greek	0.221246	0.000735945	300.629
Ancestral	Sar-Nur	Libyan_Jew	0.218543	0.000733943	297.766
Ancestral	Sar-Nur	Tunisian_Jew	0.218986	0.000731141	299.513
Ancestral	Sar-Nur	Turkish_Jew	0.219786	0.000748192	293.756
Ancestral	Sar-Nur	Moroccan_Jew	0.219193	0.000736777	297.502
Ancestral	Sar-Nur	Druze	0.219029	0.00073074	299.735
Ancestral	Sar-Nur	Palestinian	0.216714	0.000719772	301.086
Ancestral	Sar-Nur	Jordanian	0.21638	0.00072638	297.889
Ancestral	Sar-Nur	Tunisian	0.211458	0.000712906	296.614
Ancestral	Sar-Nur	Saharawi	0.209605	0.00071714	292.28
Ancestral	Sar-Nur	BedouinA	0.215134	0.000711777	302.249
Ancestral	Sar-Nur	Turkish	0.219133	0.000727281	301.305
Ancestral	Sar-Nur	Lebanese	0.217635	0.000718738	302.801
Ancestral	Sar-Nur	Ogl	0.223916	0.000740422	302.417
Ancestral	Sar-Nur	non_Ogl	0.223528	0.000738529	302.666
Ancestral	Sar-VIL	Sar-MSR	0.216526	0.00102197	211.872
Ancestral	Sar-VIL	Sar-AMC	0.215397	0.00111992	192.333
Ancestral	Sar-VIL	Sar-SNN	0.216563	0.000999354	216.703
Ancestral	Sar-VIL	Iberia-EN	0.21831	0.000864969	252.391
Ancestral	Sar-VIL	France-N	0.218787	0.000908869	240.725
Ancestral	Sar-VIL	GB-EN	0.218463	0.000854106	255.78
Ancestral	Sar-VIL	CE-EN	0.218253	0.000835914	261.096
Ancestral	Sar-VIL	Balkans-EN	0.218601	0.000842297	259.53
Ancestral	Sar-VIL	Anatolia-N	0.217928	0.000826563	263.655
Ancestral	Sar-VIL	Steppe-EMBA	0.213776	0.000819475	260.869
Ancestral	Sar-VIL	Steppe-MLBA	0.21531	0.000831604	258.91
Ancestral	Sar-VIL	EHG-HG	0.212598	0.000907055	234.382
Ancestral	Sar-VIL	Iron_Gates-HG	0.215033	0.00084493	254.498
Ancestral	Sar-VIL	WHG-HG	0.214915	0.000887985	242.025
Ancestral	Sar-VIL	CE-MNCA	0.217907	0.00084276	258.564
Ancestral	Sar-VIL	Iberia-ECA	0.218393	0.000839092	260.274
Ancestral	Sar-VIL	Iberia-LCA	0.217688	0.000858991	253.423
Ancestral	Sar-VIL	Iberia-BA	0.217648	0.000850043	256.043
Ancestral	Sar-VIL	GB-LN	0.218426	0.000836111	261.241
Ancestral	Sar-VIL	GB-EBA	0.215824	0.000817688	263.945
Ancestral	Sar-VIL	CE-EBA	0.216046	0.000814387	265.287
Ancestral	Sar-VIL	Iran-CA	0.214495	0.000881539	243.319
Ancestral	Sar-VIL	Minoan-BA	0.217689	0.000857263	253.935
Ancestral	Sar-VIL	Myc-BA	0.213151	0.000960695	221.872
Ancestral	Sar-VIL	Canaanite	0.214033	0.000836919	255.739
Ancestral	Sar-VIL	Levant-BA	0.215086	0.000913117	235.551
Ancestral	Sar-VIL	Morocco_EN	0.203484	0.00113558	179.19
Ancestral	Sar-VIL	Morocco_LN	0.213381	0.0014361	148.583
Ancestral	Sar-VIL	French	0.216073	0.000812861	265.817
Ancestral	Sar-VIL	Basque	0.21678	0.00082427	262.996
Ancestral	Sar-VIL	Spanish	0.216028	0.000817718	264.184
Ancestral	Sar-VIL	Tuscan	0.21638	0.000817829	264.579
Ancestral	Sar-VIL	Maltese	0.214776	0.000824467	260.503
Ancestral	Sar-VIL	Sicilian	0.215454	0.000825511	260.994
Ancestral	Sar-VIL	Cypriot	0.215463	0.000827511	260.375
Ancestral	Sar-VIL	Greek	0.21589	0.000816379	264.448
Ancestral	Sar-VIL	Libyan_Jew	0.213765	0.000803419	266.07
Ancestral	Sar-VIL	Tunisian_Jew	0.214427	0.000814075	263.4
Ancestral	Sar-VIL	Turkish_Jew	0.214952	0.000830839	258.717
Ancestral	Sar-VIL	Moroccan_Jew	0.214506	0.000817112	262.517
Ancestral	Sar-VIL	Druze	0.21437	0.000814717	263.122
Ancestral	Sar-VIL	Palestinian	0.212375	0.000801011	265.134
Ancestral	Sar-VIL	Jordanian	0.212114	0.000807366	262.723
Ancestral	Sar-VIL	Tunisian	0.207809	0.000789679	263.156
Ancestral	Sar-VIL	Saharawi	0.206449	0.00080274	257.18
Ancestral	Sar-VIL	BedouinA	0.21099	0.000789127	267.371
Ancestral	Sar-VIL	Turkish	0.214391	0.000805038	266.312
Ancestral	Sar-VIL	Lebanese	0.213263	0.000798943	266.931
Ancestral	Sar-VIL	Ogl	0.217349	0.00081408	266.987
Ancestral	Sar-VIL	non_Ogl	0.217148	0.000814622	266.563
Ancestral	Sar-MSR	Sar-AMC	0.21881	0.00121089	180.702
Ancestral	Sar-MSR	Sar-SNN	0.219187	0.00110874	197.691
Ancestral	Sar-MSR	Iberia-EN	0.221541	0.000916694	241.674
Ancestral	Sar-MSR	France-N	0.222648	0.00101646	219.042
Ancestral	Sar-MSR	GB-EN	0.221447	0.000915316	241.935
Ancestral	Sar-MSR	CE-EN	0.221416	0.000893245	247.878
Ancestral	Sar-MSR	Balkans-EN	0.221549	0.000900819	245.942
Ancestral	Sar-MSR	Anatolia-N	0.221336	0.000889528	248.824
Ancestral	Sar-MSR	Steppe-EMBA	0.217597	0.000898632	242.143
Ancestral	Sar-MSR	Steppe-MLBA	0.218627	0.00089183	245.145
Ancestral	Sar-MSR	EHG-HG	0.216302	0.00101483	213.141
Ancestral	Sar-MSR	Iron_Gates-HG	0.218516	0.000904236	241.659
Ancestral	Sar-MSR	WHG-HG	0.218329	0.000959326	227.586
Ancestral	Sar-MSR	CE-MNCA	0.22123	0.000925164	239.126
Ancestral	Sar-MSR	Iberia-ECA	0.221389	0.000914159	242.178
Ancestral	Sar-MSR	Iberia-LCA	0.220833	0.000920434	239.923
Ancestral	Sar-MSR	Iberia-BA	0.220882	0.00092851	237.889
Ancestral	Sar-MSR	GB-LN	0.221607	0.000899225	246.442
Ancestral	Sar-MSR	GB-EBA	0.219417	0.000879527	249.471
Ancestral	Sar-MSR	CE-EBA	0.219482	0.000875034	250.827
Ancestral	Sar-MSR	Iran-CA	0.218027	0.000953942	228.553
Ancestral	Sar-MSR	Minoan-BA	0.220608	0.000932203	236.653
Ancestral	Sar-MSR	Myc-BA	0.217021	0.00104961	206.763
Ancestral	Sar-MSR	Canaanite	0.21684	0.000919113	235.923
Ancestral	Sar-MSR	Levant-BA	0.217977	0.000995999	218.853
Ancestral	Sar-MSR	Morocco_EN	0.201467	0.00126832	158.846
Ancestral	Sar-MSR	Morocco_LN	0.214504	0.00164113	130.705
Ancestral	Sar-MSR	French	0.219799	0.000880061	249.754
Ancestral	Sar-MSR	Basque	0.220376	0.000889064	247.874
Ancestral	Sar-MSR	Spanish	0.219492	0.000873257	251.348
Ancestral	Sar-MSR	Tuscan	0.219698	0.000884163	248.481
Ancestral	Sar-MSR	Maltese	0.218069	0.000887609	245.681
Ancestral	Sar-MSR	Sicilian	0.21888	0.000880148	248.686
Ancestral	Sar-MSR	Cypriot	0.218918	0.000891236	245.635
Ancestral	Sar-MSR	Greek	0.21947	0.000864103	253.986
Ancestral	Sar-MSR	Libyan_Jew	0.216797	0.000865283	250.55
Ancestral	Sar-MSR	Tunisian_Jew	0.217587	0.000882266	246.623
Ancestral	Sar-MSR	Turkish_Jew	0.218397	0.000889058	245.65
Ancestral	Sar-MSR	Moroccan_Jew	0.217688	0.000882263	246.738
Ancestral	Sar-MSR	Druze	0.217895	0.000871099	250.138
Ancestral	Sar-MSR	Palestinian	0.215517	0.000855745	251.847
Ancestral	Sar-MSR	Jordanian	0.215432	0.000850918	253.176
Ancestral	Sar-MSR	Tunisian	0.209952	0.000857457	244.854
Ancestral	Sar-MSR	Saharawi	0.207923	0.000850387	244.503
Ancestral	Sar-MSR	BedouinA	0.213939	0.000845092	253.155
Ancestral	Sar-MSR	Turkish	0.218057	0.000865674	251.892
Ancestral	Sar-MSR	Lebanese	0.216587	0.000870261	248.876
Ancestral	Sar-MSR	Ogl	0.220859	0.000877685	251.638
Ancestral	Sar-MSR	non_Ogl	0.220614	0.000873457	252.576
Ancestral	Sar-AMC	Sar-SNN	0.219141	0.00123346	177.664
Ancestral	Sar-AMC	Iberia-EN	0.221023	0.00103976	212.572
Ancestral	Sar-AMC	France-N	0.222136	0.00111417	199.374
Ancestral	Sar-AMC	GB-EN	0.22157	0.00100233	221.055
Ancestral	Sar-AMC	CE-EN	0.221107	0.00100147	220.782
Ancestral	Sar-AMC	Balkans-EN	0.221439	0.000998857	221.692
Ancestral	Sar-AMC	Anatolia-N	0.220578	0.000981583	224.716
Ancestral	Sar-AMC	Steppe-EMBA	0.21602	0.000945496	228.473
Ancestral	Sar-AMC	Steppe-MLBA	0.217773	0.000973887	223.612
Ancestral	Sar-AMC	EHG-HG	0.214387	0.0010401	206.121
Ancestral	Sar-AMC	Iron_Gates-HG	0.218169	0.000979784	222.671
Ancestral	Sar-AMC	WHG-HG	0.218051	0.00104766	208.13
Ancestral	Sar-AMC	CE-MNCA	0.22061	0.000986036	223.734
Ancestral	Sar-AMC	Iberia-ECA	0.220848	0.000984437	224.34
Ancestral	Sar-AMC	Iberia-LCA	0.220688	0.00100713	219.125
Ancestral	Sar-AMC	Iberia-BA	0.220839	0.000993951	222.183
Ancestral	Sar-AMC	GB-LN	0.221893	0.000990604	223.997
Ancestral	Sar-AMC	GB-EBA	0.218802	0.000963616	227.063
Ancestral	Sar-AMC	CE-EBA	0.218842	0.000956743	228.737
Ancestral	Sar-AMC	Iran-CA	0.217001	0.00101509	213.776
Ancestral	Sar-AMC	Minoan-BA	0.219892	0.00102447	214.64
Ancestral	Sar-AMC	Myc-BA	0.216249	0.00117982	183.29
Ancestral	Sar-AMC	Canaanite	0.216344	0.000986518	219.3
Ancestral	Sar-AMC	Levant-BA	0.217378	0.00108594	200.175
Ancestral	Sar-AMC	Morocco_EN	0.201584	0.00141676	142.285
Ancestral	Sar-AMC	Morocco_LN	0.214337	0.00184963	115.881
Ancestral	Sar-AMC	French	0.218666	0.000961221	227.487
Ancestral	Sar-AMC	Basque	0.219378	0.000972319	225.623
Ancestral	Sar-AMC	Spanish	0.218331	0.000959922	227.446
Ancestral	Sar-AMC	Tuscan	0.218639	0.000969808	225.446
Ancestral	Sar-AMC	Maltese	0.216958	0.000954123	227.39
Ancestral	Sar-AMC	Sicilian	0.217715	0.000957881	227.289
Ancestral	Sar-AMC	Cypriot	0.217712	0.000978583	222.477
Ancestral	Sar-AMC	Greek	0.218436	0.000956976	228.256
Ancestral	Sar-AMC	Libyan_Jew	0.215638	0.000957596	225.187
Ancestral	Sar-AMC	Tunisian_Jew	0.216446	0.000940526	230.133
Ancestral	Sar-AMC	Turkish_Jew	0.217139	0.000978512	221.907
Ancestral	Sar-AMC	Moroccan_Jew	0.216395	0.000970407	222.994
Ancestral	Sar-AMC	Druze	0.216647	0.000962206	225.157
Ancestral	Sar-AMC	Palestinian	0.21437	0.000940769	227.866
Ancestral	Sar-AMC	Jordanian	0.214347	0.000953537	224.792
Ancestral	Sar-AMC	Tunisian	0.209153	0.000925015	226.108
Ancestral	Sar-AMC	Saharawi	0.207456	0.000925344	224.193
Ancestral	Sar-AMC	BedouinA	0.212828	0.000939211	226.603
Ancestral	Sar-AMC	Turkish	0.216791	0.000952021	227.716
Ancestral	Sar-AMC	Lebanese	0.215208	0.00094631	227.418
Ancestral	Sar-AMC	Ogl	0.220101	0.000968615	227.233
Ancestral	Sar-AMC	non_Ogl	0.219789	0.00096248	228.357
Ancestral	Sar-SNN	Iberia-EN	0.220908	0.000913133	241.923
Ancestral	Sar-SNN	France-N	0.221201	0.000964651	229.307
Ancestral	Sar-SNN	GB-EN	0.221442	0.000889796	248.868
Ancestral	Sar-SNN	CE-EN	0.221241	0.000864467	255.928
Ancestral	Sar-SNN	Balkans-EN	0.221392	0.000887267	249.521
Ancestral	Sar-SNN	Anatolia-N	0.22064	0.000856932	257.476
Ancestral	Sar-SNN	Steppe-EMBA	0.217797	0.000863448	252.241
Ancestral	Sar-SNN	Steppe-MLBA	0.219026	0.000863219	253.732
Ancestral	Sar-SNN	EHG-HG	0.215766	0.000970991	222.212
Ancestral	Sar-SNN	Iron_Gates-HG	0.219312	0.00088416	248.046
Ancestral	Sar-SNN	WHG-HG	0.219144	0.000947111	231.382
Ancestral	Sar-SNN	CE-MNCA	0.221291	0.000868517	254.792
Ancestral	Sar-SNN	Iberia-ECA	0.221568	0.000899473	246.331
Ancestral	Sar-SNN	Iberia-LCA	0.221041	0.000880159	251.137
Ancestral	Sar-SNN	Iberia-BA	0.220963	0.000881534	250.658
Ancestral	Sar-SNN	GB-LN	0.221602	0.000876575	252.804
Ancestral	Sar-SNN	GB-EBA	0.21961	0.000864515	254.027
Ancestral	Sar-SNN	CE-EBA	0.21976	0.000861876	254.979
Ancestral	Sar-SNN	Iran-CA	0.216931	0.000898281	241.496
Ancestral	Sar-SNN	Minoan-BA	0.22037	0.000941294	234.114
Ancestral	Sar-SNN	Myc-BA	0.215809	0.00103565	208.38
Ancestral	Sar-SNN	Canaanite	0.21651	0.00088452	244.777
Ancestral	Sar-SNN	Levant-BA	0.216752	0.000996453	217.524
Ancestral	Sar-SNN	Morocco_EN	0.202158	0.00126268	160.102
Ancestral	Sar-SNN	Morocco_LN	0.213345	0.00163847	130.209
Ancestral	Sar-SNN	French	0.219727	0.000852136	257.854
Ancestral	Sar-SNN	Basque	0.220627	0.000866012	254.762
Ancestral	Sar-SNN	Spanish	0.219413	0.000857059	256.008
Ancestral	Sar-SNN	Tuscan	0.219667	0.000847819	259.097
Ancestral	Sar-SNN	Maltese	0.217767	0.000837594	259.991
Ancestral	Sar-SNN	Sicilian	0.218413	0.00086262	253.197
Ancestral	Sar-SNN	Cypriot	0.218421	0.000869422	251.226
Ancestral	Sar-SNN	Greek	0.21919	0.00085184	257.314
Ancestral	Sar-SNN	Libyan_Jew	0.216612	0.000843024	256.947
Ancestral	Sar-SNN	Tunisian_Jew	0.216816	0.000852402	254.359
Ancestral	Sar-SNN	Turkish_Jew	0.217879	0.000867777	251.077
Ancestral	Sar-SNN	Moroccan_Jew	0.217134	0.000852692	254.645
Ancestral	Sar-SNN	Druze	0.217347	0.000853122	254.766
Ancestral	Sar-SNN	Palestinian	0.214908	0.000837478	256.613
Ancestral	Sar-SNN	Jordanian	0.214749	0.000841379	255.234
Ancestral	Sar-SNN	Tunisian	0.209567	0.000833444	251.447
Ancestral	Sar-SNN	Saharawi	0.207603	0.000835709	248.416
Ancestral	Sar-SNN	BedouinA	0.213286	0.000834041	255.726
Ancestral	Sar-SNN	Turkish	0.21754	0.000845518	257.286
Ancestral	Sar-SNN	Lebanese	0.215764	0.000846704	254.828
Ancestral	Sar-SNN	Ogl	0.220673	0.000857346	257.391
Ancestral	Sar-SNN	non_Ogl	0.220448	0.000854704	257.923
Ancestral	Iberia-EN	France-N	0.224838	0.000842127	266.988
Ancestral	Iberia-EN	GB-EN	0.22505	0.000800739	281.053
Ancestral	Iberia-EN	CE-EN	0.224604	0.000782818	286.917
Ancestral	Iberia-EN	Balkans-EN	0.224752	0.00078247	287.234
Ancestral	Iberia-EN	Anatolia-N	0.223939	0.000773266	289.602
Ancestral	Iberia-EN	Steppe-EMBA	0.217251	0.000765324	283.867
Ancestral	Iberia-EN	Steppe-MLBA	0.219451	0.000774562	283.323
Ancestral	Iberia-EN	EHG-HG	0.21647	0.000830388	260.686
Ancestral	Iberia-EN	Iron_Gates-HG	0.220168	0.000779117	282.587
Ancestral	Iberia-EN	WHG-HG	0.220014	0.000852509	258.078
Ancestral	Iberia-EN	CE-MNCA	0.224085	0.00078743	284.578
Ancestral	Iberia-EN	Iberia-ECA	0.225376	0.000779764	289.031
Ancestral	Iberia-EN	Iberia-LCA	0.224512	0.000792796	283.191
Ancestral	Iberia-EN	Iberia-BA	0.224049	0.000789341	283.842
Ancestral	Iberia-EN	GB-LN	0.225193	0.000777702	289.562
Ancestral	Iberia-EN	GB-EBA	0.220842	0.000757656	291.48
Ancestral	Iberia-EN	CE-EBA	0.221022	0.000760856	290.491
Ancestral	Iberia-EN	Iran-CA	0.218232	0.000808261	270.002
Ancestral	Iberia-EN	Minoan-BA	0.222965	0.000806847	276.341
Ancestral	Iberia-EN	Myc-BA	0.218889	0.000874646	250.26
Ancestral	Iberia-EN	Canaanite	0.218185	0.000775011	281.525
Ancestral	Iberia-EN	Levant-BA	0.218789	0.000852637	256.603
Ancestral	Iberia-EN	Morocco_EN	0.203396	0.00102422	198.587
Ancestral	Iberia-EN	Morocco_LN	0.217973	0.00123772	176.108
Ancestral	Iberia-EN	French	0.220881	0.000762363	289.732
Ancestral	Iberia-EN	Basque	0.221989	0.000780256	284.508
Ancestral	Iberia-EN	Spanish	0.22091	0.000766479	288.214
Ancestral	Iberia-EN	Tuscan	0.220874	0.000769183	287.154
Ancestral	Iberia-EN	Maltese	0.219173	0.000763545	287.047
Ancestral	Iberia-EN	Sicilian	0.219942	0.000766771	286.841
Ancestral	Iberia-EN	Cypriot	0.219724	0.000773139	284.197
Ancestral	Iberia-EN	Greek	0.220572	0.000759435	290.443
Ancestral	Iberia-EN	Libyan_Jew	0.218031	0.000763322	285.634
Ancestral	Iberia-EN	Tunisian_Jew	0.218463	0.000763776	286.029
Ancestral	Iberia-EN	Turkish_Jew	0.219272	0.000778624	281.614
Ancestral	Iberia-EN	Moroccan_Jew	0.218507	0.000764691	285.746
Ancestral	Iberia-EN	Druze	0.218519	0.000761277	287.043
Ancestral	Iberia-EN	Palestinian	0.216232	0.000750065	288.285
Ancestral	Iberia-EN	Jordanian	0.215957	0.000753871	286.464
Ancestral	Iberia-EN	Tunisian	0.211086	0.000730227	289.069
Ancestral	Iberia-EN	Saharawi	0.20937	0.000746128	280.609
Ancestral	Iberia-EN	BedouinA	0.21475	0.000735404	292.016
Ancestral	Iberia-EN	Turkish	0.21851	0.000756821	288.72
Ancestral	Iberia-EN	Lebanese	0.217135	0.000752162	288.681
Ancestral	Iberia-EN	Ogl	0.222921	0.000769982	289.514
Ancestral	Iberia-EN	non_Ogl	0.222581	0.000767074	290.168
Ancestral	France-N	GB-EN	0.226188	0.000842761	268.39
Ancestral	France-N	CE-EN	0.224467	0.000823499	272.577
Ancestral	France-N	Balkans-EN	0.224728	0.000832994	269.783
Ancestral	France-N	Anatolia-N	0.223926	0.000812246	275.688
Ancestral	France-N	Steppe-EMBA	0.217994	0.000812724	268.226
Ancestral	France-N	Steppe-MLBA	0.22048	0.000824377	267.451
Ancestral	France-N	EHG-HG	0.217683	0.000918624	236.966
Ancestral	France-N	Iron_Gates-HG	0.222938	0.000831752	268.035
Ancestral	France-N	WHG-HG	0.223074	0.000880645	253.308
Ancestral	France-N	CE-MNCA	0.224781	0.000822562	273.269
Ancestral	France-N	Iberia-ECA	0.225995	0.000837741	269.767
Ancestral	France-N	Iberia-LCA	0.225385	0.000819694	274.962
Ancestral	France-N	Iberia-BA	0.224612	0.000832386	269.841
Ancestral	France-N	GB-LN	0.22605	0.000821037	275.323
Ancestral	France-N	GB-EBA	0.221853	0.000809099	274.197
Ancestral	France-N	CE-EBA	0.221968	0.00080135	276.992
Ancestral	France-N	Iran-CA	0.218293	0.000863969	252.663
Ancestral	France-N	Minoan-BA	0.222948	0.000863271	258.26
Ancestral	France-N	Myc-BA	0.218686	0.000929147	235.363
Ancestral	France-N	Canaanite	0.218244	0.00082426	264.775
Ancestral	France-N	Levant-BA	0.219438	0.000913283	240.274
Ancestral	France-N	Morocco_EN	0.202813	0.00108038	187.723
Ancestral	France-N	Morocco_LN	0.216905	0.00137684	157.539
Ancestral	France-N	French	0.221494	0.000806218	274.732
Ancestral	France-N	Basque	0.222633	0.000820682	271.278
Ancestral	France-N	Spanish	0.221378	0.000805965	274.674
Ancestral	France-N	Tuscan	0.221097	0.000809901	272.992
Ancestral	France-N	Maltese	0.219134	0.000798521	274.425
Ancestral	France-N	Sicilian	0.220138	0.000816245	269.696
Ancestral	France-N	Cypriot	0.219739	0.000812027	270.606
Ancestral	France-N	Greek	0.220689	0.000802863	274.877
Ancestral	France-N	Libyan_Jew	0.218116	0.000803558	271.437
Ancestral	France-N	Tunisian_Jew	0.218483	0.000800326	272.992
Ancestral	France-N	Turkish_Jew	0.219421	0.000825923	265.667
Ancestral	France-N	Moroccan_Jew	0.218695	0.000819977	266.709
Ancestral	France-N	Druze	0.218542	0.000805555	271.294
Ancestral	France-N	Palestinian	0.216138	0.000786296	274.881
Ancestral	France-N	Jordanian	0.215728	0.000785398	274.674
Ancestral	France-N	Tunisian	0.210961	0.000775547	272.016
Ancestral	France-N	Saharawi	0.209331	0.000779948	268.39
Ancestral	France-N	BedouinA	0.214611	0.000779468	275.33
Ancestral	France-N	Turkish	0.218676	0.000796649	274.495
Ancestral	France-N	Lebanese	0.217101	0.000791124	274.421
Ancestral	France-N	Ogl	0.223132	0.000808466	275.994
Ancestral	France-N	non_Ogl	0.222776	0.00080645	276.243
Ancestral	GB-EN	CE-EN	0.224675	0.000782312	287.194
Ancestral	GB-EN	Balkans-EN	0.225026	0.00078131	288.01
Ancestral	GB-EN	Anatolia-N	0.223888	0.000770664	290.512
Ancestral	GB-EN	Steppe-EMBA	0.218397	0.000763149	286.179
Ancestral	GB-EN	Steppe-MLBA	0.220774	0.00076983	286.783
Ancestral	GB-EN	EHG-HG	0.218263	0.000843371	258.798
Ancestral	GB-EN	Iron_Gates-HG	0.223542	0.000779469	286.788
Ancestral	GB-EN	WHG-HG	0.223932	0.000817185	274.028
Ancestral	GB-EN	CE-MNCA	0.225493	0.000784227	287.535
Ancestral	GB-EN	Iberia-ECA	0.226098	0.000792035	285.465
Ancestral	GB-EN	Iberia-LCA	0.225307	0.000787716	286.025
Ancestral	GB-EN	Iberia-BA	0.224919	0.000781736	287.718
Ancestral	GB-EN	GB-LN	0.227479	0.000784481	289.973
Ancestral	GB-EN	GB-EBA	0.222769	0.000758921	293.534
Ancestral	GB-EN	CE-EBA	0.222622	0.000758243	293.602
Ancestral	GB-EN	Iran-CA	0.218453	0.000797677	273.861
Ancestral	GB-EN	Minoan-BA	0.223042	0.000799728	278.897
Ancestral	GB-EN	Myc-BA	0.219158	0.000883138	248.158
Ancestral	GB-EN	Canaanite	0.21804	0.000765556	284.812
Ancestral	GB-EN	Levant-BA	0.21984	0.000836068	262.946
Ancestral	GB-EN	Morocco_EN	0.202969	0.000985241	206.01
Ancestral	GB-EN	Morocco_LN	0.216688	0.00123877	174.922
Ancestral	GB-EN	French	0.221549	0.000756606	292.819
Ancestral	GB-EN	Basque	0.222587	0.000775868	286.887
Ancestral	GB-EN	Spanish	0.221433	0.000762023	290.586
Ancestral	GB-EN	Tuscan	0.221297	0.00076057	290.962
Ancestral	GB-EN	Maltese	0.219276	0.000763034	287.374
Ancestral	GB-EN	Sicilian	0.220224	0.000761953	289.026
Ancestral	GB-EN	Cypriot	0.219933	0.00076923	285.913
Ancestral	GB-EN	Greek	0.220927	0.000756081	292.2
Ancestral	GB-EN	Libyan_Jew	0.218022	0.000757783	287.711
Ancestral	GB-EN	Tunisian_Jew	0.218518	0.0007604	287.373
Ancestral	GB-EN	Turkish_Jew	0.21938	0.000771803	284.244
Ancestral	GB-EN	Moroccan_Jew	0.218697	0.000755657	289.414
Ancestral	GB-EN	Druze	0.218574	0.000754688	289.622
Ancestral	GB-EN	Palestinian	0.216266	0.000741402	291.699
Ancestral	GB-EN	Jordanian	0.215975	0.000744179	290.22
Ancestral	GB-EN	Tunisian	0.211052	0.000729633	289.257
Ancestral	GB-EN	Saharawi	0.209318	0.00073046	286.556
Ancestral	GB-EN	BedouinA	0.21461	0.000732785	292.869
Ancestral	GB-EN	Turkish	0.218781	0.000749764	291.8
Ancestral	GB-EN	Lebanese	0.217245	0.000737749	294.471
Ancestral	GB-EN	Ogl	0.223055	0.000763841	292.018
Ancestral	GB-EN	non_Ogl	0.222734	0.000762024	292.293
Ancestral	CE-EN	Balkans-EN	0.225883	0.000774754	291.555
Ancestral	CE-EN	Anatolia-N	0.224938	0.000748709	300.434
Ancestral	CE-EN	Steppe-EMBA	0.217491	0.000746984	291.158
Ancestral	CE-EN	Steppe-MLBA	0.219963	0.000761368	288.905
Ancestral	CE-EN	EHG-HG	0.216374	0.000822048	263.214
Ancestral	CE-EN	Iron_Gates-HG	0.219886	0.000756645	290.607
Ancestral	CE-EN	WHG-HG	0.219364	0.000803256	273.094
Ancestral	CE-EN	CE-MNCA	0.224208	0.000765872	292.749
Ancestral	CE-EN	Iberia-ECA	0.224287	0.000756435	296.505
Ancestral	CE-EN	Iberia-LCA	0.223684	0.000762719	293.272
Ancestral	CE-EN	Iberia-BA	0.223404	0.000758236	294.637
Ancestral	CE-EN	GB-LN	0.224928	0.000765088	293.989
Ancestral	CE-EN	GB-EBA	0.221022	0.00074035	298.537
Ancestral	CE-EN	CE-EBA	0.221245	0.000740494	298.78
Ancestral	CE-EN	Iran-CA	0.218937	0.000778287	281.306
Ancestral	CE-EN	Minoan-BA	0.224045	0.000772829	289.903
Ancestral	CE-EN	Myc-BA	0.219662	0.000850144	258.382
Ancestral	CE-EN	Canaanite	0.218966	0.000744202	294.23
Ancestral	CE-EN	Levant-BA	0.219545	0.000826486	265.637
Ancestral	CE-EN	Morocco_EN	0.202897	0.000975463	208
Ancestral	CE-EN	Morocco_LN	0.217147	0.00114388	189.835
Ancestral	CE-EN	French	0.221116	0.000743643	297.342
Ancestral	CE-EN	Basque	0.221978	0.000759454	292.286
Ancestral	CE-EN	Spanish	0.221023	0.000747954	295.504
Ancestral	CE-EN	Tuscan	0.221437	0.000749879	295.298
Ancestral	CE-EN	Maltese	0.21959	0.000743134	295.492
Ancestral	CE-EN	Sicilian	0.220494	0.000747924	294.808
Ancestral	CE-EN	Cypriot	0.220484	0.000754138	292.366
Ancestral	CE-EN	Greek	0.22118	0.000741427	298.316
Ancestral	CE-EN	Libyan_Jew	0.218549	0.000741018	294.931
Ancestral	CE-EN	Tunisian_Jew	0.21906	0.000743336	294.699
Ancestral	CE-EN	Turkish_Jew	0.219722	0.000755463	290.845
Ancestral	CE-EN	Moroccan_Jew	0.219129	0.00074803	292.941
Ancestral	CE-EN	Druze	0.219187	0.000741189	295.723
Ancestral	CE-EN	Palestinian	0.216874	0.000730223	296.997
Ancestral	CE-EN	Jordanian	0.216515	0.000728541	297.19
Ancestral	CE-EN	Tunisian	0.211444	0.000718349	294.347
Ancestral	CE-EN	Saharawi	0.209429	0.000724757	288.965
Ancestral	CE-EN	BedouinA	0.215255	0.000719626	299.121
Ancestral	CE-EN	Turkish	0.21912	0.000734706	298.241
Ancestral	CE-EN	Lebanese	0.217731	0.000728243	298.98
Ancestral	CE-EN	Ogl	0.222917	0.000747763	298.111
Ancestral	CE-EN	non_Ogl	0.222645	0.000746655	298.189
Ancestral	Balkans-EN	Anatolia-N	0.225285	0.000757237	297.509
Ancestral	Balkans-EN	Steppe-EMBA	0.217492	0.000748895	290.417
Ancestral	Balkans-EN	Steppe-MLBA	0.22002	0.00076902	286.105
Ancestral	Balkans-EN	EHG-HG	0.216211	0.00082168	263.133
Ancestral	Balkans-EN	Iron_Gates-HG	0.21955	0.00075653	290.207
Ancestral	Balkans-EN	WHG-HG	0.218995	0.000804026	272.373
Ancestral	Balkans-EN	CE-MNCA	0.224312	0.00077884	288.008
Ancestral	Balkans-EN	Iberia-ECA	0.224637	0.000778632	288.503
Ancestral	Balkans-EN	Iberia-LCA	0.224092	0.000770054	291.008
Ancestral	Balkans-EN	Iberia-BA	0.223701	0.000764646	292.555
Ancestral	Balkans-EN	GB-LN	0.22526	0.000769352	292.792
Ancestral	Balkans-EN	GB-EBA	0.221389	0.000742025	298.357
Ancestral	Balkans-EN	CE-EBA	0.221583	0.000745703	297.146
Ancestral	Balkans-EN	Iran-CA	0.219252	0.000785147	279.25
Ancestral	Balkans-EN	Minoan-BA	0.224284	0.000794291	282.37
Ancestral	Balkans-EN	Myc-BA	0.219825	0.000868156	253.209
Ancestral	Balkans-EN	Canaanite	0.219019	0.000751871	291.298
Ancestral	Balkans-EN	Levant-BA	0.220159	0.000833867	264.022
Ancestral	Balkans-EN	Morocco_EN	0.202929	0.00100073	202.781
Ancestral	Balkans-EN	Morocco_LN	0.217335	0.00117759	184.559
Ancestral	Balkans-EN	French	0.221014	0.000747566	295.645
Ancestral	Balkans-EN	Basque	0.221854	0.000766552	289.419
Ancestral	Balkans-EN	Spanish	0.220946	0.000754581	292.806
Ancestral	Balkans-EN	Tuscan	0.221383	0.000755463	293.042
Ancestral	Balkans-EN	Maltese	0.219602	0.000753814	291.321
Ancestral	Balkans-EN	Sicilian	0.220509	0.000750208	293.931
Ancestral	Balkans-EN	Cypriot	0.22055	0.000765558	288.091
Ancestral	Balkans-EN	Greek	0.221175	0.000748126	295.639
Ancestral	Balkans-EN	Libyan_Jew	0.218544	0.000745091	293.312
Ancestral	Balkans-EN	Tunisian_Jew	0.219042	0.000751408	291.509
Ancestral	Balkans-EN	Turkish_Jew	0.21973	0.000757029	290.254
Ancestral	Balkans-EN	Moroccan_Jew	0.219119	0.000757433	289.291
Ancestral	Balkans-EN	Druze	0.219283	0.00074765	293.297
Ancestral	Balkans-EN	Palestinian	0.216929	0.000738546	293.724
Ancestral	Balkans-EN	Jordanian	0.216625	0.000739916	292.769
Ancestral	Balkans-EN	Tunisian	0.211464	0.000728208	290.39
Ancestral	Balkans-EN	Saharawi	0.209525	0.000732939	285.87
Ancestral	Balkans-EN	BedouinA	0.215335	0.000726716	296.313
Ancestral	Balkans-EN	Turkish	0.219164	0.000744038	294.56
Ancestral	Balkans-EN	Lebanese	0.217837	0.000740074	294.345
Ancestral	Balkans-EN	Ogl	0.222879	0.000755498	295.009
Ancestral	Balkans-EN	non_Ogl	0.22263	0.000754988	294.88
Ancestral	Anatolia-N	Steppe-EMBA	0.216801	0.000733163	295.706
Ancestral	Anatolia-N	Steppe-MLBA	0.219148	0.000745012	294.154
Ancestral	Anatolia-N	EHG-HG	0.215436	0.000799849	269.346
Ancestral	Anatolia-N	Iron_Gates-HG	0.218377	0.000738378	295.752
Ancestral	Anatolia-N	WHG-HG	0.217948	0.000792648	274.962
Ancestral	Anatolia-N	CE-MNCA	0.223266	0.000752703	296.618
Ancestral	Anatolia-N	Iberia-ECA	0.223511	0.00074745	299.031
Ancestral	Anatolia-N	Iberia-LCA	0.222854	0.000753283	295.844
Ancestral	Anatolia-N	Iberia-BA	0.222671	0.000748931	297.318
Ancestral	Anatolia-N	GB-LN	0.224035	0.000748864	299.166
Ancestral	Anatolia-N	GB-EBA	0.220151	0.000724878	303.708
Ancestral	Anatolia-N	CE-EBA	0.220467	0.000725231	303.995
Ancestral	Anatolia-N	Iran-CA	0.218699	0.000770666	283.78
Ancestral	Anatolia-N	Minoan-BA	0.223566	0.000767413	291.324
Ancestral	Anatolia-N	Myc-BA	0.21902	0.000839378	260.932
Ancestral	Anatolia-N	Canaanite	0.218752	0.000736022	297.208
Ancestral	Anatolia-N	Levant-BA	0.219455	0.000814833	269.326
Ancestral	Anatolia-N	Morocco_EN	0.202633	0.000968175	209.294
Ancestral	Anatolia-N	Morocco_LN	0.216947	0.00113936	190.412
Ancestral	Anatolia-N	French	0.220251	0.000727137	302.901
Ancestral	Anatolia-N	Basque	0.221068	0.000741899	297.976
Ancestral	Anatolia-N	Spanish	0.220192	0.000732601	300.562
Ancestral	Anatolia-N	Tuscan	0.220715	0.000735081	300.259
Ancestral	Anatolia-N	Maltese	0.218993	0.000729332	300.266
Ancestral	Anatolia-N	Sicilian	0.219876	0.000735902	298.785
Ancestral	Anatolia-N	Cypriot	0.220095	0.000738956	297.846
Ancestral	Anatolia-N	Greek	0.220519	0.000726881	303.377
Ancestral	Anatolia-N	Libyan_Jew	0.218029	0.000727157	299.838
Ancestral	Anatolia-N	Tunisian_Jew	0.218568	0.000729857	299.467
Ancestral	Anatolia-N	Turkish_Jew	0.219269	0.000740708	296.026
Ancestral	Anatolia-N	Moroccan_Jew	0.218614	0.000731623	298.806
Ancestral	Anatolia-N	Druze	0.218727	0.000726358	301.129
Ancestral	Anatolia-N	Palestinian	0.216416	0.000718204	301.33
Ancestral	Anatolia-N	Jordanian	0.21606	0.000717283	301.22
Ancestral	Anatolia-N	Tunisian	0.21097	0.000708034	297.966
Ancestral	Anatolia-N	Saharawi	0.209025	0.000714933	292.369
Ancestral	Anatolia-N	BedouinA	0.214832	0.000706889	303.913
Ancestral	Anatolia-N	Turkish	0.218612	0.000722018	302.779
Ancestral	Anatolia-N	Lebanese	0.217346	0.000718056	302.687
Ancestral	Anatolia-N	Ogl	0.222161	0.00073502	302.251
Ancestral	Anatolia-N	non_Ogl	0.221905	0.000733136	302.679
Ancestral	Steppe-EMBA	Steppe-MLBA	0.222257	0.000761454	291.885
Ancestral	Steppe-EMBA	EHG-HG	0.223696	0.000850674	262.963
Ancestral	Steppe-EMBA	Iron_Gates-HG	0.221379	0.000759106	291.632
Ancestral	Steppe-EMBA	WHG-HG	0.22026	0.000810862	271.636
Ancestral	Steppe-EMBA	CE-MNCA	0.218658	0.000752743	290.482
Ancestral	Steppe-EMBA	Iberia-ECA	0.218181	0.000748487	291.496
Ancestral	Steppe-EMBA	Iberia-LCA	0.217389	0.00075608	287.521
Ancestral	Steppe-EMBA	Iberia-BA	0.218632	0.000748595	292.056
Ancestral	Steppe-EMBA	GB-LN	0.218345	0.000750096	291.09
Ancestral	Steppe-EMBA	GB-EBA	0.221279	0.000740579	298.792
Ancestral	Steppe-EMBA	CE-EBA	0.220977	0.000735189	300.572
Ancestral	Steppe-EMBA	Iran-CA	0.217125	0.000775695	279.911
Ancestral	Steppe-EMBA	Minoan-BA	0.217447	0.000768967	282.778
Ancestral	Steppe-EMBA	Myc-BA	0.214506	0.000832107	257.786
Ancestral	Steppe-EMBA	Canaanite	0.214819	0.000741778	289.601
Ancestral	Steppe-EMBA	Levant-BA	0.214946	0.000801842	268.066
Ancestral	Steppe-EMBA	Morocco_EN	0.200429	0.000954857	209.905
Ancestral	Steppe-EMBA	Morocco_LN	0.211307	0.00118138	178.864
Ancestral	Steppe-EMBA	French	0.219769	0.000734706	299.125
Ancestral	Steppe-EMBA	Basque	0.219521	0.000753246	291.433
Ancestral	Steppe-EMBA	Spanish	0.218599	0.000738473	296.015
Ancestral	Steppe-EMBA	Tuscan	0.21862	0.000747624	292.42
Ancestral	Steppe-EMBA	Maltese	0.216689	0.000739292	293.103
Ancestral	Steppe-EMBA	Sicilian	0.217498	0.000735811	295.589
Ancestral	Steppe-EMBA	Cypriot	0.217096	0.000752232	288.602
Ancestral	Steppe-EMBA	Greek	0.218683	0.000734804	297.607
Ancestral	Steppe-EMBA	Libyan_Jew	0.215118	0.000728098	295.452
Ancestral	Steppe-EMBA	Tunisian_Jew	0.215562	0.000730522	295.079
Ancestral	Steppe-EMBA	Turkish_Jew	0.216598	0.00075074	288.513
Ancestral	Steppe-EMBA	Moroccan_Jew	0.215853	0.000736948	292.901
Ancestral	Steppe-EMBA	Druze	0.216192	0.000735372	293.99
Ancestral	Steppe-EMBA	Palestinian	0.21375	0.000720097	296.835
Ancestral	Steppe-EMBA	Jordanian	0.213721	0.000724877	294.837
Ancestral	Steppe-EMBA	Tunisian	0.207844	0.000709278	293.036
Ancestral	Steppe-EMBA	Saharawi	0.205674	0.000709806	289.761
Ancestral	Steppe-EMBA	BedouinA	0.212075	0.000712842	297.507
Ancestral	Steppe-EMBA	Turkish	0.217456	0.000730493	297.683
Ancestral	Steppe-EMBA	Lebanese	0.215034	0.000723693	297.134
Ancestral	Steppe-EMBA	Ogl	0.217671	0.000733284	296.845
Ancestral	Steppe-EMBA	non_Ogl	0.217671	0.000733076	296.929
Ancestral	Steppe-MLBA	EHG-HG	0.222484	0.000845123	263.257
Ancestral	Steppe-MLBA	Iron_Gates-HG	0.222464	0.000767276	289.94
Ancestral	Steppe-MLBA	WHG-HG	0.22165	0.000810821	273.365
Ancestral	Steppe-MLBA	CE-MNCA	0.221069	0.000760793	290.577
Ancestral	Steppe-MLBA	Iberia-ECA	0.220601	0.000761293	289.772
Ancestral	Steppe-MLBA	Iberia-LCA	0.220078	0.000773994	284.341
Ancestral	Steppe-MLBA	Iberia-BA	0.220628	0.000762365	289.4
Ancestral	Steppe-MLBA	GB-LN	0.220805	0.000760158	290.473
Ancestral	Steppe-MLBA	GB-EBA	0.221921	0.000748302	296.566
Ancestral	Steppe-MLBA	CE-EBA	0.221688	0.0007432	298.289
Ancestral	Steppe-MLBA	Iran-CA	0.21782	0.000782028	278.532
Ancestral	Steppe-MLBA	Minoan-BA	0.219116	0.000776697	282.112
Ancestral	Steppe-MLBA	Myc-BA	0.21619	0.000843859	256.192
Ancestral	Steppe-MLBA	Canaanite	0.216114	0.000746268	289.593
Ancestral	Steppe-MLBA	Levant-BA	0.216402	0.000817248	264.794
Ancestral	Steppe-MLBA	Morocco_EN	0.201531	0.000979758	205.695
Ancestral	Steppe-MLBA	Morocco_LN	0.213871	0.00119753	178.593
Ancestral	Steppe-MLBA	French	0.220935	0.000748159	295.305
Ancestral	Steppe-MLBA	Basque	0.220965	0.000763981	289.228
Ancestral	Steppe-MLBA	Spanish	0.219915	0.00074808	293.973
Ancestral	Steppe-MLBA	Tuscan	0.219924	0.000760263	289.274
Ancestral	Steppe-MLBA	Maltese	0.217858	0.00074246	293.427
Ancestral	Steppe-MLBA	Sicilian	0.218805	0.000749219	292.045
Ancestral	Steppe-MLBA	Cypriot	0.21833	0.000756338	288.667
Ancestral	Steppe-MLBA	Greek	0.219758	0.000744645	295.119
Ancestral	Steppe-MLBA	Libyan_Jew	0.216408	0.00074129	291.935
Ancestral	Steppe-MLBA	Tunisian_Jew	0.216847	0.000738392	293.675
Ancestral	Steppe-MLBA	Turkish_Jew	0.217798	0.000760296	286.465
Ancestral	Steppe-MLBA	Moroccan_Jew	0.217127	0.000743639	291.979
Ancestral	Steppe-MLBA	Druze	0.217261	0.000743351	292.273
Ancestral	Steppe-MLBA	Palestinian	0.214886	0.000728834	294.835
Ancestral	Steppe-MLBA	Jordanian	0.214745	0.000732563	293.142
Ancestral	Steppe-MLBA	Tunisian	0.209163	0.000716579	291.891
Ancestral	Steppe-MLBA	Saharawi	0.207037	0.000730389	283.461
Ancestral	Steppe-MLBA	BedouinA	0.213304	0.000722914	295.061
Ancestral	Steppe-MLBA	Turkish	0.218223	0.000740072	294.868
Ancestral	Steppe-MLBA	Lebanese	0.216006	0.000733568	294.46
Ancestral	Steppe-MLBA	Ogl	0.219705	0.000747896	293.764
Ancestral	Steppe-MLBA	non_Ogl	0.219619	0.000747029	293.99
Ancestral	EHG-HG	Iron_Gates-HG	0.226031	0.000859064	263.114
Ancestral	EHG-HG	WHG-HG	0.224133	0.000910002	246.299
Ancestral	EHG-HG	CE-MNCA	0.218869	0.000832413	262.933
Ancestral	EHG-HG	Iberia-ECA	0.218235	0.000834486	261.52
Ancestral	EHG-HG	Iberia-LCA	0.217148	0.000816927	265.811
Ancestral	EHG-HG	Iberia-BA	0.218422	0.000827573	263.931
Ancestral	EHG-HG	GB-LN	0.217833	0.000826061	263.7
Ancestral	EHG-HG	GB-EBA	0.221146	0.000813878	271.719
Ancestral	EHG-HG	CE-EBA	0.220905	0.000813194	271.65
Ancestral	EHG-HG	Iran-CA	0.214587	0.000820453	261.547
Ancestral	EHG-HG	Minoan-BA	0.215157	0.000856395	251.235
Ancestral	EHG-HG	Myc-BA	0.213854	0.000929544	230.064
Ancestral	EHG-HG	Canaanite	0.213165	0.000811843	262.569
Ancestral	EHG-HG	Levant-BA	0.212209	0.000924997	229.416
Ancestral	EHG-HG	Morocco_EN	0.20063	0.00112125	178.934
Ancestral	EHG-HG	Morocco_LN	0.210612	0.00137703	152.946
Ancestral	EHG-HG	French	0.219484	0.000808943	271.322
Ancestral	EHG-HG	Basque	0.219176	0.000829708	264.16
Ancestral	EHG-HG	Spanish	0.218049	0.000812749	268.285
Ancestral	EHG-HG	Tuscan	0.217825	0.000821149	265.268
Ancestral	EHG-HG	Maltese	0.215478	0.000808296	266.582
Ancestral	EHG-HG	Sicilian	0.216403	0.000812279	266.415
Ancestral	EHG-HG	Cypriot	0.21554	0.00082277	261.968
Ancestral	EHG-HG	Greek	0.2177	0.000811497	268.27
Ancestral	EHG-HG	Libyan_Jew	0.213384	0.000809966	263.447
Ancestral	EHG-HG	Tunisian_Jew	0.213743	0.00080619	265.128
Ancestral	EHG-HG	Turkish_Jew	0.215115	0.000828599	259.612
Ancestral	EHG-HG	Moroccan_Jew	0.214436	0.000810056	264.717
Ancestral	EHG-HG	Druze	0.214407	0.000805323	266.238
Ancestral	EHG-HG	Palestinian	0.212126	0.000787128	269.493
Ancestral	EHG-HG	Jordanian	0.212027	0.000796592	266.167
Ancestral	EHG-HG	Tunisian	0.206502	0.000783417	263.591
Ancestral	EHG-HG	Saharawi	0.204503	0.000784021	260.838
Ancestral	EHG-HG	BedouinA	0.210567	0.000778125	270.608
Ancestral	EHG-HG	Turkish	0.216097	0.000799825	270.181
Ancestral	EHG-HG	Lebanese	0.213271	0.000792919	268.97
Ancestral	EHG-HG	Ogl	0.216741	0.000808604	268.044
Ancestral	EHG-HG	non_Ogl	0.216712	0.000807149	268.491
Ancestral	Iron_Gates-HG	WHG-HG	0.235702	0.000863337	273.013
Ancestral	Iron_Gates-HG	CE-MNCA	0.224687	0.000771169	291.359
Ancestral	Iron_Gates-HG	Iberia-ECA	0.223425	0.000783603	285.126
Ancestral	Iron_Gates-HG	Iberia-LCA	0.222473	0.000775687	286.807
Ancestral	Iron_Gates-HG	Iberia-BA	0.222912	0.000763055	292.131
Ancestral	Iron_Gates-HG	GB-LN	0.223306	0.000764413	292.128
Ancestral	Iron_Gates-HG	GB-EBA	0.222943	0.000749887	297.302
Ancestral	Iron_Gates-HG	CE-EBA	0.222718	0.000742374	300.008
Ancestral	Iron_Gates-HG	Iran-CA	0.215117	0.000770986	279.015
Ancestral	Iron_Gates-HG	Minoan-BA	0.21751	0.00077543	280.503
Ancestral	Iron_Gates-HG	Myc-BA	0.214942	0.000853714	251.773
Ancestral	Iron_Gates-HG	Canaanite	0.214455	0.000739812	289.877
Ancestral	Iron_Gates-HG	Levant-BA	0.214758	0.000815971	263.193
Ancestral	Iron_Gates-HG	Morocco_EN	0.201514	0.000979856	205.656
Ancestral	Iron_Gates-HG	Morocco_LN	0.213021	0.0011726	181.666
Ancestral	Iron_Gates-HG	French	0.22144	0.000742673	298.165
Ancestral	Iron_Gates-HG	Basque	0.222053	0.000770238	288.291
Ancestral	Iron_Gates-HG	Spanish	0.220389	0.000749251	294.146
Ancestral	Iron_Gates-HG	Tuscan	0.219528	0.000753765	291.241
Ancestral	Iron_Gates-HG	Maltese	0.217038	0.000737339	294.352
Ancestral	Iron_Gates-HG	Sicilian	0.217956	0.000747326	291.648
Ancestral	Iron_Gates-HG	Cypriot	0.216619	0.000743195	291.469
Ancestral	Iron_Gates-HG	Greek	0.219162	0.000743096	294.932
Ancestral	Iron_Gates-HG	Libyan_Jew	0.215041	0.000738207	291.302
Ancestral	Iron_Gates-HG	Tunisian_Jew	0.215409	0.000731693	294.398
Ancestral	Iron_Gates-HG	Turkish_Jew	0.216574	0.000753698	287.348
Ancestral	Iron_Gates-HG	Moroccan_Jew	0.216041	0.000738695	292.464
Ancestral	Iron_Gates-HG	Druze	0.215413	0.000734949	293.099
Ancestral	Iron_Gates-HG	Palestinian	0.213114	0.000722436	294.993
Ancestral	Iron_Gates-HG	Jordanian	0.213091	0.000723352	294.588
Ancestral	Iron_Gates-HG	Tunisian	0.208315	0.000706355	294.915
Ancestral	Iron_Gates-HG	Saharawi	0.206429	0.000711348	290.194
Ancestral	Iron_Gates-HG	BedouinA	0.211566	0.000715069	295.867
Ancestral	Iron_Gates-HG	Turkish	0.216582	0.000731969	295.889
Ancestral	Iron_Gates-HG	Lebanese	0.214297	0.000718636	298.2
Ancestral	Iron_Gates-HG	Ogl	0.220102	0.000745227	295.349
Ancestral	Iron_Gates-HG	non_Ogl	0.219845	0.000743789	295.575
Ancestral	WHG-HG	CE-MNCA	0.224462	0.000817238	274.66
Ancestral	WHG-HG	Iberia-ECA	0.22408	0.000819541	273.422
Ancestral	WHG-HG	Iberia-LCA	0.222885	0.00083055	268.358
Ancestral	WHG-HG	Iberia-BA	0.222878	0.000805172	276.808
Ancestral	WHG-HG	GB-LN	0.223473	0.000807517	276.741
Ancestral	WHG-HG	GB-EBA	0.222298	0.000792572	280.476
Ancestral	WHG-HG	CE-EBA	0.222101	0.000789199	281.426
Ancestral	WHG-HG	Iran-CA	0.214753	0.000829767	258.811
Ancestral	WHG-HG	Minoan-BA	0.217114	0.000818281	265.329
Ancestral	WHG-HG	Myc-BA	0.214497	0.000905138	236.978
Ancestral	WHG-HG	Canaanite	0.213968	0.000793324	269.711
Ancestral	WHG-HG	Levant-BA	0.214409	0.000871731	245.957
Ancestral	WHG-HG	Morocco_EN	0.201596	0.00102766	196.171
Ancestral	WHG-HG	Morocco_LN	0.213419	0.00126284	168.999
Ancestral	WHG-HG	French	0.221126	0.000790186	279.841
Ancestral	WHG-HG	Basque	0.221913	0.000813923	272.646
Ancestral	WHG-HG	Spanish	0.220167	0.00079498	276.946
Ancestral	WHG-HG	Tuscan	0.219153	0.000806123	271.861
Ancestral	WHG-HG	Maltese	0.216777	0.0007856	275.939
Ancestral	WHG-HG	Sicilian	0.217722	0.000795013	273.859
Ancestral	WHG-HG	Cypriot	0.216311	0.000797835	271.123
Ancestral	WHG-HG	Greek	0.218801	0.000789224	277.235
Ancestral	WHG-HG	Libyan_Jew	0.214792	0.000786146	273.222
Ancestral	WHG-HG	Tunisian_Jew	0.215217	0.000777942	276.65
Ancestral	WHG-HG	Turkish_Jew	0.21621	0.000801843	269.641
Ancestral	WHG-HG	Moroccan_Jew	0.215776	0.00078718	274.113
Ancestral	WHG-HG	Druze	0.21521	0.000782923	274.88
Ancestral	WHG-HG	Palestinian	0.21288	0.000774493	274.864
Ancestral	WHG-HG	Jordanian	0.212937	0.000774629	274.889
Ancestral	WHG-HG	Tunisian	0.208115	0.000752303	276.638
Ancestral	WHG-HG	Saharawi	0.206391	0.000769618	268.173
Ancestral	WHG-HG	BedouinA	0.211333	0.000763444	276.815
Ancestral	WHG-HG	Turkish	0.216218	0.000776642	278.401
Ancestral	WHG-HG	Lebanese	0.213979	0.000771809	277.243
Ancestral	WHG-HG	Ogl	0.219985	0.000791582	277.905
Ancestral	WHG-HG	non_Ogl	0.21972	0.000789086	278.448
Ancestral	CE-MNCA	Iberia-ECA	0.225131	0.000767724	293.244
Ancestral	CE-MNCA	Iberia-LCA	0.224176	0.000767381	292.131
Ancestral	CE-MNCA	Iberia-BA	0.224234	0.000765321	292.993
Ancestral	CE-MNCA	GB-LN	0.225501	0.000760285	296.601
Ancestral	CE-MNCA	GB-EBA	0.222097	0.000743649	298.658
Ancestral	CE-MNCA	CE-EBA	0.222122	0.000738714	300.688
Ancestral	CE-MNCA	Iran-CA	0.218048	0.000781061	279.169
Ancestral	CE-MNCA	Minoan-BA	0.222391	0.000792728	280.539
Ancestral	CE-MNCA	Myc-BA	0.218905	0.000874449	250.334
Ancestral	CE-MNCA	Canaanite	0.217623	0.000753181	288.939
Ancestral	CE-MNCA	Levant-BA	0.218652	0.000834365	262.058
Ancestral	CE-MNCA	Morocco_EN	0.203051	0.000980737	207.039
Ancestral	CE-MNCA	Morocco_LN	0.216081	0.00119997	180.072
Ancestral	CE-MNCA	French	0.22167	0.000745472	297.355
Ancestral	CE-MNCA	Basque	0.222609	0.000761906	292.173
Ancestral	CE-MNCA	Spanish	0.221389	0.000749548	295.363
Ancestral	CE-MNCA	Tuscan	0.221361	0.00075362	293.731
Ancestral	CE-MNCA	Maltese	0.219164	0.000744599	294.338
Ancestral	CE-MNCA	Sicilian	0.220154	0.000749897	293.58
Ancestral	CE-MNCA	Cypriot	0.219804	0.000756797	290.44
Ancestral	CE-MNCA	Greek	0.220947	0.000745348	296.435
Ancestral	CE-MNCA	Libyan_Jew	0.217946	0.000743932	292.965
Ancestral	CE-MNCA	Tunisian_Jew	0.218411	0.000751422	290.664
Ancestral	CE-MNCA	Turkish_Jew	0.219323	0.000752801	291.343
Ancestral	CE-MNCA	Moroccan_Jew	0.218756	0.000744896	293.674
Ancestral	CE-MNCA	Druze	0.21846	0.00074238	294.27
Ancestral	CE-MNCA	Palestinian	0.216128	0.000732328	295.124
Ancestral	CE-MNCA	Jordanian	0.21589	0.000727592	296.718
Ancestral	CE-MNCA	Tunisian	0.210948	0.000715677	294.754
Ancestral	CE-MNCA	Saharawi	0.209034	0.000726803	287.608
Ancestral	CE-MNCA	BedouinA	0.214529	0.000719618	298.115
Ancestral	CE-MNCA	Turkish	0.218773	0.000736504	297.043
Ancestral	CE-MNCA	Lebanese	0.217189	0.000727171	298.676
Ancestral	CE-MNCA	Ogl	0.222752	0.000748446	297.619
Ancestral	CE-MNCA	non_Ogl	0.222434	0.000749253	296.875
Ancestral	Iberia-ECA	Iberia-LCA	0.225606	0.000771513	292.42
Ancestral	Iberia-ECA	Iberia-BA	0.225078	0.000762286	295.268
Ancestral	Iberia-ECA	GB-LN	0.226131	0.000759821	297.611
Ancestral	Iberia-ECA	GB-EBA	0.222061	0.00074449	298.272
Ancestral	Iberia-ECA	CE-EBA	0.222123	0.000743419	298.786
Ancestral	Iberia-ECA	Iran-CA	0.218201	0.000775162	281.491
Ancestral	Iberia-ECA	Minoan-BA	0.222719	0.000791195	281.497
Ancestral	Iberia-ECA	Myc-BA	0.219222	0.000864487	253.586
Ancestral	Iberia-ECA	Canaanite	0.217771	0.000743402	292.939
Ancestral	Iberia-ECA	Levant-BA	0.219066	0.000845593	259.068
Ancestral	Iberia-ECA	Morocco_EN	0.203171	0.00100829	201.5
Ancestral	Iberia-ECA	Morocco_LN	0.217172	0.00121727	178.409
Ancestral	Iberia-ECA	French	0.221377	0.000745405	296.988
Ancestral	Iberia-ECA	Basque	0.222564	0.000763605	291.465
Ancestral	Iberia-ECA	Spanish	0.221317	0.000748786	295.568
Ancestral	Iberia-ECA	Tuscan	0.220998	0.000749065	295.031
Ancestral	Iberia-ECA	Maltese	0.218947	0.000743926	294.312
Ancestral	Iberia-ECA	Sicilian	0.219911	0.00075282	292.117
Ancestral	Iberia-ECA	Cypriot	0.219552	0.000752722	291.678
Ancestral	Iberia-ECA	Greek	0.220623	0.000743861	296.591
Ancestral	Iberia-ECA	Libyan_Jew	0.217735	0.000742735	293.153
Ancestral	Iberia-ECA	Tunisian_Jew	0.218324	0.000735955	296.654
Ancestral	Iberia-ECA	Turkish_Jew	0.219003	0.000759165	288.479
Ancestral	Iberia-ECA	Moroccan_Jew	0.218393	0.000744998	293.145
Ancestral	Iberia-ECA	Druze	0.218226	0.000740057	294.877
Ancestral	Iberia-ECA	Palestinian	0.215924	0.000729088	296.157
Ancestral	Iberia-ECA	Jordanian	0.215613	0.000733772	293.842
Ancestral	Iberia-ECA	Tunisian	0.210835	0.000720972	292.432
Ancestral	Iberia-ECA	Saharawi	0.209145	0.000728783	286.979
Ancestral	Iberia-ECA	BedouinA	0.214297	0.000718851	298.111
Ancestral	Iberia-ECA	Turkish	0.218441	0.000734558	297.377
Ancestral	Iberia-ECA	Lebanese	0.216814	0.000726432	298.464
Ancestral	Iberia-ECA	Ogl	0.222912	0.000750746	296.921
Ancestral	Iberia-ECA	non_Ogl	0.222575	0.000750041	296.751
Ancestral	Iberia-LCA	Iberia-BA	0.224557	0.000777394	288.858
Ancestral	Iberia-LCA	GB-LN	0.225307	0.0007661	294.096
Ancestral	Iberia-LCA	GB-EBA	0.221287	0.000749849	295.109
Ancestral	Iberia-LCA	CE-EBA	0.221331	0.000748181	295.826
Ancestral	Iberia-LCA	Iran-CA	0.217576	0.000794217	273.95
Ancestral	Iberia-LCA	Minoan-BA	0.222021	0.000780619	284.417
Ancestral	Iberia-LCA	Myc-BA	0.218601	0.000860607	254.008
Ancestral	Iberia-LCA	Canaanite	0.217326	0.000755232	287.76
Ancestral	Iberia-LCA	Levant-BA	0.218699	0.000843035	259.419
Ancestral	Iberia-LCA	Morocco_EN	0.202169	0.00098943	204.329
Ancestral	Iberia-LCA	Morocco_LN	0.216349	0.00122224	177.01
Ancestral	Iberia-LCA	French	0.220856	0.000754419	292.749
Ancestral	Iberia-LCA	Basque	0.222141	0.000770473	288.318
Ancestral	Iberia-LCA	Spanish	0.22087	0.000759066	290.976
Ancestral	Iberia-LCA	Tuscan	0.220587	0.00076477	288.436
Ancestral	Iberia-LCA	Maltese	0.218623	0.000754122	289.904
Ancestral	Iberia-LCA	Sicilian	0.219553	0.000759017	289.259
Ancestral	Iberia-LCA	Cypriot	0.219149	0.000766788	285.801
Ancestral	Iberia-LCA	Greek	0.22012	0.00075524	291.457
Ancestral	Iberia-LCA	Libyan_Jew	0.217353	0.000751063	289.394
Ancestral	Iberia-LCA	Tunisian_Jew	0.217828	0.000752234	289.575
Ancestral	Iberia-LCA	Turkish_Jew	0.218619	0.000763665	286.276
Ancestral	Iberia-LCA	Moroccan_Jew	0.217953	0.000755908	288.333
Ancestral	Iberia-LCA	Druze	0.217743	0.000752377	289.407
Ancestral	Iberia-LCA	Palestinian	0.215487	0.000741596	290.572
Ancestral	Iberia-LCA	Jordanian	0.215184	0.000746379	288.304
Ancestral	Iberia-LCA	Tunisian	0.210386	0.000732469	287.228
Ancestral	Iberia-LCA	Saharawi	0.208613	0.000732379	284.844
Ancestral	Iberia-LCA	BedouinA	0.213931	0.000729865	293.111
Ancestral	Iberia-LCA	Turkish	0.217996	0.000746095	292.183
Ancestral	Iberia-LCA	Lebanese	0.21647	0.000738211	293.236
Ancestral	Iberia-LCA	Ogl	0.222497	0.000757931	293.558
Ancestral	Iberia-LCA	non_Ogl	0.222107	0.000757059	293.381
Ancestral	Iberia-BA	GB-LN	0.224914	0.000762804	294.851
Ancestral	Iberia-BA	GB-EBA	0.221736	0.000743256	298.33
Ancestral	Iberia-BA	CE-EBA	0.221754	0.000739469	299.882
Ancestral	Iberia-BA	Iran-CA	0.217873	0.000781335	278.848
Ancestral	Iberia-BA	Minoan-BA	0.22198	0.000781615	284.002
Ancestral	Iberia-BA	Myc-BA	0.217975	0.000845262	257.878
Ancestral	Iberia-BA	Canaanite	0.2176	0.000749962	290.148
Ancestral	Iberia-BA	Levant-BA	0.218491	0.000817232	267.355
Ancestral	Iberia-BA	Morocco_EN	0.202421	0.000976504	207.292
Ancestral	Iberia-BA	Morocco_LN	0.216283	0.00120059	180.147
Ancestral	Iberia-BA	French	0.221286	0.000744609	297.184
Ancestral	Iberia-BA	Basque	0.222337	0.000762488	291.594
Ancestral	Iberia-BA	Spanish	0.221074	0.000749588	294.927
Ancestral	Iberia-BA	Tuscan	0.220808	0.00074846	295.016
Ancestral	Iberia-BA	Maltese	0.218802	0.000744196	294.011
Ancestral	Iberia-BA	Sicilian	0.219661	0.000748883	293.318
Ancestral	Iberia-BA	Cypriot	0.219307	0.000758933	288.968
Ancestral	Iberia-BA	Greek	0.220448	0.000744191	296.226
Ancestral	Iberia-BA	Libyan_Jew	0.217457	0.000745579	291.662
Ancestral	Iberia-BA	Tunisian_Jew	0.217942	0.000747325	291.629
Ancestral	Iberia-BA	Turkish_Jew	0.218866	0.000757049	289.104
Ancestral	Iberia-BA	Moroccan_Jew	0.218251	0.000747267	292.065
Ancestral	Iberia-BA	Druze	0.217992	0.000742615	293.547
Ancestral	Iberia-BA	Palestinian	0.215712	0.000730962	295.107
Ancestral	Iberia-BA	Jordanian	0.215444	0.000727504	296.141
Ancestral	Iberia-BA	Tunisian	0.210657	0.000719435	292.809
Ancestral	Iberia-BA	Saharawi	0.208864	0.000722269	289.177
Ancestral	Iberia-BA	BedouinA	0.214093	0.000722139	296.471
Ancestral	Iberia-BA	Turkish	0.218349	0.000739644	295.209
Ancestral	Iberia-BA	Lebanese	0.21658	0.000725463	298.54
Ancestral	Iberia-BA	Ogl	0.222441	0.000747108	297.736
Ancestral	Iberia-BA	non_Ogl	0.222136	0.000746766	297.463
Ancestral	GB-LN	GB-EBA	0.222709	0.000745282	298.825
Ancestral	GB-LN	CE-EBA	0.222576	0.000744244	299.064
Ancestral	GB-LN	Iran-CA	0.218717	0.00077977	280.489
Ancestral	GB-LN	Minoan-BA	0.223204	0.000776564	287.425
Ancestral	GB-LN	Myc-BA	0.219166	0.000844031	259.665
Ancestral	GB-LN	Canaanite	0.218231	0.000740802	294.587
Ancestral	GB-LN	Levant-BA	0.219927	0.000818521	268.688
Ancestral	GB-LN	Morocco_EN	0.20312	0.00097445	208.446
Ancestral	GB-LN	Morocco_LN	0.217097	0.00117221	185.203
Ancestral	GB-LN	French	0.221569	0.000746477	296.819
Ancestral	GB-LN	Basque	0.222667	0.000762231	292.125
Ancestral	GB-LN	Spanish	0.221441	0.000750826	294.93
Ancestral	GB-LN	Tuscan	0.221428	0.00074986	295.292
Ancestral	GB-LN	Maltese	0.219352	0.000745418	294.267
Ancestral	GB-LN	Sicilian	0.220291	0.000750557	293.504
Ancestral	GB-LN	Cypriot	0.219981	0.000753991	291.756
Ancestral	GB-LN	Greek	0.220974	0.00074438	296.856
Ancestral	GB-LN	Libyan_Jew	0.218105	0.0007433	293.427
Ancestral	GB-LN	Tunisian_Jew	0.218646	0.000743075	294.245
Ancestral	GB-LN	Turkish_Jew	0.219424	0.000758674	289.22
Ancestral	GB-LN	Moroccan_Jew	0.218895	0.000743894	294.256
Ancestral	GB-LN	Druze	0.218675	0.000744436	293.746
Ancestral	GB-LN	Palestinian	0.216325	0.00073224	295.428
Ancestral	GB-LN	Jordanian	0.216054	0.000730536	295.747
Ancestral	GB-LN	Tunisian	0.211157	0.000715418	295.152
Ancestral	GB-LN	Saharawi	0.209348	0.000722942	289.578
Ancestral	GB-LN	BedouinA	0.214698	0.000720075	298.161
Ancestral	GB-LN	Turkish	0.218809	0.000738491	296.292
Ancestral	GB-LN	Lebanese	0.217281	0.000726464	299.093
Ancestral	GB-LN	Ogl	0.223128	0.000747862	298.354
Ancestral	GB-LN	non_Ogl	0.222785	0.000748315	297.716
Ancestral	GB-EBA	CE-EBA	0.222432	0.000726668	306.099
Ancestral	GB-EBA	Iran-CA	0.217987	0.000754076	289.079
Ancestral	GB-EBA	Minoan-BA	0.22003	0.000763755	288.09
Ancestral	GB-EBA	Myc-BA	0.217235	0.000837037	259.529
Ancestral	GB-EBA	Canaanite	0.216128	0.000723548	298.706
Ancestral	GB-EBA	Levant-BA	0.21766	0.000794757	273.869
Ancestral	GB-EBA	Morocco_EN	0.201551	0.000941838	213.998
Ancestral	GB-EBA	Morocco_LN	0.213709	0.00115089	185.691
Ancestral	GB-EBA	French	0.220779	0.000728071	303.239
Ancestral	GB-EBA	Basque	0.221107	0.000744479	296.996
Ancestral	GB-EBA	Spanish	0.219963	0.0007326	300.25
Ancestral	GB-EBA	Tuscan	0.219879	0.000738786	297.622
Ancestral	GB-EBA	Maltese	0.217852	0.000725523	300.268
Ancestral	GB-EBA	Sicilian	0.218682	0.0007315	298.95
Ancestral	GB-EBA	Cypriot	0.218278	0.00073732	296.042
Ancestral	GB-EBA	Greek	0.21963	0.000724969	302.951
Ancestral	GB-EBA	Libyan_Jew	0.216378	0.000721954	299.712
Ancestral	GB-EBA	Tunisian_Jew	0.216762	0.000725102	298.94
Ancestral	GB-EBA	Turkish_Jew	0.217814	0.00073757	295.313
Ancestral	GB-EBA	Moroccan_Jew	0.217093	0.000729094	297.757
Ancestral	GB-EBA	Druze	0.217136	0.000724508	299.702
Ancestral	GB-EBA	Palestinian	0.214785	0.000713032	301.228
Ancestral	GB-EBA	Jordanian	0.214632	0.000715698	299.892
Ancestral	GB-EBA	Tunisian	0.209233	0.000702706	297.753
Ancestral	GB-EBA	Saharawi	0.20726	0.000706389	293.407
Ancestral	GB-EBA	BedouinA	0.213152	0.000703207	303.114
Ancestral	GB-EBA	Turkish	0.217952	0.000720722	302.408
Ancestral	GB-EBA	Lebanese	0.215849	0.000709541	304.21
Ancestral	GB-EBA	Ogl	0.220036	0.00073118	300.932
Ancestral	GB-EBA	non_Ogl	0.219912	0.000730589	301.006
Ancestral	CE-EBA	Iran-CA	0.217981	0.000758344	287.443
Ancestral	CE-EBA	Minoan-BA	0.220363	0.000758882	290.379
Ancestral	CE-EBA	Myc-BA	0.217249	0.000832923	260.827
Ancestral	CE-EBA	Canaanite	0.216473	0.000730354	296.394
Ancestral	CE-EBA	Levant-BA	0.217757	0.00079983	272.255
Ancestral	CE-EBA	Morocco_EN	0.201789	0.000949406	212.542
Ancestral	CE-EBA	Morocco_LN	0.214087	0.00113668	188.344
Ancestral	CE-EBA	French	0.22081	0.00072716	303.66
Ancestral	CE-EBA	Basque	0.221114	0.000743888	297.241
Ancestral	CE-EBA	Spanish	0.220044	0.000732091	300.569
Ancestral	CE-EBA	Tuscan	0.220025	0.000735391	299.194
Ancestral	CE-EBA	Maltese	0.217989	0.000726088	300.224
Ancestral	CE-EBA	Sicilian	0.218895	0.00073082	299.52
Ancestral	CE-EBA	Cypriot	0.21848	0.000736475	296.657
Ancestral	CE-EBA	Greek	0.219825	0.000725817	302.866
Ancestral	CE-EBA	Libyan_Jew	0.216582	0.000725207	298.648
Ancestral	CE-EBA	Tunisian_Jew	0.216999	0.000724481	299.523
Ancestral	CE-EBA	Turkish_Jew	0.218	0.000737097	295.754
Ancestral	CE-EBA	Moroccan_Jew	0.21734	0.000728632	298.285
Ancestral	CE-EBA	Druze	0.217385	0.000724925	299.873
Ancestral	CE-EBA	Palestinian	0.215007	0.00071441	300.958
Ancestral	CE-EBA	Jordanian	0.214852	0.000715539	300.266
Ancestral	CE-EBA	Tunisian	0.209444	0.000701993	298.356
Ancestral	CE-EBA	Saharawi	0.207452	0.000704388	294.514
Ancestral	CE-EBA	BedouinA	0.213358	0.000703631	303.224
Ancestral	CE-EBA	Turkish	0.21811	0.000720362	302.778
Ancestral	CE-EBA	Lebanese	0.216026	0.000708816	304.771
Ancestral	CE-EBA	Ogl	0.220273	0.00072984	301.81
Ancestral	CE-EBA	non_Ogl	0.220127	0.000729658	301.685
Ancestral	Iran-CA	Minoan-BA	0.219059	0.000797627	274.638
Ancestral	Iran-CA	Myc-BA	0.215047	0.000884614	243.097
Ancestral	Iran-CA	Canaanite	0.216817	0.000760074	285.257
Ancestral	Iran-CA	Levant-BA	0.217606	0.000867733	250.776
Ancestral	Iran-CA	Morocco_EN	0.200751	0.0010351	193.943
Ancestral	Iran-CA	Morocco_LN	0.212035	0.00119527	177.395
Ancestral	Iran-CA	French	0.217462	0.000754633	288.17
Ancestral	Iran-CA	Basque	0.217495	0.0007738	281.075
Ancestral	Iran-CA	Spanish	0.217032	0.00076473	283.802
Ancestral	Iran-CA	Tuscan	0.217842	0.000770753	282.636
Ancestral	Iran-CA	Maltese	0.216617	0.000763025	283.892
Ancestral	Iran-CA	Sicilian	0.217347	0.000770705	282.011
Ancestral	Iran-CA	Cypriot	0.218157	0.000768078	284.03
Ancestral	Iran-CA	Greek	0.217967	0.000760502	286.61
Ancestral	Iran-CA	Libyan_Jew	0.215677	0.000763295	282.561
Ancestral	Iran-CA	Tunisian_Jew	0.216315	0.000765421	282.609
Ancestral	Iran-CA	Turkish_Jew	0.217063	0.000774204	280.369
Ancestral	Iran-CA	Moroccan_Jew	0.216527	0.000763403	283.634
Ancestral	Iran-CA	Druze	0.217216	0.000763109	284.646
Ancestral	Iran-CA	Palestinian	0.214925	0.000746759	287.81
Ancestral	Iran-CA	Jordanian	0.214601	0.000753615	284.762
Ancestral	Iran-CA	Tunisian	0.208565	0.0007373	282.876
Ancestral	Iran-CA	Saharawi	0.206306	0.000741021	278.408
Ancestral	Iran-CA	BedouinA	0.21325	0.00073956	288.347
Ancestral	Iran-CA	Turkish	0.217479	0.000754807	288.125
Ancestral	Iran-CA	Lebanese	0.21592	0.0007555	285.797
Ancestral	Iran-CA	Ogl	0.217763	0.000764521	284.836
Ancestral	Iran-CA	non_Ogl	0.217723	0.000764841	284.665
Ancestral	Minoan-BA	Myc-BA	0.219472	0.000873289	251.317
Ancestral	Minoan-BA	Canaanite	0.21876	0.00076933	284.351
Ancestral	Minoan-BA	Levant-BA	0.219233	0.000854275	256.631
Ancestral	Minoan-BA	Morocco_EN	0.202671	0.00103712	195.418
Ancestral	Minoan-BA	Morocco_LN	0.216193	0.0012541	172.389
Ancestral	Minoan-BA	French	0.220247	0.00075975	289.894
Ancestral	Minoan-BA	Basque	0.220934	0.000770945	286.575
Ancestral	Minoan-BA	Spanish	0.220068	0.00076033	289.437
Ancestral	Minoan-BA	Tuscan	0.220761	0.000761371	289.951
Ancestral	Minoan-BA	Maltese	0.219184	0.000761339	287.893
Ancestral	Minoan-BA	Sicilian	0.219969	0.000758858	289.868
Ancestral	Minoan-BA	Cypriot	0.220326	0.000769196	286.437
Ancestral	Minoan-BA	Greek	0.22059	0.000755984	291.792
Ancestral	Minoan-BA	Libyan_Jew	0.218033	0.000757038	288.007
Ancestral	Minoan-BA	Tunisian_Jew	0.218547	0.000757715	288.43
Ancestral	Minoan-BA	Turkish_Jew	0.219336	0.000768279	285.49
Ancestral	Minoan-BA	Moroccan_Jew	0.218775	0.000758488	288.436
Ancestral	Minoan-BA	Druze	0.218884	0.000756526	289.328
Ancestral	Minoan-BA	Palestinian	0.21652	0.000745227	290.542
Ancestral	Minoan-BA	Jordanian	0.216239	0.000741583	291.59
Ancestral	Minoan-BA	Tunisian	0.210723	0.000731098	288.228
Ancestral	Minoan-BA	Saharawi	0.208894	0.000744414	280.616
Ancestral	Minoan-BA	BedouinA	0.214893	0.000737935	291.209
Ancestral	Minoan-BA	Turkish	0.218976	0.000748245	292.653
Ancestral	Minoan-BA	Lebanese	0.217554	0.000743793	292.493
Ancestral	Minoan-BA	Ogl	0.221808	0.000761205	291.391
Ancestral	Minoan-BA	non_Ogl	0.221608	0.000760194	291.515
Ancestral	Myc-BA	Canaanite	0.214566	0.000860926	249.227
Ancestral	Myc-BA	Levant-BA	0.21555	0.000960819	224.34
Ancestral	Myc-BA	Morocco_EN	0.198028	0.00116106	170.558
Ancestral	Myc-BA	Morocco_LN	0.213225	0.00138184	154.305
Ancestral	Myc-BA	French	0.216644	0.000825454	262.454
Ancestral	Myc-BA	Basque	0.217198	0.00083682	259.552
Ancestral	Myc-BA	Spanish	0.216384	0.000828113	261.298
Ancestral	Myc-BA	Tuscan	0.216955	0.00083489	259.86
Ancestral	Myc-BA	Maltese	0.215268	0.000824535	261.078
Ancestral	Myc-BA	Sicilian	0.216061	0.000826486	261.421
Ancestral	Myc-BA	Cypriot	0.216099	0.000841313	256.86
Ancestral	Myc-BA	Greek	0.216682	0.000823793	263.03
Ancestral	Myc-BA	Libyan_Jew	0.214154	0.000817606	261.927
Ancestral	Myc-BA	Tunisian_Jew	0.214534	0.000818048	262.251
Ancestral	Myc-BA	Turkish_Jew	0.215333	0.000833857	258.237
Ancestral	Myc-BA	Moroccan_Jew	0.214842	0.000825568	260.235
Ancestral	Myc-BA	Druze	0.214987	0.000825534	260.421
Ancestral	Myc-BA	Palestinian	0.212526	0.000810144	262.331
Ancestral	Myc-BA	Jordanian	0.212365	0.000807759	262.906
Ancestral	Myc-BA	Tunisian	0.206972	0.000797016	259.683
Ancestral	Myc-BA	Saharawi	0.204947	0.000802012	255.541
Ancestral	Myc-BA	BedouinA	0.211094	0.000806423	261.766
Ancestral	Myc-BA	Turkish	0.21511	0.000814747	264.021
Ancestral	Myc-BA	Lebanese	0.213647	0.000814207	262.399
Ancestral	Myc-BA	Ogl	0.217696	0.000829432	262.464
Ancestral	Myc-BA	non_Ogl	0.217535	0.000828562	262.545
Ancestral	Canaanite	Levant-BA	0.216755	0.000821137	263.969
Ancestral	Canaanite	Morocco_EN	0.202746	0.000987202	205.374
Ancestral	Canaanite	Morocco_LN	0.213679	0.00115131	185.596
Ancestral	Canaanite	French	0.217173	0.000727358	298.577
Ancestral	Canaanite	Basque	0.217633	0.000738618	294.649
Ancestral	Canaanite	Spanish	0.216974	0.000733681	295.734
Ancestral	Canaanite	Tuscan	0.217733	0.000738437	294.857
Ancestral	Canaanite	Maltese	0.216405	0.000730333	296.311
Ancestral	Canaanite	Sicilian	0.217108	0.000736602	294.742
Ancestral	Canaanite	Cypriot	0.217736	0.000746855	291.538
Ancestral	Canaanite	Greek	0.217662	0.000730232	298.072
Ancestral	Canaanite	Libyan_Jew	0.215764	0.000735041	293.54
Ancestral	Canaanite	Tunisian_Jew	0.216233	0.000733615	294.75
Ancestral	Canaanite	Turkish_Jew	0.216759	0.000746013	290.556
Ancestral	Canaanite	Moroccan_Jew	0.216085	0.00073762	292.949
Ancestral	Canaanite	Druze	0.21671	0.000729871	296.916
Ancestral	Canaanite	Palestinian	0.214753	0.00071888	298.732
Ancestral	Canaanite	Jordanian	0.214463	0.00072305	296.609
Ancestral	Canaanite	Tunisian	0.20903	0.000711504	293.786
Ancestral	Canaanite	Saharawi	0.207218	0.000716722	289.119
Ancestral	Canaanite	BedouinA	0.213259	0.000710161	300.297
Ancestral	Canaanite	Turkish	0.216658	0.000724157	299.186
Ancestral	Canaanite	Lebanese	0.215531	0.000721758	298.62
Ancestral	Canaanite	Ogl	0.218163	0.000736161	296.352
Ancestral	Canaanite	non_Ogl	0.218057	0.000734348	296.939
Ancestral	Levant-BA	Morocco_EN	0.203078	0.00107545	188.831
Ancestral	Levant-BA	Morocco_LN	0.213444	0.00134441	158.764
Ancestral	Levant-BA	French	0.216524	0.000801051	270.3
Ancestral	Levant-BA	Basque	0.217002	0.000816267	265.846
Ancestral	Levant-BA	Spanish	0.21647	0.000806075	268.548
Ancestral	Levant-BA	Tuscan	0.217003	0.000814355	266.473
Ancestral	Levant-BA	Maltese	0.215839	0.000800742	269.549
Ancestral	Levant-BA	Sicilian	0.216469	0.000821568	263.482
Ancestral	Levant-BA	Cypriot	0.217328	0.000819524	265.188
Ancestral	Levant-BA	Greek	0.21706	0.000798728	271.757
Ancestral	Levant-BA	Libyan_Jew	0.215394	0.000808034	266.566
Ancestral	Levant-BA	Tunisian_Jew	0.21569	0.000811079	265.93
Ancestral	Levant-BA	Turkish_Jew	0.216347	0.000814193	265.72
Ancestral	Levant-BA	Moroccan_Jew	0.215777	0.00080399	268.382
Ancestral	Levant-BA	Druze	0.216391	0.000807465	267.988
Ancestral	Levant-BA	Palestinian	0.214475	0.00079027	271.394
Ancestral	Levant-BA	Jordanian	0.214135	0.000794408	269.554
Ancestral	Levant-BA	Tunisian	0.20898	0.000790657	264.312
Ancestral	Levant-BA	Saharawi	0.207211	0.000778452	266.183
Ancestral	Levant-BA	BedouinA	0.213137	0.000783427	272.057
Ancestral	Levant-BA	Turkish	0.216083	0.000799826	270.162
Ancestral	Levant-BA	Lebanese	0.215097	0.000797637	269.667
Ancestral	Levant-BA	Ogl	0.217614	0.000807773	269.4
Ancestral	Levant-BA	non_Ogl	0.21756	0.000805964	269.937
Ancestral	Morocco_EN	Morocco_LN	0.207006	0.00163055	126.955
Ancestral	Morocco_EN	French	0.202249	0.000943063	214.459
Ancestral	Morocco_EN	Basque	0.202637	0.000958115	211.495
Ancestral	Morocco_EN	Spanish	0.202629	0.000949339	213.442
Ancestral	Morocco_EN	Tuscan	0.202354	0.000954462	212.009
Ancestral	Morocco_EN	Maltese	0.20218	0.000950232	212.769
Ancestral	Morocco_EN	Sicilian	0.202728	0.000955156	212.246
Ancestral	Morocco_EN	Cypriot	0.202405	0.000957161	211.464
Ancestral	Morocco_EN	Greek	0.202172	0.000945872	213.741
Ancestral	Morocco_EN	Libyan_Jew	0.202789	0.000964134	210.333
Ancestral	Morocco_EN	Tunisian_Jew	0.202451	0.000958449	211.228
Ancestral	Morocco_EN	Turkish_Jew	0.202424	0.000961725	210.481
Ancestral	Morocco_EN	Moroccan_Jew	0.202886	0.000972514	208.62
Ancestral	Morocco_EN	Druze	0.201952	0.000940642	214.696
Ancestral	Morocco_EN	Palestinian	0.201204	0.000934343	215.342
Ancestral	Morocco_EN	Jordanian	0.201105	0.000945141	212.778
Ancestral	Morocco_EN	Tunisian	0.201831	0.000922016	218.901
Ancestral	Morocco_EN	Saharawi	0.204004	0.000939764	217.079
Ancestral	Morocco_EN	BedouinA	0.200755	0.000917349	218.843
Ancestral	Morocco_EN	Turkish	0.201472	0.000931456	216.298
Ancestral	Morocco_EN	Lebanese	0.20149	0.00093829	214.741
Ancestral	Morocco_EN	Ogl	0.203005	0.000950365	213.607
Ancestral	Morocco_EN	non_Ogl	0.203014	0.000947957	214.16
Ancestral	Morocco_LN	French	0.21465	0.00113539	189.053
Ancestral	Morocco_LN	Basque	0.215509	0.00116054	185.697
Ancestral	Morocco_LN	Spanish	0.214769	0.001125	190.906
Ancestral	Morocco_LN	Tuscan	0.215235	0.00113899	188.971
Ancestral	Morocco_LN	Maltese	0.213816	0.00112675	189.764
Ancestral	Morocco_LN	Sicilian	0.214387	0.00112648	190.315
Ancestral	Morocco_LN	Cypriot	0.214318	0.00113954	188.074
Ancestral	Morocco_LN	Greek	0.214787	0.00112793	190.426
Ancestral	Morocco_LN	Libyan_Jew	0.213372	0.00112883	189.021
Ancestral	Morocco_LN	Tunisian_Jew	0.213578	0.00112929	189.125
Ancestral	Morocco_LN	Turkish_Jew	0.214029	0.00112213	190.734
Ancestral	Morocco_LN	Moroccan_Jew	0.21385	0.00113395	188.589
Ancestral	Morocco_LN	Druze	0.213486	0.00110879	192.539
Ancestral	Morocco_LN	Palestinian	0.211713	0.00109486	193.369
Ancestral	Morocco_LN	Jordanian	0.211392	0.00110225	191.782
Ancestral	Morocco_LN	Tunisian	0.207857	0.00110431	188.224
Ancestral	Morocco_LN	Saharawi	0.207083	0.00108462	190.927
Ancestral	Morocco_LN	BedouinA	0.210284	0.00108786	193.3
Ancestral	Morocco_LN	Turkish	0.213202	0.00111118	191.869
Ancestral	Morocco_LN	Lebanese	0.2119	0.00110799	191.248
Ancestral	Morocco_LN	Ogl	0.216417	0.00113027	191.474
Ancestral	Morocco_LN	non_Ogl	0.216222	0.00112761	191.753
Ancestral	French	Basque	0.221972	0.000743807	298.427
Ancestral	French	Spanish	0.220852	0.000732712	301.417
Ancestral	French	Tuscan	0.220885	0.000735336	300.387
Ancestral	French	Maltese	0.21884	0.000726491	301.229
Ancestral	French	Sicilian	0.219735	0.000733977	299.375
Ancestral	French	Cypriot	0.219381	0.000740588	296.226
Ancestral	French	Greek	0.220595	0.000727222	303.34
Ancestral	French	Libyan_Jew	0.217516	0.000725446	299.837
Ancestral	French	Tunisian_Jew	0.21791	0.000726782	299.829
Ancestral	French	Turkish_Jew	0.218854	0.00074007	295.721
Ancestral	French	Moroccan_Jew	0.218181	0.000730744	298.574
Ancestral	French	Druze	0.218253	0.000727567	299.977
Ancestral	French	Palestinian	0.215859	0.000715726	301.595
Ancestral	French	Jordanian	0.215626	0.000718535	300.091
Ancestral	French	Tunisian	0.210294	0.000703438	298.951
Ancestral	French	Saharawi	0.208343	0.000707608	294.433
Ancestral	French	BedouinA	0.214233	0.000706211	303.356
Ancestral	French	Turkish	0.218838	0.000721687	303.232
Ancestral	French	Lebanese	0.216869	0.000712087	304.554
Ancestral	French	Ogl	0.221364	0.000731838	302.477
Ancestral	French	non_Ogl	0.221186	0.00073084	302.646
Ancestral	Basque	Spanish	0.221688	0.000749682	295.709
Ancestral	Basque	Tuscan	0.221417	0.00075247	294.253
Ancestral	Basque	Maltese	0.219387	0.000741751	295.769
Ancestral	Basque	Sicilian	0.220174	0.000750775	293.262
Ancestral	Basque	Cypriot	0.21984	0.00075302	291.945
Ancestral	Basque	Greek	0.22099	0.000742619	297.582
Ancestral	Basque	Libyan_Jew	0.217983	0.000737636	295.515
Ancestral	Basque	Tunisian_Jew	0.218405	0.000738037	295.927
Ancestral	Basque	Turkish_Jew	0.219351	0.000753792	290.997
Ancestral	Basque	Moroccan_Jew	0.218681	0.000744294	293.81
Ancestral	Basque	Druze	0.218618	0.00074176	294.729
Ancestral	Basque	Palestinian	0.216283	0.000730382	296.123
Ancestral	Basque	Jordanian	0.216062	0.000733787	294.447
Ancestral	Basque	Tunisian	0.210826	0.00071438	295.117
Ancestral	Basque	Saharawi	0.208911	0.000721576	289.521
Ancestral	Basque	BedouinA	0.214625	0.00071886	298.562
Ancestral	Basque	Turkish	0.21912	0.00073729	297.197
Ancestral	Basque	Lebanese	0.217241	0.000727289	298.699
Ancestral	Basque	Ogl	0.222225	0.000745262	298.183
Ancestral	Basque	non_Ogl	0.222012	0.000744268	298.296
Ancestral	Spanish	Tuscan	0.220405	0.000738784	298.335
Ancestral	Spanish	Maltese	0.218524	0.000731152	298.876
Ancestral	Spanish	Sicilian	0.219317	0.000737411	297.415
Ancestral	Spanish	Cypriot	0.219109	0.000741929	295.323
Ancestral	Spanish	Greek	0.220112	0.000731184	301.036
Ancestral	Spanish	Libyan_Jew	0.217263	0.000727927	298.468
Ancestral	Spanish	Tunisian_Jew	0.217744	0.000726053	299.901
Ancestral	Spanish	Turkish_Jew	0.21853	0.00074515	293.27
Ancestral	Spanish	Moroccan_Jew	0.217928	0.000731436	297.945
Ancestral	Spanish	Druze	0.217927	0.000731071	298.093
Ancestral	Spanish	Palestinian	0.21565	0.000719018	299.924
Ancestral	Spanish	Jordanian	0.215417	0.00072192	298.394
Ancestral	Spanish	Tunisian	0.210304	0.000705556	298.068
Ancestral	Spanish	Saharawi	0.208487	0.000709306	293.931
Ancestral	Spanish	BedouinA	0.214049	0.000709794	301.565
Ancestral	Spanish	Turkish	0.218354	0.000726868	300.404
Ancestral	Spanish	Lebanese	0.216571	0.000715239	302.796
Ancestral	Spanish	Ogl	0.221173	0.000735208	300.831
Ancestral	Spanish	non_Ogl	0.220974	0.000734197	300.974
Ancestral	Tuscan	Maltese	0.218917	0.000731751	299.168
Ancestral	Tuscan	Sicilian	0.219746	0.000735782	298.657
Ancestral	Tuscan	Cypriot	0.219699	0.000746579	294.274
Ancestral	Tuscan	Greek	0.220486	0.000734359	300.243
Ancestral	Tuscan	Libyan_Jew	0.217793	0.00073246	297.344
Ancestral	Tuscan	Tunisian_Jew	0.218191	0.000727574	299.889
Ancestral	Tuscan	Turkish_Jew	0.219018	0.000746642	293.337
Ancestral	Tuscan	Moroccan_Jew	0.218364	0.000734946	297.115
Ancestral	Tuscan	Druze	0.218527	0.00073359	297.888
Ancestral	Tuscan	Palestinian	0.216187	0.000723427	298.838
Ancestral	Tuscan	Jordanian	0.215999	0.000727695	296.826
Ancestral	Tuscan	Tunisian	0.210493	0.00070937	296.732
Ancestral	Tuscan	Saharawi	0.208452	0.000712684	292.489
Ancestral	Tuscan	BedouinA	0.214576	0.000714852	300.169
Ancestral	Tuscan	Turkish	0.21888	0.000732024	299.006
Ancestral	Tuscan	Lebanese	0.217183	0.000719347	301.917
Ancestral	Tuscan	Ogl	0.221311	0.000735289	300.985
Ancestral	Tuscan	non_Ogl	0.221141	0.000735869	300.516
Ancestral	Maltese	Sicilian	0.218047	0.000728847	299.167
Ancestral	Maltese	Cypriot	0.218185	0.000740714	294.56
Ancestral	Maltese	Greek	0.218813	0.000726123	301.345
Ancestral	Maltese	Libyan_Jew	0.216301	0.000724906	298.386
Ancestral	Maltese	Tunisian_Jew	0.216794	0.000729844	297.042
Ancestral	Maltese	Turkish_Jew	0.21752	0.000742387	293.001
Ancestral	Maltese	Moroccan_Jew	0.216864	0.000730186	296.998
Ancestral	Maltese	Druze	0.217153	0.000725365	299.371
Ancestral	Maltese	Palestinian	0.214896	0.000716464	299.939
Ancestral	Maltese	Jordanian	0.214708	0.000717581	299.211
Ancestral	Maltese	Tunisian	0.209489	0.000706288	296.606
Ancestral	Maltese	Saharawi	0.207613	0.000707905	293.278
Ancestral	Maltese	BedouinA	0.213367	0.000705563	302.406
Ancestral	Maltese	Turkish	0.217373	0.000721468	301.293
Ancestral	Maltese	Lebanese	0.215857	0.000716748	301.162
Ancestral	Maltese	Ogl	0.219442	0.000730251	300.502
Ancestral	Maltese	non_Ogl	0.21932	0.000728778	300.941
Ancestral	Sicilian	Cypriot	0.218928	0.00074415	294.198
Ancestral	Sicilian	Greek	0.219582	0.000730752	300.487
Ancestral	Sicilian	Libyan_Jew	0.217031	0.000731759	296.587
Ancestral	Sicilian	Tunisian_Jew	0.217482	0.000726991	299.153
Ancestral	Sicilian	Turkish_Jew	0.218414	0.000745313	293.05
Ancestral	Sicilian	Moroccan_Jew	0.217596	0.000729303	298.362
Ancestral	Sicilian	Druze	0.217838	0.000730937	298.026
Ancestral	Sicilian	Palestinian	0.215596	0.000719977	299.449
Ancestral	Sicilian	Jordanian	0.215395	0.000721164	298.677
Ancestral	Sicilian	Tunisian	0.210058	0.000710954	295.459
Ancestral	Sicilian	Saharawi	0.208112	0.000710143	293.057
Ancestral	Sicilian	BedouinA	0.21401	0.000709627	301.58
Ancestral	Sicilian	Turkish	0.218126	0.000725709	300.569
Ancestral	Sicilian	Lebanese	0.216496	0.000717145	301.886
Ancestral	Sicilian	Ogl	0.220312	0.000736515	299.128
Ancestral	Sicilian	non_Ogl	0.220158	0.000734859	299.592
Ancestral	Cypriot	Greek	0.219677	0.000733675	299.42
Ancestral	Cypriot	Libyan_Jew	0.217324	0.000734725	295.789
Ancestral	Cypriot	Tunisian_Jew	0.217797	0.000737347	295.379
Ancestral	Cypriot	Turkish_Jew	0.218481	0.000750496	291.116
Ancestral	Cypriot	Moroccan_Jew	0.217996	0.000735781	296.279
Ancestral	Cypriot	Druze	0.21833	0.000737631	295.988
Ancestral	Cypriot	Palestinian	0.216123	0.000726482	297.492
Ancestral	Cypriot	Jordanian	0.215767	0.000725519	297.397
Ancestral	Cypriot	Tunisian	0.210292	0.00071213	295.3
Ancestral	Cypriot	Saharawi	0.208283	0.000726745	286.597
Ancestral	Cypriot	BedouinA	0.21453	0.000715789	299.712
Ancestral	Cypriot	Turkish	0.218445	0.00073243	298.247
Ancestral	Cypriot	Lebanese	0.216964	0.000722388	300.343
Ancestral	Cypriot	Ogl	0.220198	0.000743241	296.268
Ancestral	Cypriot	non_Ogl	0.220089	0.000742124	296.566
Ancestral	Greek	Libyan_Jew	0.217667	0.000723061	301.036
Ancestral	Greek	Tunisian_Jew	0.218074	0.000720887	302.508
Ancestral	Greek	Turkish_Jew	0.218923	0.000739533	296.029
Ancestral	Greek	Moroccan_Jew	0.218214	0.00072536	300.836
Ancestral	Greek	Druze	0.218517	0.000723844	301.884
Ancestral	Greek	Palestinian	0.2162	0.000713633	302.957
Ancestral	Greek	Jordanian	0.215889	0.000717852	300.743
Ancestral	Greek	Tunisian	0.210405	0.00070287	299.351
Ancestral	Greek	Saharawi	0.208329	0.000707912	294.286
Ancestral	Greek	BedouinA	0.214525	0.000703735	304.838
Ancestral	Greek	Turkish	0.218894	0.000721355	303.449
Ancestral	Greek	Lebanese	0.217121	0.000710653	305.523
Ancestral	Greek	Ogl	0.220974	0.00072851	303.323
Ancestral	Greek	non_Ogl	0.220842	0.000728166	303.285
Ancestral	Libyan_Jew	Tunisian_Jew	0.217849	0.000731261	297.909
Ancestral	Libyan_Jew	Turkish_Jew	0.216726	0.000735659	294.601
Ancestral	Libyan_Jew	Moroccan_Jew	0.216319	0.000730068	296.3
Ancestral	Libyan_Jew	Druze	0.216375	0.000723215	299.185
Ancestral	Libyan_Jew	Palestinian	0.214283	0.000713431	300.356
Ancestral	Libyan_Jew	Jordanian	0.214007	0.000715586	299.066
Ancestral	Libyan_Jew	Tunisian	0.209103	0.000710509	294.3
Ancestral	Libyan_Jew	Saharawi	0.207337	0.000711247	291.512
Ancestral	Libyan_Jew	BedouinA	0.212894	0.000706766	301.223
Ancestral	Libyan_Jew	Turkish	0.216354	0.000720417	300.318
Ancestral	Libyan_Jew	Lebanese	0.215137	0.000711029	302.572
Ancestral	Libyan_Jew	Ogl	0.218262	0.000728233	299.714
Ancestral	Libyan_Jew	non_Ogl	0.218165	0.000727058	300.065
Ancestral	Tunisian_Jew	Turkish_Jew	0.21723	0.000743806	292.052
Ancestral	Tunisian_Jew	Moroccan_Jew	0.216708	0.000736812	294.116
Ancestral	Tunisian_Jew	Druze	0.216878	0.000723535	299.747
Ancestral	Tunisian_Jew	Palestinian	0.214772	0.00071692	299.576
Ancestral	Tunisian_Jew	Jordanian	0.214503	0.000716671	299.305
Ancestral	Tunisian_Jew	Tunisian	0.209525	0.000702875	298.097
Ancestral	Tunisian_Jew	Saharawi	0.207817	0.000707268	293.831
Ancestral	Tunisian_Jew	BedouinA	0.213333	0.000703017	303.453
Ancestral	Tunisian_Jew	Turkish	0.216809	0.000719893	301.168
Ancestral	Tunisian_Jew	Lebanese	0.215644	0.000708033	304.568
Ancestral	Tunisian_Jew	Ogl	0.21878	0.000726666	301.073
Ancestral	Tunisian_Jew	non_Ogl	0.218663	0.000727208	300.689
Ancestral	Turkish_Jew	Moroccan_Jew	0.217236	0.000744061	291.961
Ancestral	Turkish_Jew	Druze	0.217537	0.000737249	295.066
Ancestral	Turkish_Jew	Palestinian	0.215249	0.000724605	297.057
Ancestral	Turkish_Jew	Jordanian	0.215053	0.00072528	296.511
Ancestral	Turkish_Jew	Tunisian	0.209752	0.000714387	293.612
Ancestral	Turkish_Jew	Saharawi	0.20788	0.000711122	292.327
Ancestral	Turkish_Jew	BedouinA	0.213767	0.000714832	299.044
Ancestral	Turkish_Jew	Turkish	0.217609	0.000732876	296.926
Ancestral	Turkish_Jew	Lebanese	0.216163	0.000722635	299.131
Ancestral	Turkish_Jew	Ogl	0.219493	0.000741428	296.042
Ancestral	Turkish_Jew	non_Ogl	0.219399	0.000741192	296.008
Ancestral	Moroccan_Jew	Druze	0.21689	0.00072558	298.919
Ancestral	Moroccan_Jew	Palestinian	0.214751	0.000713809	300.853
Ancestral	Moroccan_Jew	Jordanian	0.214485	0.000716056	299.537
Ancestral	Moroccan_Jew	Tunisian	0.209474	0.000708	295.867
Ancestral	Moroccan_Jew	Saharawi	0.207668	0.000705882	294.196
Ancestral	Moroccan_Jew	BedouinA	0.213291	0.000700997	304.268
Ancestral	Moroccan_Jew	Turkish	0.216955	0.00072144	300.724
Ancestral	Moroccan_Jew	Lebanese	0.215602	0.000711765	302.913
Ancestral	Moroccan_Jew	Ogl	0.218925	0.000727263	301.026
Ancestral	Moroccan_Jew	non_Ogl	0.21883	0.000728759	300.277
Ancestral	Druze	Palestinian	0.215268	0.000715399	300.906
Ancestral	Druze	Jordanian	0.215007	0.000715352	300.561
Ancestral	Druze	Tunisian	0.20948	0.000704261	297.447
Ancestral	Druze	Saharawi	0.207478	0.000708467	292.855
Ancestral	Druze	BedouinA	0.213722	0.000706603	302.464
Ancestral	Druze	Turkish	0.217466	0.000721646	301.347
Ancestral	Druze	Lebanese	0.216195	0.000713717	302.914
Ancestral	Druze	Ogl	0.21894	0.00072814	300.684
Ancestral	Druze	non_Ogl	0.218845	0.000728208	300.526
Ancestral	Palestinian	Jordanian	0.213102	0.000705408	302.097
Ancestral	Palestinian	Tunisian	0.207947	0.000695367	299.047
Ancestral	Palestinian	Saharawi	0.206139	0.000696269	296.062
Ancestral	Palestinian	BedouinA	0.21188	0.000694334	305.155
Ancestral	Palestinian	Turkish	0.215176	0.00071162	302.375
Ancestral	Palestinian	Lebanese	0.214041	0.000703017	304.461
Ancestral	Palestinian	Ogl	0.216621	0.000717054	302.098
Ancestral	Palestinian	non_Ogl	0.21653	0.00071659	302.167
Ancestral	Jordanian	Tunisian	0.207626	0.000691764	300.14
Ancestral	Jordanian	Saharawi	0.205836	0.00069584	295.809
Ancestral	Jordanian	BedouinA	0.211636	0.000698059	303.178
Ancestral	Jordanian	Turkish	0.215001	0.000710159	302.751
Ancestral	Jordanian	Lebanese	0.21384	0.000702028	304.604
Ancestral	Jordanian	Ogl	0.216355	0.000718839	300.979
Ancestral	Jordanian	non_Ogl	0.216259	0.000719105	300.733
Ancestral	Tunisian	Saharawi	0.203653	0.000688088	295.969
Ancestral	Tunisian	BedouinA	0.206862	0.000686619	301.277
Ancestral	Tunisian	Turkish	0.209355	0.000700185	298.999
Ancestral	Tunisian	Lebanese	0.208554	0.000691224	301.718
Ancestral	Tunisian	Ogl	0.211238	0.000705172	299.555
Ancestral	Tunisian	non_Ogl	0.211151	0.000705297	299.378
Ancestral	Saharawi	BedouinA	0.2052	0.000690475	297.187
Ancestral	Saharawi	Turkish	0.207236	0.000699838	296.12
Ancestral	Saharawi	Lebanese	0.206595	0.000699002	295.557
Ancestral	Saharawi	Ogl	0.209359	0.000709024	295.278
Ancestral	Saharawi	non_Ogl	0.209273	0.000709202	295.083
Ancestral	BedouinA	Turkish	0.213603	0.000700242	305.042
Ancestral	BedouinA	Lebanese	0.21258	0.000692658	306.904
Ancestral	BedouinA	Ogl	0.214991	0.00070781	303.741
Ancestral	BedouinA	non_Ogl	0.214913	0.000707655	303.698
Ancestral	Turkish	Lebanese	0.21617	0.00070905	304.872
Ancestral	Turkish	Ogl	0.219066	0.000725983	301.751
Ancestral	Turkish	non_Ogl	0.218987	0.000725299	301.927
Ancestral	Lebanese	Ogl	0.217482	0.000714317	304.461
Ancestral	Lebanese	non_Ogl	0.217415	0.000714076	304.471
Ancestral	Ogl	non_Ogl	0.223219	0.000731782	305.035

## Sheet: C_ADMIXTURE_F3
t	s1	s2	f3	se	z
Cag	Sar-Nur	France-N	0.0021962	0.000133521	16.4484
Cag	Sar-Nur	Iberia-ECA	0.0020836	9.89785e-05	21.051
Cag	Sar-Nur	GB-EN	0.00203674	9.08307e-05	22.4235
Cag	Sar-Nur	Iberia-LCA	0.00200864	9.41971e-05	21.3238
Cag	Sar-Nur	GB-LN	0.00199176	7.91258e-05	25.1721
Cag	Sar-Nur	Sicily-Bk	0.00192593	0.000494419	3.89533
Cag	Sar-Nur	Iberia-EN	0.00184527	0.000107143	17.2226
Cag	Sar-Nur	Iberia-BA	0.00163136	8.63285e-05	18.8971
Cag	Sar-Nur	CE-MNCA	0.00146092	0.000101908	14.3357
Cag	Sar-Nur	Balkans-EN	0.00143601	8.96547e-05	16.0171
Cag	Sar-Nur	Balkans-MNCA	0.00140116	7.74203e-05	18.098
Cag	Sar-Nur	Italy_North-Bk	0.00138215	0.000128898	10.7228
Cag	Sar-Nur	WHG-HG	0.0013809	0.000124919	11.0543
Cag	Sar-Nur	Latvia-HG	0.00129029	0.000111614	11.5603
Cag	Sar-Nur	Anatolia-N	0.00128555	7.06933e-05	18.185
Cag	Sar-Nur	CE-EN	0.00127749	8.47013e-05	15.0823
Cag	Sar-Nur	Iron_Gates-HG	0.0012307	0.000105211	11.6974
Cag	Sar-Nur	Levant-N	0.00120211	0.000131723	9.12609
Cag	Sar-Nur	Balkans-BA	0.00116733	7.42513e-05	15.7213
Cag	Sar-Nur	Greece-N	0.00115352	9.89e-05	11.6635
Cag	Sar-Nur	Anatolia-BA	0.00100298	0.000133667	7.50355
Cag	Sar-Nur	Balkans-IA	0.000985032	0.000124634	7.90341
Cag	Sar-Nur	Ukraine-N	0.000945916	0.000113763	8.31481
Cag	Sar-Nur	Myc-BA	0.000909422	0.000119308	7.62245
Cag	Sar-Nur	GB-LBA	0.000892089	7.23556e-05	12.3292
Cag	Sar-Nur	Minoan-BA	0.000887425	0.000100286	8.84893
Cag	Sar-Nur	GB-EBA	0.000881661	7.50284e-05	11.751
Cag	Sar-Nur	Natufian-HG	0.000843005	0.000177383	4.75247
Cag	Sar-Nur	Ukraine-HG	0.000805252	0.000107329	7.50265
Cag	Sar-Nur	Levant-BA	0.000794946	0.000119702	6.64106
Cag	Sar-Nur	CE-EBA	0.000790675	6.85562e-05	11.5332
Cag	Sar-Nur	Netherlands-BA	0.000765932	9.39898e-05	8.14909
Cag	Sar-Nur	CE-LBA	0.000713605	7.61654e-05	9.36914
Cag	Sar-Nur	Anatolia-CA	0.000651391	0.000170097	3.82953
Cag	Sar-Nur	SHG-HG	0.000636591	0.00012184	5.22481
Cag	Sar-Nur	Ukraine-CA	0.000617532	0.000106995	5.77158
Cag	Sar-Nur	Latvia-MN	0.00056478	0.000118867	4.75136
Cag	Sar-Nur	FamAnc	0.000374875	9.34148e-05	4.01302
Cag	Sar-Nur	Spanish_North	0.000348949	7.37613e-05	4.73079
Cag	Sar-Nur	Armenia-CA	0.000326495	0.000113943	2.86543
Cag	Sar-Nur	French_South	0.000245468	6.8619e-05	3.57725
Cag	Sar-Nur	Basque	0.000236775	4.67926e-05	5.0601
Cag	Sar-Nur	Sardinian	0.000195311	3.38855e-05	5.76385
Cag	Sar-Nur	Spanish	0.00018153	4.93131e-05	3.68118
Cag	Sar-Nur	Iran-LN	0.000180377	0.000182254	0.989701
Cag	Sar-Nur	Canary_Islanders	0.000119957	0.000101892	1.17729
Cag	Sar-Nur	Steppe-MLBA	0.000110945	9.03865e-05	1.22746
Cag	Sar-Nur	Bergamo	7.11651e-05	5.9072e-05	1.20472
Cag	Sar-Nur	Armenia-EBA	3.50397e-05	0.000111973	0.312929
Cag	Sar-Nur	Iran-CA	2.24829e-05	0.000119917	0.187488
Cag	Sar-Nur	French	1.68371e-05	5.246e-05	0.320951
Cag	Sar-Nur	Tuscan	-1.9219e-05	5.9235e-05	-0.324454
Cag	Sar-Nur	Scottish	-2.54195e-05	8.1185e-05	-0.313105
Cag	Sar-Nur	Armenia-MLBA	-4.66565e-05	0.000163265	-0.285772
Cag	Sar-Nur	Italian_South	-5.37814e-05	0.000141849	-0.379146
Cag	Sar-Nur	Czech	-6.00846e-05	6.14945e-05	-0.977073
Cag	Sar-Nur	English	-6.13085e-05	6.3968e-05	-0.958425
Cag	Sar-Nur	Belarusian	-6.55883e-05	7.27612e-05	-0.901419
Cag	Sar-Nur	Steppe-IA	-7.75955e-05	0.000164566	-0.471515
Cag	Sar-Nur	Hungarian	-8.6813e-05	6.27399e-05	-1.3837
Cag	Sar-Nur	Albanian	-8.75877e-05	8.02961e-05	-1.09081
Cag	Sar-Nur	Icelandic	-9.05336e-05	7.12725e-05	-1.27025
Cag	Sar-Nur	Norwegian	-9.8407e-05	6.63789e-05	-1.4825
Cag	Sar-Nur	Sicilian	-0.000101521	5.86028e-05	-1.73236
Cag	Sar-Nur	Orcadian	-0.000126605	6.85335e-05	-1.84735
Cag	Sar-Nur	Lithuanian	-0.000131393	7.49573e-05	-1.7529
Cag	Sar-Nur	Estonian	-0.000135627	7.26424e-05	-1.86705
Cag	Sar-Nur	Bulgarian	-0.000147072	6.56412e-05	-2.24054
Cag	Sar-Nur	Ukrainian	-0.000152321	7.23753e-05	-2.1046
Cag	Sar-Nur	Maltese	-0.000152964	5.69763e-05	-2.68469
Cag	Sar-Nur	Greek	-0.000160054	5.86979e-05	-2.72674
Cag	Sar-Nur	Mozabite	-0.000160291	5.95193e-05	-2.6931
Cag	Sar-Nur	Turkish_Jew	-0.000165873	6.7952e-05	-2.44103
Cag	Sar-Nur	Croatian	-0.000171005	7.20014e-05	-2.37503
Cag	Sar-Nur	Iran-N	-0.000171602	0.000156868	-1.09393
Cag	Sar-Nur	Ashkenazi_Jew	-0.00017208	6.48321e-05	-2.65424
Cag	Sar-Nur	Algerian	-0.000177946	6.98513e-05	-2.5475
Cag	Sar-Nur	Finnish	-0.000181111	7.85176e-05	-2.30663
Cag	Sar-Nur	Libyan_Jew	-0.000189856	6.99748e-05	-2.7132
Cag	Sar-Nur	Cypriot	-0.000193182	6.69443e-05	-2.88571
Cag	Sar-Nur	Moroccan_Jew	-0.000200894	6.38712e-05	-3.1453
Cag	Sar-Nur	Saharawi	-0.000216406	7.71161e-05	-2.80623
Cag	Sar-Nur	Latvia-LN	-0.000220348	0.000233738	-0.942716
Cag	Sar-Nur	Mordovian	-0.000232744	7.59577e-05	-3.06413
Cag	Sar-Nur	EHG-HG	-0.00023457	0.000150392	-1.55973
Cag	Sar-Nur	Russian	-0.000256784	6.41891e-05	-4.00043
Cag	Sar-Nur	Tunisian	-0.000262476	6.23532e-05	-4.20951
Cag	Sar-Nur	Tunisian_Jew	-0.00026754	7.00432e-05	-3.81964
Cag	Sar-Nur	BedouinB	-0.000324481	6.86869e-05	-4.72406
Cag	Sar-Nur	BedouinA	-0.000339904	5.25391e-05	-6.46953
Cag	Sar-Nur	Lebanese	-0.000345382	7.10113e-05	-4.86376
Cag	Sar-Nur	Saudi	-0.000353216	6.62449e-05	-5.33197
Cag	Sar-Nur	Yemenite_Jew	-0.000365027	7.37217e-05	-4.95142
Cag	Sar-Nur	Palestinian	-0.000378481	5.24223e-05	-7.21984
Cag	Sar-Nur	Druze	-0.000384544	5.52944e-05	-6.95449
Cag	Sar-Nur	Aleut	-0.000386311	8.70816e-05	-4.4362
Cag	Sar-Nur	Egyptian	-0.000393742	5.97387e-05	-6.59106
Cag	Sar-Nur	Steppe-EN	-0.000395584	0.000150437	-2.62956
Cag	Sar-Nur	Australian	-0.000402919	0.000136733	-2.94677
Cag	Sar-Nur	Steppe-EMBA	-0.000408571	9.69493e-05	-4.21427
Cag	Sar-Nur	Papuan	-0.000411671	0.000126335	-3.25858
Cag	Sar-Nur	Syrian	-0.000419412	6.87737e-05	-6.09844
Cag	Sar-Nur	Chuvash	-0.000434769	7.7855e-05	-5.58435
Cag	Sar-Nur	Turkish	-0.00043764	5.73155e-05	-7.63563
Cag	Sar-Nur	Armenian	-0.000443283	7.18527e-05	-6.16933
Cag	Sar-Nur	Jordanian	-0.000463533	6.12805e-05	-7.56413
Cag	Sar-Nur	Iraqi_Jew	-0.000472533	7.96815e-05	-5.93026
Cag	Sar-Nur	Bougainville	-0.000500757	0.000117056	-4.27791
Cag	Sar-Nur	Yemen	-0.000502701	7.18012e-05	-7.00129
Cag	Sar-Nur	Dolgan	-0.000509129	0.000120203	-4.23559
Cag	Sar-Nur	Iranian_Jew	-0.000515002	7.4485e-05	-6.91417
Cag	Sar-Nur	Even	-0.00051948	9.55617e-05	-5.43606
Cag	Sar-Nur	Turkmen	-0.000528612	7.34285e-05	-7.19901
Cag	Sar-Nur	Balkar	-0.000543019	7.48301e-05	-7.25669
Cag	Sar-Nur	Tlingit	-0.000544231	0.000102813	-5.29343
Cag	Sar-Nur	Ethiopian_Jew	-0.000551571	7.89471e-05	-6.98659
Cag	Sar-Nur	Nogai	-0.000554113	7.47468e-05	-7.41319
Cag	Sar-Nur	Kumyk	-0.000554968	7.27989e-05	-7.6233
Cag	Sar-Nur	Georgian_Jew	-0.000562424	7.61761e-05	-7.38321
Cag	Sar-Nur	Somali	-0.000566856	8.21962e-05	-6.89637
Cag	Sar-Nur	Mansi	-0.000573601	9.22636e-05	-6.21698
Cag	Sar-Nur	Adygei	-0.000573755	7.11554e-05	-8.06342
Cag	Sar-Nur	Kyrgyz	-0.000578658	9.47144e-05	-6.1095
Cag	Sar-Nur	Daur	-0.000581604	0.000104259	-5.57848
Cag	Sar-Nur	Naxi	-0.00059091	0.000110429	-5.35102
Cag	Sar-Nur	North_Ossetian	-0.00059181	6.64525e-05	-8.90576
Cag	Sar-Nur	Yukagir	-0.000594283	0.000101915	-5.83117
Cag	Sar-Nur	Japanese	-0.000597536	0.000104693	-5.70748
Cag	Sar-Nur	Abkhasian	-0.000599832	7.41168e-05	-8.09306
Cag	Sar-Nur	Uzbek	-0.000600962	7.50306e-05	-8.00957
Cag	Sar-Nur	Saami_WGA	-0.000610189	0.000160827	-3.79407
Cag	Sar-Nur	Hezhen	-0.00061292	0.000104106	-5.88744
Cag	Sar-Nur	Georgian	-0.000613096	7.48432e-05	-8.19173
Cag	Sar-Nur	Iranian	-0.000614265	7.90455e-05	-7.77103
Cag	Sar-Nur	Korean	-0.000614876	0.000110361	-5.57149
Cag	Sar-Nur	Kalmyk	-0.000618918	9.25142e-05	-6.68998
Cag	Sar-Nur	Yi	-0.000619016	0.000107891	-5.73744
Cag	Sar-Nur	Khomani	-0.00062837	9.72257e-05	-6.463
Cag	Sar-Nur	Xibo	-0.000629065	0.000107616	-5.84543
Cag	Sar-Nur	Atayal	-0.000629093	0.000118114	-5.32615
Cag	Sar-Nur	Tuvinian	-0.000629927	9.84018e-05	-6.40158
Cag	Sar-Nur	Lezgin	-0.000630418	7.3605e-05	-8.56488
Cag	Sar-Nur	Selkup	-0.000635195	9.48559e-05	-6.69642
Cag	Sar-Nur	Nganasan	-0.000640274	0.000115532	-5.54199
Cag	Sar-Nur	Miao	-0.000640338	0.000104539	-6.12532
Cag	Sar-Nur	Thai	-0.000643472	0.000103444	-6.22048
Cag	Sar-Nur	Lahu	-0.000647044	0.000110762	-5.84174
Cag	Sar-Nur	Koryak	-0.00065224	0.000119443	-5.46067
Cag	Sar-Nur	Mongola	-0.000653653	0.000103268	-6.32969
Cag	Sar-Nur	Cambodian	-0.000659	9.7219e-05	-6.77851
Cag	Sar-Nur	Ulchi	-0.000660773	0.000105724	-6.25
Cag	Sar-Nur	Oroqen	-0.000663005	0.000109338	-6.06381
Cag	Sar-Nur	Ju_hoan_North	-0.000663624	0.000110298	-6.01665
Cag	Sar-Nur	Altaian	-0.000665297	9.72685e-05	-6.8398
Cag	Sar-Nur	Han	-0.000667038	0.000100038	-6.66783
Cag	Sar-Nur	Ami	-0.000671304	0.000111094	-6.04269
Cag	Sar-Nur	Hazara	-0.000672914	8.03228e-05	-8.37762
Cag	Sar-Nur	Uygur	-0.000673383	8.38793e-05	-8.028
Cag	Sar-Nur	Tubalar	-0.000673804	8.7614e-05	-7.69059
Cag	Sar-Nur	Chechen	-0.000680541	7.20489e-05	-9.44553
Cag	Sar-Nur	Tujia	-0.000696915	0.00010529	-6.61903
Cag	Sar-Nur	Tajik_Pomiri	-0.000697714	8.51272e-05	-8.19613
Cag	Sar-Nur	Yakut	-0.000698339	9.63555e-05	-7.24753
Cag	Sar-Nur	Masai	-0.000700627	8.96116e-05	-7.81848
Cag	Sar-Nur	Han_NChina	-0.000707559	0.000111269	-6.35901
Cag	Sar-Nur	Punjabi	-0.000709084	9.22315e-05	-7.68809
Cag	Sar-Nur	Tu	-0.000717126	9.71826e-05	-7.37917
Cag	Sar-Nur	Kinh	-0.000719352	0.000108647	-6.62101
Cag	Sar-Nur	She	-0.00072806	0.000105761	-6.88399
Cag	Sar-Nur	Kusunda	-0.000739126	0.000101201	-7.30354
Cag	Sar-Nur	Hadza	-0.00073939	0.000114981	-6.43051
Cag	Sar-Nur	Datog	-0.000759569	0.000101257	-7.50139
Cag	Sar-Nur	GujaratiD	-0.000761432	9.19769e-05	-8.27851
Cag	Sar-Nur	Bengali	-0.000762332	8.3867e-05	-9.08977
Cag	Sar-Nur	GujaratiA	-0.000768428	8.93089e-05	-8.60417
Cag	Sar-Nur	Brahui	-0.000778008	6.63857e-05	-11.7195
Cag	Sar-Nur	Cochin_Jew	-0.000781301	8.42648e-05	-9.27198
Cag	Sar-Nur	Itelmen	-0.000784449	0.000117836	-6.65712
Cag	Sar-Nur	Kikuyu	-0.000786706	9.81996e-05	-8.01129
Cag	Sar-Nur	Chukchi	-0.000789169	0.000112064	-7.04212
Cag	Sar-Nur	BantuSA	-0.000796721	0.000100609	-7.91896
Cag	Sar-Nur	Dai	-0.000797289	0.000102047	-7.81296
Cag	Sar-Nur	GujaratiC	-0.000797523	9.49375e-05	-8.4005
Cag	Sar-Nur	Biaka	-0.000798554	9.86268e-05	-8.09673
Cag	Sar-Nur	Gambian	-0.000807754	0.000102288	-7.89689
Cag	Sar-Nur	Mayan	-0.000809979	0.000116059	-6.979
Cag	Sar-Nur	Mbuti	-0.000810083	0.000109017	-7.43083
Cag	Sar-Nur	Sindhi	-0.000811473	7.91292e-05	-10.255
Cag	Sar-Nur	Makrani	-0.000813362	6.76125e-05	-12.0298
Cag	Sar-Nur	Luhya	-0.000814059	9.60358e-05	-8.47662
Cag	Sar-Nur	Quechua	-0.000824458	0.000117251	-7.03154
Cag	Sar-Nur	Eskimo	-0.000825815	0.000110378	-7.48167
Cag	Sar-Nur	Balochi	-0.000827389	6.75138e-05	-12.2551
Cag	Sar-Nur	Surui	-0.000837171	0.000142373	-5.88012
Cag	Sar-Nur	Yoruba	-0.000843599	9.49629e-05	-8.88346
Cag	Sar-Nur	Mixtec	-0.000848425	0.00012177	-6.96744
Cag	Sar-Nur	Pathan	-0.000848759	6.93105e-05	-12.2458
Cag	Sar-Nur	Bolivian	-0.000852647	0.00011709	-7.282
Cag	Sar-Nur	Mende	-0.000852735	0.000102597	-8.31151
Cag	Sar-Nur	Esan	-0.000854191	9.98601e-05	-8.55388
Cag	Sar-Nur	Luo	-0.000856818	9.85816e-05	-8.69146
Cag	Sar-Nur	Pima	-0.000860131	0.0001274	-6.75141
Cag	Sar-Nur	Mandenka	-0.000877368	9.67744e-05	-9.06612
Cag	Sar-Nur	GujaratiB	-0.000877557	9.23149e-05	-9.50613
Cag	Sar-Nur	Kalash	-0.000880926	8.54294e-05	-10.3117
Cag	Sar-Nur	Mixe	-0.000882389	0.000127106	-6.94214
Cag	Sar-Nur	Burusho	-0.000888323	7.48218e-05	-11.8725
Cag	Sar-Nur	Zapotec	-0.000910976	0.000120578	-7.55507
Cag	Sar-Nur	BantuKenya	-0.000911547	0.000103321	-8.82245
Cag	Sar-Nur	Piapoco	-0.000952314	0.000133159	-7.1517
Cag	Sar-Nur	Karitiana	-0.000984771	0.000129483	-7.60539

## Sheet: D_ADMIXTURE_F4
Pop1	Pop2	Pop3	Pop4	f4	se	z
Sar-NECA	Sar-EMBA	Sicily-Bk	AA	0.000856249	0.0110932	0.0771871
Sar-NECA	Sar-EMBA	Australian	AA	0.000623151	0.00311477	0.200063
Sar-NECA	Sar-EMBA	Ulchi	AA	0.000337644	0.00258071	0.130834
Sar-NECA	Sar-EMBA	Koryak	AA	0.000180333	0.00269221	0.0669835
Sar-NECA	Sar-EMBA	Atayal	AA	7.21018e-05	0.00268608	0.0268428
Sar-NECA	Sar-EMBA	Italy_North-Bk	AA	-3.8924e-05	0.002922	-0.013321
Sar-NECA	Sar-EMBA	Nganasan	AA	-0.000264143	0.00267891	-0.098601
Sar-NECA	Sar-EMBA	Hezhen	AA	-0.000290113	0.00258301	-0.112316
Sar-NECA	Sar-EMBA	Itelmen	AA	-0.000562641	0.00274949	-0.204635
Sar-NECA	Sar-EMBA	Eskimo	AA	-0.000608212	0.00260271	-0.233684
Sar-NECA	Sar-EMBA	Xibo	AA	-0.000767044	0.00260964	-0.293927
Sar-NECA	Sar-EMBA	Hadza	AA	-0.000876098	0.0026555	-0.329918
Sar-NECA	Sar-EMBA	Oroqen	AA	-0.000999318	0.00261617	-0.381977
Sar-NECA	Sar-EMBA	Iran-LN	AA	-0.00100972	0.00415228	-0.243173
Sar-NECA	Sar-EMBA	Khomani	AA	-0.00101854	0.00237968	-0.428017
Sar-NECA	Sar-EMBA	Yakut	AA	-0.00109748	0.00254962	-0.430446
Sar-NECA	Sar-EMBA	Mixtec	AA	-0.0011116	0.00269867	-0.411906
Sar-NECA	Sar-EMBA	Quechua	AA	-0.00119383	0.00265896	-0.448984
Sar-NECA	Sar-EMBA	Mansi	AA	-0.00121825	0.00244782	-0.497689
Sar-NECA	Sar-EMBA	Chukchi	AA	-0.00125394	0.00256893	-0.488117
Sar-NECA	Sar-EMBA	Dai	AA	-0.00125428	0.00264953	-0.473396
Sar-NECA	Sar-EMBA	Mixe	AA	-0.00126013	0.00278028	-0.453239
Sar-NECA	Sar-EMBA	Tuvinian	AA	-0.00126198	0.00248263	-0.508325
Sar-NECA	Sar-EMBA	Masai	AA	-0.00128095	0.00228866	-0.559697
Sar-NECA	Sar-EMBA	BantuSA	AA	-0.0013135	0.00241633	-0.543593
Sar-NECA	Sar-EMBA	Ju_hoan_North	AA	-0.00134941	0.00255526	-0.52809
Sar-NECA	Sar-EMBA	Papuan	AA	-0.00135386	0.00293042	-0.462004
Sar-NECA	Sar-EMBA	Tujia	AA	-0.00136829	0.00257245	-0.531899
Sar-NECA	Sar-EMBA	Ami	AA	-0.00139401	0.00259049	-0.538126
Sar-NECA	Sar-EMBA	Anatolia-CA	AA	-0.00141185	0.00362881	-0.389066
Sar-NECA	Sar-EMBA	Zapotec	AA	-0.00147641	0.00271728	-0.543342
Sar-NECA	Sar-EMBA	Luhya	AA	-0.00148178	0.00235196	-0.630019
Sar-NECA	Sar-EMBA	Even	AA	-0.00152322	0.00247035	-0.6166
Sar-NECA	Sar-EMBA	Biaka	AA	-0.00153393	0.00241373	-0.635503
Sar-NECA	Sar-EMBA	Kinh	AA	-0.00154111	0.00256242	-0.601428
Sar-NECA	Sar-EMBA	Mende	AA	-0.00155873	0.00248248	-0.627891
Sar-NECA	Sar-EMBA	Armenia-MLBA	AA	-0.00158495	0.00357529	-0.443305
Sar-NECA	Sar-EMBA	Dolgan	AA	-0.00158553	0.00272894	-0.581008
Sar-NECA	Sar-EMBA	Yukagir	AA	-0.00165768	0.00245876	-0.674193
Sar-NECA	Sar-EMBA	Balkans-EN	AA	-0.0016578	0.00254595	-0.651152
Sar-NECA	Sar-EMBA	Greece-N	AA	-0.00176227	0.00270971	-0.650354
Sar-NECA	Sar-EMBA	Han_NChina	AA	-0.00176401	0.00261733	-0.673971
Sar-NECA	Sar-EMBA	Mongola	AA	-0.00181005	0.00263217	-0.687661
Sar-NECA	Sar-EMBA	Mandenka	AA	-0.00182569	0.00238051	-0.766929
Sar-NECA	Sar-EMBA	Thai	AA	-0.00185594	0.00255344	-0.726841
Sar-NECA	Sar-EMBA	Japanese	AA	-0.00185766	0.00256028	-0.725568
Sar-NECA	Sar-EMBA	Selkup	AA	-0.00186161	0.0024666	-0.754727
Sar-NECA	Sar-EMBA	Kikuyu	AA	-0.00188404	0.00254993	-0.738859
Sar-NECA	Sar-EMBA	Piapoco	AA	-0.00191284	0.00285564	-0.669847
Sar-NECA	Sar-EMBA	Daur	AA	-0.0019207	0.00262039	-0.732984
Sar-NECA	Sar-EMBA	GujaratiC	AA	-0.00192184	0.00244916	-0.784691
Sar-NECA	Sar-EMBA	Iran-N	AA	-0.00192598	0.00345473	-0.557491
Sar-NECA	Sar-EMBA	Levant-N	AA	-0.00198562	0.00313622	-0.633125
Sar-NECA	Sar-EMBA	Korean	AA	-0.00201066	0.00260508	-0.771824
Sar-NECA	Sar-EMBA	Han	AA	-0.00202402	0.00252167	-0.80265
Sar-NECA	Sar-EMBA	Naxi	AA	-0.0020458	0.00265545	-0.770415
Sar-NECA	Sar-EMBA	Miao	AA	-0.00204649	0.00259138	-0.789732
Sar-NECA	Sar-EMBA	CE-EN	AA	-0.00211262	0.00239495	-0.882115
Sar-NECA	Sar-EMBA	Esan	AA	-0.00214754	0.00244178	-0.879495
Sar-NECA	Sar-EMBA	She	AA	-0.00222049	0.00259609	-0.855322
Sar-NECA	Sar-EMBA	EHG-HG	AA	-0.00222343	0.00313157	-0.710004
Sar-NECA	Sar-EMBA	Anatolia-N	AA	-0.00223331	0.00239057	-0.934215
Sar-NECA	Sar-EMBA	Balkans-MNCA	AA	-0.00224019	0.00233148	-0.960844
Sar-NECA	Sar-EMBA	Kusunda	AA	-0.00230554	0.00253186	-0.910611
Sar-NECA	Sar-EMBA	Yi	AA	-0.00235348	0.00260112	-0.904793
Sar-NECA	Sar-EMBA	Chuvash	AA	-0.0023758	0.00234709	-1.01223
Sar-NECA	Sar-EMBA	Tu	AA	-0.00243497	0.00256589	-0.948974
Sar-NECA	Sar-EMBA	Yoruba	AA	-0.00250297	0.00235769	-1.06162
Sar-NECA	Sar-EMBA	Karitiana	AA	-0.00255158	0.00289872	-0.880242
Sar-NECA	Sar-EMBA	Levant-BA	AA	-0.00257515	0.00284081	-0.906484
Sar-NECA	Sar-EMBA	Pima	AA	-0.00262573	0.0027901	-0.94109
Sar-NECA	Sar-EMBA	Balkans-BA	AA	-0.00262655	0.002323	-1.13067
Sar-NECA	Sar-EMBA	Uygur	AA	-0.00267703	0.00235966	-1.1345
Sar-NECA	Sar-EMBA	Steppe-IA	AA	-0.00271534	0.00344748	-0.787629
Sar-NECA	Sar-EMBA	Datog	AA	-0.00271871	0.00254134	-1.06979
Sar-NECA	Sar-EMBA	Somali	AA	-0.00271888	0.00232401	-1.16991
Sar-NECA	Sar-EMBA	Bougainville	AA	-0.00271912	0.00292166	-0.930677
Sar-NECA	Sar-EMBA	Kyrgyz	AA	-0.00272396	0.00246602	-1.1046
Sar-NECA	Sar-EMBA	Saharawi	AA	-0.00276327	0.00243419	-1.13519
Sar-NECA	Sar-EMBA	Kalmyk	AA	-0.00277321	0.00249756	-1.11037
Sar-NECA	Sar-EMBA	Gambian	AA	-0.00279872	0.00251681	-1.11201
Sar-NECA	Sar-EMBA	Scottish	AA	-0.00284212	0.0025653	-1.10791
Sar-NECA	Sar-EMBA	Cambodian	AA	-0.00288976	0.00252462	-1.14463
Sar-NECA	Sar-EMBA	Uzbek	AA	-0.0029304	0.00239948	-1.22127
Sar-NECA	Sar-EMBA	BantuKenya	AA	-0.00295597	0.00245336	-1.20486
Sar-NECA	Sar-EMBA	Surui	AA	-0.00296585	0.00293372	-1.01095
Sar-NECA	Sar-EMBA	Mayan	AA	-0.00298637	0.00263181	-1.13472
Sar-NECA	Sar-EMBA	Luo	AA	-0.00299094	0.00240591	-1.24316
Sar-NECA	Sar-EMBA	Hazara	AA	-0.00300079	0.00237994	-1.26087
Sar-NECA	Sar-EMBA	Sindhi	AA	-0.00311898	0.0022821	-1.36671
Sar-NECA	Sar-EMBA	Tlingit	AA	-0.00313189	0.0026413	-1.18574
Sar-NECA	Sar-EMBA	Bolivian	AA	-0.00313231	0.00268852	-1.16507
Sar-NECA	Sar-EMBA	Mbuti	AA	-0.00314412	0.00246792	-1.274
Sar-NECA	Sar-EMBA	Minoan-BA	AA	-0.00320902	0.00281329	-1.14066
Sar-NECA	Sar-EMBA	Iberia-LCA	AA	-0.00321347	0.00250179	-1.28447
Sar-NECA	Sar-EMBA	English	AA	-0.00326834	0.00241285	-1.35456
Sar-NECA	Sar-EMBA	Brahui	AA	-0.00327626	0.00234036	-1.3999
Sar-NECA	Sar-EMBA	Myc-BA	AA	-0.00327979	0.00330058	-0.993701
Sar-NECA	Sar-EMBA	Punjabi	AA	-0.00328429	0.00234638	-1.39972
Sar-NECA	Sar-EMBA	Tunisian_Jew	AA	-0.00337716	0.00244797	-1.37958
Sar-NECA	Sar-EMBA	Anatolia-BA	AA	-0.00338242	0.00303349	-1.11502
Sar-NECA	Sar-EMBA	Tubalar	AA	-0.00338264	0.00250537	-1.35016
Sar-NECA	Sar-EMBA	BedouinB	AA	-0.00338501	0.00239319	-1.41443
Sar-NECA	Sar-EMBA	GB-EN	AA	-0.00338516	0.0025158	-1.34556
Sar-NECA	Sar-EMBA	Iranian	AA	-0.00344502	0.00239361	-1.43926
Sar-NECA	Sar-EMBA	GujaratiD	AA	-0.00348096	0.00250475	-1.38974
Sar-NECA	Sar-EMBA	Abkhasian	AA	-0.00348189	0.002399	-1.4514
Sar-NECA	Sar-EMBA	Ethiopian_Jew	AA	-0.00349187	0.00241857	-1.44377
Sar-NECA	Sar-EMBA	Armenia-EBA	AA	-0.00349765	0.00277745	-1.2593
Sar-NECA	Sar-EMBA	CE-MNCA	AA	-0.00354985	0.00248659	-1.4276
Sar-NECA	Sar-EMBA	Burusho	AA	-0.00357274	0.00231647	-1.54232
Sar-NECA	Sar-EMBA	Tunisian	AA	-0.00357391	0.00239674	-1.49116
Sar-NECA	Sar-EMBA	Makrani	AA	-0.00357498	0.00237599	-1.50463
Sar-NECA	Sar-EMBA	Netherlands-BA	AA	-0.00357593	0.00248964	-1.43633
Sar-NECA	Sar-EMBA	France-N	AA	-0.00359391	0.00290811	-1.23582
Sar-NECA	Sar-EMBA	Saudi	AA	-0.0036024	0.00240445	-1.49822
Sar-NECA	Sar-EMBA	Mozabite	AA	-0.00365804	0.00235628	-1.55246
Sar-NECA	Sar-EMBA	Cochin_Jew	AA	-0.00369844	0.00247612	-1.49364
Sar-NECA	Sar-EMBA	Turkmen	AA	-0.00370981	0.0024719	-1.50079
Sar-NECA	Sar-EMBA	Saami_WGA	AA	-0.00371424	0.00336289	-1.10448
Sar-NECA	Sar-EMBA	Croatian	AA	-0.00371908	0.00234545	-1.58566
Sar-NECA	Sar-EMBA	Czech	AA	-0.00373036	0.00237002	-1.57398
Sar-NECA	Sar-EMBA	GujaratiB	AA	-0.0037395	0.00246778	-1.51533
Sar-NECA	Sar-EMBA	Nogai	AA	-0.00374821	0.00234941	-1.59539
Sar-NECA	Sar-EMBA	GB-LBA	AA	-0.00375179	0.00234726	-1.59837
Sar-NECA	Sar-EMBA	BedouinA	AA	-0.00378292	0.00234372	-1.61406
Sar-NECA	Sar-EMBA	Egyptian	AA	-0.00382321	0.0022932	-1.66719
Sar-NECA	Sar-EMBA	Turkish	AA	-0.00382711	0.00227864	-1.67956
Sar-NECA	Sar-EMBA	Kumyk	AA	-0.00383816	0.00244405	-1.57041
Sar-NECA	Sar-EMBA	Druze	AA	-0.00386206	0.00234331	-1.64812
Sar-NECA	Sar-EMBA	CE-LBA	AA	-0.00387068	0.00231879	-1.66927
Sar-NECA	Sar-EMBA	WHG-HG	AA	-0.00388241	0.00295565	-1.31356
Sar-NECA	Sar-EMBA	Algerian	AA	-0.00389037	0.00237484	-1.63816
Sar-NECA	Sar-EMBA	Chechen	AA	-0.00390031	0.00242664	-1.60728
Sar-NECA	Sar-EMBA	Bengali	AA	-0.00391726	0.00240789	-1.62684
Sar-NECA	Sar-EMBA	GB-EBA	AA	-0.00393509	0.00225266	-1.74686
Sar-NECA	Sar-EMBA	Steppe-EMBA	AA	-0.00398376	0.00243623	-1.63522
Sar-NECA	Sar-EMBA	Yemen	AA	-0.00400416	0.00241454	-1.65835
Sar-NECA	Sar-EMBA	GB-LN	AA	-0.00400518	0.00236552	-1.69315
Sar-NECA	Sar-EMBA	Balochi	AA	-0.00401375	0.00239185	-1.6781
Sar-NECA	Sar-EMBA	Tajik_Pomiri	AA	-0.00402682	0.00235156	-1.7124
Sar-NECA	Sar-EMBA	Altaian	AA	-0.00402967	0.00244875	-1.6456
Sar-NECA	Sar-EMBA	Yemenite_Jew	AA	-0.00405106	0.00249172	-1.62581
Sar-NECA	Sar-EMBA	Pathan	AA	-0.0040608	0.00230132	-1.76455
Sar-NECA	Sar-EMBA	Iraqi_Jew	AA	-0.00406905	0.00241857	-1.68242
Sar-NECA	Sar-EMBA	CE-EBA	AA	-0.00413039	0.00226789	-1.82124
Sar-NECA	Sar-EMBA	Greek	AA	-0.00414519	0.00230932	-1.79498
Sar-NECA	Sar-EMBA	Sardinian	AA	-0.00414731	0.00233728	-1.77442
Sar-NECA	Sar-EMBA	French_South	AA	-0.00421925	0.00236404	-1.78476
Sar-NECA	Sar-EMBA	Syrian	AA	-0.0042353	0.00238586	-1.77517
Sar-NECA	Sar-EMBA	Armenian	AA	-0.00424192	0.00238279	-1.78023
Sar-NECA	Sar-EMBA	Lahu	AA	-0.00427257	0.0025313	-1.6879
Sar-NECA	Sar-EMBA	Aleut	AA	-0.00429433	0.00246955	-1.73891
Sar-NECA	Sar-EMBA	Albanian	AA	-0.00434792	0.00237924	-1.82744
Sar-NECA	Sar-EMBA	Moroccan_Jew	AA	-0.00434932	0.00244375	-1.77977
Sar-NECA	Sar-EMBA	Jordanian	AA	-0.00436884	0.00240151	-1.81921
Sar-NECA	Sar-EMBA	Georgian_Jew	AA	-0.00436971	0.00239105	-1.82752
Sar-NECA	Sar-EMBA	Tuscan	AA	-0.00438503	0.00237115	-1.84932
Sar-NECA	Sar-EMBA	Sicilian	AA	-0.00438699	0.0024258	-1.80847
Sar-NECA	Sar-EMBA	Cypriot	AA	-0.0043935	0.00234489	-1.87365
Sar-NECA	Sar-EMBA	Steppe-MLBA	AA	-0.00448802	0.00244987	-1.83194
Sar-NECA	Sar-EMBA	Palestinian	AA	-0.00453882	0.00229361	-1.9789
Sar-NECA	Sar-EMBA	Iran-CA	AA	-0.00454911	0.00267223	-1.70236
Sar-NECA	Sar-EMBA	Kalash	AA	-0.00456916	0.00239739	-1.90589
Sar-NECA	Sar-EMBA	Iberia-BA	AA	-0.00458967	0.00243023	-1.88857
Sar-NECA	Sar-EMBA	Georgian	AA	-0.00460914	0.00239148	-1.92731
Sar-NECA	Sar-EMBA	Turkish_Jew	AA	-0.00464257	0.00247258	-1.87762
Sar-NECA	Sar-EMBA	Ukraine-CA	AA	-0.00465783	0.00264276	-1.76249
Sar-NECA	Sar-EMBA	Iberia-ECA	AA	-0.00467278	0.00250753	-1.8635
Sar-NECA	Sar-EMBA	Libyan_Jew	AA	-0.00471787	0.00235021	-2.00743
Sar-NECA	Sar-EMBA	Lithuanian	AA	-0.00472729	0.00232793	-2.03069
Sar-NECA	Sar-EMBA	Belarusian	AA	-0.004771	0.00235739	-2.02385
Sar-NECA	Sar-EMBA	Lebanese	AA	-0.00479717	0.00237289	-2.02166
Sar-NECA	Sar-EMBA	Spanish	AA	-0.00481315	0.0022473	-2.14175
Sar-NECA	Sar-EMBA	GujaratiA	AA	-0.00490414	0.00250938	-1.95432
Sar-NECA	Sar-EMBA	Hungarian	AA	-0.00492194	0.00232723	-2.11493
Sar-NECA	Sar-EMBA	Adygei	AA	-0.00492659	0.00234141	-2.10411
Sar-NECA	Sar-EMBA	Icelandic	AA	-0.00498029	0.00235416	-2.11552
Sar-NECA	Sar-EMBA	Canary_Islanders	AA	-0.00506599	0.00270482	-1.87295
Sar-NECA	Sar-EMBA	Maltese	AA	-0.00507647	0.00236217	-2.14907
Sar-NECA	Sar-EMBA	Bergamo	AA	-0.00508578	0.00236621	-2.14933
Sar-NECA	Sar-EMBA	Bulgarian	AA	-0.00510596	0.00234036	-2.18169
Sar-NECA	Sar-EMBA	Russian	AA	-0.00511873	0.00232985	-2.19702
Sar-NECA	Sar-EMBA	Basque	AA	-0.005163	0.00236243	-2.18546
Sar-NECA	Sar-EMBA	FamAnc	AA	-0.00516644	0.00238958	-2.16208
Sar-NECA	Sar-EMBA	Iranian_Jew	AA	-0.0051747	0.00237466	-2.17914
Sar-NECA	Sar-EMBA	Spanish_North	AA	-0.00518126	0.00248688	-2.08343
Sar-NECA	Sar-EMBA	French	AA	-0.0052167	0.0023293	-2.2396
Sar-NECA	Sar-EMBA	Orcadian	AA	-0.00526577	0.00232171	-2.26805
Sar-NECA	Sar-EMBA	Mordovian	AA	-0.00543972	0.00238222	-2.28347
Sar-NECA	Sar-EMBA	North_Ossetian	AA	-0.00546467	0.00236155	-2.31402
Sar-NECA	Sar-EMBA	Finnish	AA	-0.00552153	0.00239525	-2.3052
Sar-NECA	Sar-EMBA	Ukrainian	AA	-0.00554315	0.00243713	-2.27445
Sar-NECA	Sar-EMBA	Iron_Gates-HG	AA	-0.00556069	0.00255339	-2.17777
Sar-NECA	Sar-EMBA	Iberia-EN	AA	-0.00560806	0.0026926	-2.08277
Sar-NECA	Sar-EMBA	Latvia-LN	AA	-0.00566358	0.00495054	-1.14403
Sar-NECA	Sar-EMBA	Ashkenazi_Jew	AA	-0.00568152	0.00241101	-2.35649
Sar-NECA	Sar-EMBA	Ukraine-N	AA	-0.00579088	0.00250137	-2.31509
Sar-NECA	Sar-EMBA	Ukraine-HG	AA	-0.0058111	0.00268466	-2.16455
Sar-NECA	Sar-EMBA	Lezgin	AA	-0.00581527	0.00237169	-2.45195
Sar-NECA	Sar-EMBA	Estonian	AA	-0.00589079	0.00232429	-2.53445
Sar-NECA	Sar-EMBA	Balkar	AA	-0.00594446	0.00229045	-2.59533
Sar-NECA	Sar-EMBA	Norwegian	AA	-0.00597745	0.00235086	-2.54267
Sar-NECA	Sar-EMBA	SHG-HG	AA	-0.00623603	0.00274487	-2.27188
Sar-NECA	Sar-EMBA	Balkans-IA	AA	-0.00658361	0.00285355	-2.30716
Sar-NECA	Sar-EMBA	Natufian-HG	AA	-0.00660623	0.00417077	-1.58394
Sar-NECA	Sar-EMBA	Latvia-HG	AA	-0.00727561	0.00254447	-2.85938
Sar-NECA	Sar-EMBA	Armenia-CA	AA	-0.00755908	0.00265202	-2.85031
Sar-NECA	Sar-EMBA	Steppe-EN	AA	-0.00833932	0.00327998	-2.54249
Sar-NECA	Sar-EMBA	Latvia-MN	AA	-0.00888829	0.00277041	-3.2083
Sar-NECA	Sar-EMBA	Italian_South	AA	-0.0108543	0.00300797	-3.60851
Sar-EMBA	Sar-Nur	Levant-N	AA	0.00259793	0.00192951	1.34641
Sar-EMBA	Sar-Nur	Natufian-HG	AA	0.00242604	0.00244235	0.993322
Sar-EMBA	Sar-Nur	Latvia-MN	AA	0.00189963	0.00169573	1.12024
Sar-EMBA	Sar-Nur	Steppe-EN	AA	0.00159615	0.00201638	0.791589
Sar-EMBA	Sar-Nur	Latvia-HG	AA	0.00134202	0.00160189	0.837773
Sar-EMBA	Sar-Nur	Balkans-IA	AA	0.00118416	0.00178678	0.662734
Sar-EMBA	Sar-Nur	Anatolia-CA	AA	0.00107207	0.00232973	0.460169
Sar-EMBA	Sar-Nur	Ukraine-N	AA	0.000920779	0.00163688	0.562521
Sar-EMBA	Sar-Nur	Levant-BA	AA	0.000626319	0.001757	0.35647
Sar-EMBA	Sar-Nur	Datog	AA	0.000574542	0.0014988	0.383334
Sar-EMBA	Sar-Nur	Balkans-EN	AA	0.000465217	0.00154673	0.300775
Sar-EMBA	Sar-Nur	Iberia-EN	AA	0.000394107	0.00167272	0.235608
Sar-EMBA	Sar-Nur	Armenia-EBA	AA	0.000358467	0.00168469	0.21278
Sar-EMBA	Sar-Nur	Greece-N	AA	0.000343557	0.0016874	0.203602
Sar-EMBA	Sar-Nur	Saami_WGA	AA	0.000282745	0.00195913	0.144321
Sar-EMBA	Sar-Nur	Ukraine-HG	AA	0.000268267	0.00165461	0.162134
Sar-EMBA	Sar-Nur	Iron_Gates-HG	AA	0.00023807	0.00158815	0.149905
Sar-EMBA	Sar-Nur	Iran-N	AA	0.00020866	0.00191488	0.108968
Sar-EMBA	Sar-Nur	Balkans-BA	AA	0.000137215	0.00145488	0.0943138
Sar-EMBA	Sar-Nur	Anatolia-N	AA	5.15347e-05	0.00149011	0.0345844
Sar-EMBA	Sar-Nur	Balkans-MNCA	AA	5.03799e-05	0.00146042	0.0344968
Sar-EMBA	Sar-Nur	Latvia-LN	AA	3.95955e-05	0.00311607	0.0127069
Sar-EMBA	Sar-Nur	GB-LN	AA	3.18645e-05	0.00148502	0.0214573
Sar-EMBA	Sar-Nur	SHG-HG	AA	-3.45311e-06	0.00169683	-0.00203504
Sar-EMBA	Sar-Nur	CE-LBA	AA	-5.72563e-05	0.00143343	-0.0399436
Sar-EMBA	Sar-Nur	Italy_North-Bk	AA	-8.85603e-05	0.00188847	-0.0468953
Sar-EMBA	Sar-Nur	CE-MNCA	AA	-0.000113015	0.00155685	-0.0725923
Sar-EMBA	Sar-Nur	Netherlands-BA	AA	-0.000114034	0.00153523	-0.074278
Sar-EMBA	Sar-Nur	CE-EN	AA	-0.000210113	0.00149031	-0.140986
Sar-EMBA	Sar-Nur	CE-EBA	AA	-0.000238078	0.00140065	-0.169977
Sar-EMBA	Sar-Nur	WHG-HG	AA	-0.000270623	0.00183969	-0.147102
Sar-EMBA	Sar-Nur	Iberia-BA	AA	-0.000286324	0.00151968	-0.188411
Sar-EMBA	Sar-Nur	GB-EN	AA	-0.000288495	0.00153509	-0.187934
Sar-EMBA	Sar-Nur	Sicily-Bk	AA	-0.000292678	0.00655253	-0.0446665
Sar-EMBA	Sar-Nur	Kikuyu	AA	-0.000403926	0.00157788	-0.255993
Sar-EMBA	Sar-Nur	Iberia-ECA	AA	-0.000418205	0.00162163	-0.257892
Sar-EMBA	Sar-Nur	Biaka	AA	-0.000471791	0.00152518	-0.309334
Sar-EMBA	Sar-Nur	BantuKenya	AA	-0.000513588	0.00151494	-0.339016
Sar-EMBA	Sar-Nur	Ukraine-CA	AA	-0.000555203	0.001533	-0.362168
Sar-EMBA	Sar-Nur	Myc-BA	AA	-0.000565675	0.00204116	-0.277135
Sar-EMBA	Sar-Nur	Iberia-LCA	AA	-0.000610038	0.00158671	-0.384467
Sar-EMBA	Sar-Nur	Iran-CA	AA	-0.000627584	0.00165026	-0.380294
Sar-EMBA	Sar-Nur	Mbuti	AA	-0.000715176	0.00155981	-0.458503
Sar-EMBA	Sar-Nur	Basque	AA	-0.00073613	0.00143351	-0.513516
Sar-EMBA	Sar-Nur	GB-LBA	AA	-0.000784728	0.00140935	-0.556803
Sar-EMBA	Sar-Nur	GB-EBA	AA	-0.000785519	0.00140957	-0.557277
Sar-EMBA	Sar-Nur	French_South	AA	-0.00082565	0.00148815	-0.554817
Sar-EMBA	Sar-Nur	Luhya	AA	-0.000850195	0.00149036	-0.570464
Sar-EMBA	Sar-Nur	Armenia-CA	AA	-0.000873965	0.00170812	-0.511652
Sar-EMBA	Sar-Nur	Italian_South	AA	-0.000902698	0.00187857	-0.480524
Sar-EMBA	Sar-Nur	Lahu	AA	-0.000931458	0.00166718	-0.558703
Sar-EMBA	Sar-Nur	Luo	AA	-0.000957418	0.00153006	-0.625739
Sar-EMBA	Sar-Nur	Ju_hoan_North	AA	-0.000964288	0.00160324	-0.601463
Sar-EMBA	Sar-Nur	Steppe-EMBA	AA	-0.000964309	0.00148267	-0.650388
Sar-EMBA	Sar-Nur	Esan	AA	-0.000970157	0.0015391	-0.63034
Sar-EMBA	Sar-Nur	Georgian_Jew	AA	-0.000981872	0.00152227	-0.645006
Sar-EMBA	Sar-Nur	Ashkenazi_Jew	AA	-0.00101451	0.00150908	-0.672265
Sar-EMBA	Sar-Nur	Masai	AA	-0.00101548	0.00146162	-0.694768
Sar-EMBA	Sar-Nur	EHG-HG	AA	-0.00103258	0.00182109	-0.567011
Sar-EMBA	Sar-Nur	France-N	AA	-0.00104137	0.00189399	-0.549826
Sar-EMBA	Sar-Nur	FamAnc	AA	-0.00104755	0.00152947	-0.68491
Sar-EMBA	Sar-Nur	Yemen	AA	-0.00106178	0.0015153	-0.700703
Sar-EMBA	Sar-Nur	Mandenka	AA	-0.00113044	0.00148315	-0.762191
Sar-EMBA	Sar-Nur	Jordanian	AA	-0.00113245	0.0014457	-0.783326
Sar-EMBA	Sar-Nur	Saharawi	AA	-0.00115139	0.00150429	-0.765403
Sar-EMBA	Sar-Nur	Bergamo	AA	-0.00118342	0.00145227	-0.81488
Sar-EMBA	Sar-Nur	Minoan-BA	AA	-0.00119408	0.00170757	-0.699285
Sar-EMBA	Sar-Nur	Gambian	AA	-0.0012059	0.00151717	-0.794832
Sar-EMBA	Sar-Nur	Altaian	AA	-0.00121546	0.00160373	-0.757898
Sar-EMBA	Sar-Nur	Kalash	AA	-0.00122733	0.00149993	-0.818254
Sar-EMBA	Sar-Nur	Mozabite	AA	-0.00122923	0.00142664	-0.861627
Sar-EMBA	Sar-Nur	Dai	AA	-0.00124288	0.00162969	-0.762646
Sar-EMBA	Sar-Nur	Yoruba	AA	-0.00124593	0.00147967	-0.842028
Sar-EMBA	Sar-Nur	Somali	AA	-0.00125363	0.00145431	-0.86201
Sar-EMBA	Sar-Nur	Mende	AA	-0.0012641	0.00150225	-0.84147
Sar-EMBA	Sar-Nur	Balkar	AA	-0.00133026	0.00145548	-0.913969
Sar-EMBA	Sar-Nur	Moroccan_Jew	AA	-0.00136617	0.00151378	-0.902488
Sar-EMBA	Sar-Nur	Hadza	AA	-0.00137561	0.00165181	-0.832789
Sar-EMBA	Sar-Nur	Egyptian	AA	-0.001396	0.00139543	-1.00041
Sar-EMBA	Sar-Nur	Steppe-MLBA	AA	-0.00140209	0.00151063	-0.92815
Sar-EMBA	Sar-Nur	Tu	AA	-0.00140447	0.00162506	-0.864258
Sar-EMBA	Sar-Nur	Adygei	AA	-0.0014136	0.00144924	-0.975407
Sar-EMBA	Sar-Nur	Khomani	AA	-0.00141489	0.00153446	-0.922073
Sar-EMBA	Sar-Nur	Finnish	AA	-0.00142059	0.00149571	-0.949773
Sar-EMBA	Sar-Nur	Georgian	AA	-0.00142168	0.00147491	-0.963913
Sar-EMBA	Sar-Nur	Ethiopian_Jew	AA	-0.00143091	0.00150432	-0.951198
Sar-EMBA	Sar-Nur	Icelandic	AA	-0.00145592	0.00145072	-1.00359
Sar-EMBA	Sar-Nur	Libyan_Jew	AA	-0.00147552	0.00151004	-0.977139
Sar-EMBA	Sar-Nur	French	AA	-0.00150484	0.00143341	-1.04984
Sar-EMBA	Sar-Nur	Anatolia-BA	AA	-0.00152711	0.00190345	-0.802282
Sar-EMBA	Sar-Nur	Kinh	AA	-0.00152726	0.00161029	-0.948443
Sar-EMBA	Sar-Nur	Croatian	AA	-0.00152771	0.00146172	-1.04515
Sar-EMBA	Sar-Nur	Iraqi_Jew	AA	-0.0015387	0.00149843	-1.02687
Sar-EMBA	Sar-Nur	Tunisian_Jew	AA	-0.00154838	0.00157468	-0.983299
Sar-EMBA	Sar-Nur	She	AA	-0.00156263	0.00165204	-0.945875
Sar-EMBA	Sar-Nur	Oroqen	AA	-0.0015759	0.00161362	-0.976621
Sar-EMBA	Sar-Nur	Albanian	AA	-0.00157633	0.00153082	-1.02973
Sar-EMBA	Sar-Nur	Chechen	AA	-0.00157782	0.00147448	-1.07009
Sar-EMBA	Sar-Nur	Cambodian	AA	-0.00159293	0.00161853	-0.984184
Sar-EMBA	Sar-Nur	North_Ossetian	AA	-0.00159367	0.00143451	-1.11095
Sar-EMBA	Sar-Nur	GujaratiB	AA	-0.00161052	0.00146084	-1.10246
Sar-EMBA	Sar-Nur	Bengali	AA	-0.00161342	0.00150966	-1.06873
Sar-EMBA	Sar-Nur	Tunisian	AA	-0.00162106	0.00149985	-1.08081
Sar-EMBA	Sar-Nur	Chukchi	AA	-0.00163302	0.00161423	-1.01164
Sar-EMBA	Sar-Nur	Tuscan	AA	-0.00164576	0.00142916	-1.15155
Sar-EMBA	Sar-Nur	BantuSA	AA	-0.0016508	0.00151947	-1.08643
Sar-EMBA	Sar-Nur	Cochin_Jew	AA	-0.00168439	0.00152242	-1.10639
Sar-EMBA	Sar-Nur	Kusunda	AA	-0.00169194	0.00157915	-1.07142
Sar-EMBA	Sar-Nur	Yemenite_Jew	AA	-0.00169642	0.00152513	-1.11231
Sar-EMBA	Sar-Nur	Orcadian	AA	-0.00169885	0.00148554	-1.14359
Sar-EMBA	Sar-Nur	Bulgarian	AA	-0.00175643	0.00147723	-1.189
Sar-EMBA	Sar-Nur	Tujia	AA	-0.00176109	0.00162217	-1.08564
Sar-EMBA	Sar-Nur	Abkhasian	AA	-0.00176306	0.00147008	-1.1993
Sar-EMBA	Sar-Nur	Turkish	AA	-0.00176335	0.00140941	-1.25112
Sar-EMBA	Sar-Nur	Mongola	AA	-0.00178074	0.00164088	-1.08524
Sar-EMBA	Sar-Nur	Lezgin	AA	-0.00178191	0.00148523	-1.19976
Sar-EMBA	Sar-Nur	GujaratiA	AA	-0.00178192	0.00149396	-1.19275
Sar-EMBA	Sar-Nur	Canary_Islanders	AA	-0.00178359	0.00168989	-1.05545
Sar-EMBA	Sar-Nur	Estonian	AA	-0.00178643	0.00145597	-1.22697
Sar-EMBA	Sar-Nur	Saudi	AA	-0.00178834	0.00149634	-1.19515
Sar-EMBA	Sar-Nur	BedouinB	AA	-0.00180134	0.00154074	-1.16913
Sar-EMBA	Sar-Nur	Norwegian	AA	-0.00180405	0.00142811	-1.26324
Sar-EMBA	Sar-Nur	Nogai	AA	-0.00180714	0.00144955	-1.24669
Sar-EMBA	Sar-Nur	Iranian_Jew	AA	-0.00180719	0.00147222	-1.22753
Sar-EMBA	Sar-Nur	English	AA	-0.00182652	0.0014309	-1.27648
Sar-EMBA	Sar-Nur	Turkish_Jew	AA	-0.00183554	0.00150738	-1.2177
Sar-EMBA	Sar-Nur	Han_NChina	AA	-0.00184078	0.00163006	-1.12927
Sar-EMBA	Sar-Nur	Palestinian	AA	-0.00185611	0.0014288	-1.29907
Sar-EMBA	Sar-Nur	Spanish	AA	-0.0018572	0.00141827	-1.30948
Sar-EMBA	Sar-Nur	Burusho	AA	-0.00186155	0.0014346	-1.29761
Sar-EMBA	Sar-Nur	Chuvash	AA	-0.00186534	0.00147947	-1.26082
Sar-EMBA	Sar-Nur	Druze	AA	-0.0018721	0.00146685	-1.27627
Sar-EMBA	Sar-Nur	Tajik_Pomiri	AA	-0.00188883	0.00149662	-1.26206
Sar-EMBA	Sar-Nur	Ami	AA	-0.00190643	0.00168522	-1.13127
Sar-EMBA	Sar-Nur	Han	AA	-0.00190998	0.00160062	-1.19328
Sar-EMBA	Sar-Nur	Iranian	AA	-0.0019123	0.00150206	-1.27312
Sar-EMBA	Sar-Nur	Spanish_North	AA	-0.00191841	0.00157254	-1.21995
Sar-EMBA	Sar-Nur	Bolivian	AA	-0.00192595	0.00165383	-1.16454
Sar-EMBA	Sar-Nur	Maltese	AA	-0.00195143	0.00148309	-1.31579
Sar-EMBA	Sar-Nur	Tlingit	AA	-0.00197495	0.0015643	-1.26251
Sar-EMBA	Sar-Nur	Greek	AA	-0.00198203	0.00146238	-1.35534
Sar-EMBA	Sar-Nur	Pathan	AA	-0.00198703	0.00144987	-1.37049
Sar-EMBA	Sar-Nur	Turkmen	AA	-0.0020021	0.00149987	-1.33485
Sar-EMBA	Sar-Nur	Lebanese	AA	-0.00200548	0.0015025	-1.33476
Sar-EMBA	Sar-Nur	Sicilian	AA	-0.00202176	0.00147541	-1.3703
Sar-EMBA	Sar-Nur	Russian	AA	-0.0020379	0.001415	-1.44021
Sar-EMBA	Sar-Nur	Mordovian	AA	-0.00204737	0.00145057	-1.41143
Sar-EMBA	Sar-Nur	Kumyk	AA	-0.00206575	0.00145954	-1.41535
Sar-EMBA	Sar-Nur	Tubalar	AA	-0.00207443	0.00152334	-1.36176
Sar-EMBA	Sar-Nur	Makrani	AA	-0.00207992	0.00145261	-1.43185
Sar-EMBA	Sar-Nur	Algerian	AA	-0.00208913	0.00154599	-1.35132
Sar-EMBA	Sar-Nur	Sindhi	AA	-0.00210416	0.00144753	-1.45361
Sar-EMBA	Sar-Nur	GujaratiC	AA	-0.00211223	0.00150441	-1.40402
Sar-EMBA	Sar-Nur	Yukagir	AA	-0.00211336	0.00156068	-1.35413
Sar-EMBA	Sar-Nur	Balochi	AA	-0.00211391	0.00142507	-1.48337
Sar-EMBA	Sar-Nur	Hungarian	AA	-0.00211454	0.00141124	-1.49835
Sar-EMBA	Sar-Nur	Piapoco	AA	-0.00211993	0.00174762	-1.21304
Sar-EMBA	Sar-Nur	Atayal	AA	-0.00212142	0.0017102	-1.24045
Sar-EMBA	Sar-Nur	BedouinA	AA	-0.00212273	0.00144352	-1.47052
Sar-EMBA	Sar-Nur	Yi	AA	-0.00213321	0.00163144	-1.30757
Sar-EMBA	Sar-Nur	Eskimo	AA	-0.00216947	0.00166334	-1.30428
Sar-EMBA	Sar-Nur	Miao	AA	-0.0021757	0.00159619	-1.36306
Sar-EMBA	Sar-Nur	Uygur	AA	-0.00218739	0.00149333	-1.46478
Sar-EMBA	Sar-Nur	Mansi	AA	-0.00222752	0.0015386	-1.44776
Sar-EMBA	Sar-Nur	Naxi	AA	-0.00223985	0.00162183	-1.38106
Sar-EMBA	Sar-Nur	Lithuanian	AA	-0.0022406	0.00149201	-1.50174
Sar-EMBA	Sar-Nur	Yakut	AA	-0.00225724	0.00159133	-1.41846
Sar-EMBA	Sar-Nur	Uzbek	AA	-0.00228978	0.00147814	-1.54909
Sar-EMBA	Sar-Nur	Hazara	AA	-0.00229964	0.00147007	-1.5643
Sar-EMBA	Sar-Nur	Daur	AA	-0.00233705	0.00158631	-1.47326
Sar-EMBA	Sar-Nur	Thai	AA	-0.00235065	0.00156205	-1.50485
Sar-EMBA	Sar-Nur	Punjabi	AA	-0.00235704	0.00151937	-1.55133
Sar-EMBA	Sar-Nur	Ukrainian	AA	-0.00237046	0.00149755	-1.5829
Sar-EMBA	Sar-Nur	Syrian	AA	-0.00240461	0.00145655	-1.65089
Sar-EMBA	Sar-Nur	Armenian	AA	-0.00241485	0.00146176	-1.65202
Sar-EMBA	Sar-Nur	Nganasan	AA	-0.00245011	0.00171519	-1.42848
Sar-EMBA	Sar-Nur	Korean	AA	-0.00245932	0.00166947	-1.47311
Sar-EMBA	Sar-Nur	Selkup	AA	-0.0025106	0.00153333	-1.63735
Sar-EMBA	Sar-Nur	Kalmyk	AA	-0.00251086	0.00154453	-1.62565
Sar-EMBA	Sar-Nur	Belarusian	AA	-0.00252587	0.00147594	-1.71137
Sar-EMBA	Sar-Nur	Kyrgyz	AA	-0.00253061	0.00156487	-1.61714
Sar-EMBA	Sar-Nur	Brahui	AA	-0.00256423	0.00142887	-1.79459
Sar-EMBA	Sar-Nur	Tuvinian	AA	-0.00258966	0.00158424	-1.63464
Sar-EMBA	Sar-Nur	Sardinian	AA	-0.00261388	0.00145822	-1.79251
Sar-EMBA	Sar-Nur	Karitiana	AA	-0.00262258	0.00180176	-1.45556
Sar-EMBA	Sar-Nur	Even	AA	-0.00263049	0.00155922	-1.68705
Sar-EMBA	Sar-Nur	Zapotec	AA	-0.00263357	0.00167841	-1.56909
Sar-EMBA	Sar-Nur	Aleut	AA	-0.00264471	0.00151481	-1.74591
Sar-EMBA	Sar-Nur	Mixtec	AA	-0.00265135	0.00168523	-1.57329
Sar-EMBA	Sar-Nur	Hezhen	AA	-0.00266223	0.00163005	-1.63322
Sar-EMBA	Sar-Nur	Pima	AA	-0.00266652	0.00171149	-1.55801
Sar-EMBA	Sar-Nur	Xibo	AA	-0.00270591	0.00162506	-1.66511
Sar-EMBA	Sar-Nur	Cypriot	AA	-0.00271908	0.00150405	-1.80784
Sar-EMBA	Sar-Nur	Czech	AA	-0.00272719	0.00143018	-1.90688
Sar-EMBA	Sar-Nur	Itelmen	AA	-0.00274382	0.00170757	-1.60686
Sar-EMBA	Sar-Nur	GujaratiD	AA	-0.00275565	0.00157365	-1.75112
Sar-EMBA	Sar-Nur	Ulchi	AA	-0.00276317	0.00162046	-1.70517
Sar-EMBA	Sar-Nur	Japanese	AA	-0.00276467	0.00163152	-1.69454
Sar-EMBA	Sar-Nur	Scottish	AA	-0.00281176	0.00155995	-1.80247
Sar-EMBA	Sar-Nur	Quechua	AA	-0.00281938	0.00163683	-1.72246
Sar-EMBA	Sar-Nur	Bougainville	AA	-0.00297302	0.00167079	-1.77941
Sar-EMBA	Sar-Nur	Surui	AA	-0.00306077	0.00182533	-1.67683
Sar-EMBA	Sar-Nur	Mayan	AA	-0.00309278	0.00162886	-1.89873
Sar-EMBA	Sar-Nur	Armenia-MLBA	AA	-0.00324781	0.00211117	-1.5384
Sar-EMBA	Sar-Nur	Koryak	AA	-0.00325268	0.00167621	-1.9405
Sar-EMBA	Sar-Nur	Steppe-IA	AA	-0.00348263	0.00213885	-1.62827
Sar-EMBA	Sar-Nur	Mixe	AA	-0.00348584	0.0017209	-2.02559
Sar-EMBA	Sar-Nur	Australian	AA	-0.0036134	0.00191855	-1.88341
Sar-EMBA	Sar-Nur	Papuan	AA	-0.0039044	0.00178272	-2.19013
Sar-EMBA	Sar-Nur	Dolgan	AA	-0.00407126	0.00168528	-2.41578
Sar-EMBA	Sar-Nur	Iran-LN	AA	-0.00575177	0.00240929	-2.38733
Sar-Nur	Ogl	France-N	AA	0.0195337	0.00162648	12.0098
Sar-Nur	Ogl	Iberia-ECA	AA	0.0190451	0.00132057	14.4219
Sar-Nur	Ogl	GB-LN	AA	0.0183786	0.00122587	14.9923
Sar-Nur	Ogl	GB-EN	AA	0.018343	0.00129567	14.1571
Sar-Nur	Ogl	Iberia-LCA	AA	0.0181905	0.00135857	13.3894
Sar-Nur	Ogl	Iberia-EN	AA	0.0170357	0.00136221	12.5059
Sar-Nur	Ogl	Iberia-BA	AA	0.0154569	0.00126523	12.2167
Sar-Nur	Ogl	Sicily-Bk	AA	0.0149977	0.00559904	2.67862
Sar-Nur	Ogl	Balkans-EN	AA	0.0143151	0.0012505	11.4475
Sar-Nur	Ogl	WHG-HG	AA	0.0142684	0.00151736	9.40339
Sar-Nur	Ogl	CE-MNCA	AA	0.0142434	0.00130375	10.9249
Sar-Nur	Ogl	Balkans-MNCA	AA	0.0141709	0.00118085	12.0006
Sar-Nur	Ogl	Latvia-HG	AA	0.0137151	0.00139025	9.86521
Sar-Nur	Ogl	Italy_North-Bk	AA	0.0134636	0.00150849	8.92522
Sar-Nur	Ogl	Anatolia-N	AA	0.013338	0.00118134	11.2906
Sar-Nur	Ogl	CE-EN	AA	0.0129777	0.00118234	10.9763
Sar-Nur	Ogl	Iron_Gates-HG	AA	0.012784	0.00133774	9.55639
Sar-Nur	Ogl	Balkans-BA	AA	0.0126307	0.00119709	10.5511
Sar-Nur	Ogl	Levant-N	AA	0.0124198	0.00157591	7.88103
Sar-Nur	Ogl	Greece-N	AA	0.0122528	0.00133536	9.17569
Sar-Nur	Ogl	Ukraine-N	AA	0.0115941	0.00137631	8.42407
Sar-Nur	Ogl	Natufian-HG	AA	0.0113175	0.00210692	5.37158
Sar-Nur	Ogl	Balkans-IA	AA	0.0111147	0.00151563	7.33338
Sar-Nur	Ogl	Anatolia-BA	AA	0.0110909	0.00157758	7.03032
Sar-Nur	Ogl	GB-EBA	AA	0.0109684	0.00113871	9.63233
Sar-Nur	Ogl	Myc-BA	AA	0.0108667	0.00162955	6.66854
Sar-Nur	Ogl	GB-LBA	AA	0.0108617	0.00114093	9.52005
Sar-Nur	Ogl	Levant-BA	AA	0.0108233	0.00146106	7.40785
Sar-Nur	Ogl	Minoan-BA	AA	0.0104671	0.00135277	7.73752
Sar-Nur	Ogl	Netherlands-BA	AA	0.0102186	0.00126229	8.09528
Sar-Nur	Ogl	CE-EBA	AA	0.01	0.00113723	8.79327
Sar-Nur	Ogl	Ukraine-HG	AA	0.00992454	0.00135302	7.33513
Sar-Nur	Ogl	CE-LBA	AA	0.00950381	0.0011404	8.33375
Sar-Nur	Ogl	Anatolia-CA	AA	0.00902955	0.00194297	4.6473
Sar-Nur	Ogl	SHG-HG	AA	0.00852078	0.00142537	5.97792
Sar-Nur	Ogl	Ukraine-CA	AA	0.00838445	0.00133278	6.29093
Sar-Nur	Ogl	Latvia-MN	AA	0.00832492	0.00145718	5.71302
Sar-Nur	Ogl	Iran-LN	AA	0.00769394	0.00203131	3.78768
Sar-Nur	Ogl	Armenia-CA	AA	0.00658001	0.00135554	4.85417
Sar-Nur	Ogl	FamAnc	AA	0.00625449	0.0012538	4.98843
Sar-Nur	Ogl	Spanish_North	AA	0.00537993	0.00125664	4.2812
Sar-Nur	Ogl	Steppe-MLBA	AA	0.0047461	0.00122777	3.86564
Sar-Nur	Ogl	Basque	AA	0.00471725	0.001094	4.31192
Sar-Nur	Ogl	French_South	AA	0.00460118	0.00119241	3.85872
Sar-Nur	Ogl	Iran-CA	AA	0.00457857	0.00136139	3.36315
Sar-Nur	Ogl	Spanish	AA	0.00437671	0.00110324	3.96713
Sar-Nur	Ogl	Armenia-EBA	AA	0.00424665	0.00137768	3.08245
Sar-Nur	Ogl	Canary_Islanders	AA	0.0037337	0.00134193	2.78233
Sar-Nur	Ogl	Bergamo	AA	0.00349757	0.00114541	3.05356
Sar-Nur	Ogl	Steppe-IA	AA	0.00345176	0.00174607	1.97688
Sar-Nur	Ogl	Iran-N	AA	0.00333022	0.00159935	2.08223
Sar-Nur	Ogl	Armenia-MLBA	AA	0.00332589	0.0017681	1.88106
Sar-Nur	Ogl	French	AA	0.0031896	0.00111734	2.85465
Sar-Nur	Ogl	Belarusian	AA	0.00301013	0.00121024	2.48722
Sar-Nur	Ogl	Czech	AA	0.00297861	0.00117864	2.52716
Sar-Nur	Ogl	Scottish	AA	0.0029123	0.00121543	2.39611
Sar-Nur	Ogl	Tuscan	AA	0.0028571	0.00111736	2.55699
Sar-Nur	Ogl	Italian_South	AA	0.00265305	0.00164782	1.61004
Sar-Nur	Ogl	Hungarian	AA	0.00264879	0.00113047	2.34308
Sar-Nur	Ogl	Albanian	AA	0.00262318	0.00124965	2.09913
Sar-Nur	Ogl	Norwegian	AA	0.00262127	0.00116228	2.25527
Sar-Nur	Ogl	English	AA	0.00261988	0.00112456	2.32968
Sar-Nur	Ogl	Mozabite	AA	0.00256897	0.00110111	2.33307
Sar-Nur	Ogl	Icelandic	AA	0.00252779	0.0011822	2.13822
Sar-Nur	Ogl	Sicilian	AA	0.00242017	0.00114676	2.11045
Sar-Nur	Ogl	Lithuanian	AA	0.00239994	0.00122271	1.9628
Sar-Nur	Ogl	Orcadian	AA	0.00235559	0.00119356	1.97359
Sar-Nur	Ogl	Ukrainian	AA	0.00231608	0.00117749	1.96696
Sar-Nur	Ogl	Turkish_Jew	AA	0.00230873	0.00114417	2.01783
Sar-Nur	Ogl	Saharawi	AA	0.00230779	0.0011454	2.01483
Sar-Nur	Ogl	Algerian	AA	0.00229168	0.00118523	1.93353
Sar-Nur	Ogl	Estonian	AA	0.00228181	0.00115835	1.96987
Sar-Nur	Ogl	Maltese	AA	0.00226595	0.00114281	1.98279
Sar-Nur	Ogl	Libyan_Jew	AA	0.0021763	0.00114661	1.89803
Sar-Nur	Ogl	EHG-HG	AA	0.00216224	0.00155488	1.39061
Sar-Nur	Ogl	Bulgarian	AA	0.00215456	0.00115564	1.86439
Sar-Nur	Ogl	Cypriot	AA	0.00210053	0.0011584	1.81329
Sar-Nur	Ogl	Moroccan_Jew	AA	0.00204633	0.0011813	1.73227
Sar-Nur	Ogl	Greek	AA	0.00204601	0.00114334	1.7895
Sar-Nur	Ogl	Finnish	AA	0.00203318	0.00120177	1.69181
Sar-Nur	Ogl	Croatian	AA	0.00202404	0.00118089	1.714
Sar-Nur	Ogl	Ashkenazi_Jew	AA	0.00197439	0.00113949	1.7327
Sar-Nur	Ogl	Mordovian	AA	0.00188892	0.0011933	1.58294
Sar-Nur	Ogl	Tunisian	AA	0.00180234	0.00113748	1.5845
Sar-Nur	Ogl	Russian	AA	0.00158946	0.00115563	1.3754
Sar-Nur	Ogl	BedouinB	AA	0.0015145	0.00117869	1.2849
Sar-Nur	Ogl	Latvia-LN	AA	0.00144758	0.00261955	0.552608
Sar-Nur	Ogl	Tunisian_Jew	AA	0.00137441	0.00118625	1.15862
Sar-Nur	Ogl	Papuan	AA	0.00134032	0.0014665	0.91396
Sar-Nur	Ogl	Steppe-EMBA	AA	0.00117938	0.00121384	0.971608
Sar-Nur	Ogl	Lebanese	AA	0.00115418	0.00118593	0.973225
Sar-Nur	Ogl	BedouinA	AA	0.00113747	0.00109055	1.04303
Sar-Nur	Ogl	Saudi	AA	0.00105341	0.0011223	0.938617
Sar-Nur	Ogl	Australian	AA	0.000828374	0.00156701	0.528633
Sar-Nur	Ogl	Yemenite_Jew	AA	0.000753056	0.00117194	0.64257
Sar-Nur	Ogl	Egyptian	AA	0.000707879	0.00111114	0.637077
Sar-Nur	Ogl	Palestinian	AA	0.00065905	0.00107734	0.611737
Sar-Nur	Ogl	Aleut	AA	0.000630206	0.00123845	0.508866
Sar-Nur	Ogl	Syrian	AA	0.000566392	0.00114232	0.495825
Sar-Nur	Ogl	Druze	AA	0.000528202	0.00113368	0.465919
Sar-Nur	Ogl	Dolgan	AA	0.000507818	0.00139924	0.362924
Sar-Nur	Ogl	Steppe-EN	AA	0.000426047	0.00166401	0.256037
Sar-Nur	Ogl	Chuvash	AA	0.000379288	0.0012143	0.31235
Sar-Nur	Ogl	Armenian	AA	0.00033466	0.00113582	0.294643
Sar-Nur	Ogl	Bougainville	AA	0.000329359	0.00142654	0.230879
Sar-Nur	Ogl	Turkish	AA	0.000209999	0.00108415	0.193698
Sar-Nur	Ogl	Even	AA	0.000191201	0.00126318	0.151364
Sar-Nur	Ogl	Ethiopian_Jew	AA	0.000166065	0.00114878	0.144557
Sar-Nur	Ogl	Yemen	AA	0.000136353	0.00112516	0.121185
Sar-Nur	Ogl	Sardinian	AA	-8.84719e-06	0.001151	-0.00768652
Sar-Nur	Ogl	Iraqi_Jew	AA	-3.57024e-05	0.00116088	-0.0307545
Sar-Nur	Ogl	Daur	AA	-5.0579e-05	0.00134698	-0.0375499
Sar-Nur	Ogl	Somali	AA	-7.52288e-05	0.00109856	-0.0684795
Sar-Nur	Ogl	Jordanian	AA	-9.75553e-05	0.00112815	-0.0864737
Sar-Nur	Ogl	Turkmen	AA	-0.000105116	0.00119281	-0.0881247
Sar-Nur	Ogl	Japanese	AA	-0.000165202	0.00136979	-0.120604
Sar-Nur	Ogl	Hezhen	AA	-0.000184325	0.00135245	-0.13629
Sar-Nur	Ogl	Yukagir	AA	-0.000271657	0.00130726	-0.207807
Sar-Nur	Ogl	Mansi	AA	-0.000291789	0.00127614	-0.228649
Sar-Nur	Ogl	Naxi	AA	-0.000298809	0.0013839	-0.215918
Sar-Nur	Ogl	Tlingit	AA	-0.000310179	0.00128943	-0.240554
Sar-Nur	Ogl	Iranian_Jew	AA	-0.000344909	0.00113858	-0.302928
Sar-Nur	Ogl	Kyrgyz	AA	-0.0003458	0.00128844	-0.268387
Sar-Nur	Ogl	Yi	AA	-0.000367668	0.00136726	-0.268908
Sar-Nur	Ogl	Korean	AA	-0.000380509	0.00141307	-0.269279
Sar-Nur	Ogl	Nogai	AA	-0.000402292	0.00116658	-0.344847
Sar-Nur	Ogl	Nganasan	AA	-0.000402854	0.00143759	-0.280229
Sar-Nur	Ogl	Kalmyk	AA	-0.000435702	0.00130791	-0.333128
Sar-Nur	Ogl	Saami_WGA	AA	-0.000449458	0.00171435	-0.262174
Sar-Nur	Ogl	Xibo	AA	-0.000454508	0.00135673	-0.335002
Sar-Nur	Ogl	Khomani	AA	-0.0004786	0.00118863	-0.40265
Sar-Nur	Ogl	Tuvinian	AA	-0.000507643	0.00131857	-0.384994
Sar-Nur	Ogl	Ju_hoan_North	AA	-0.000563518	0.00132477	-0.425372
Sar-Nur	Ogl	Koryak	AA	-0.000567121	0.00142358	-0.398376
Sar-Nur	Ogl	Balkar	AA	-0.00056929	0.00116066	-0.49049
Sar-Nur	Ogl	Atayal	AA	-0.000609157	0.00142238	-0.428265
Sar-Nur	Ogl	Mongola	AA	-0.000632875	0.00136754	-0.462785
Sar-Nur	Ogl	Kumyk	AA	-0.000639051	0.00115737	-0.552159
Sar-Nur	Ogl	Miao	AA	-0.000661871	0.00135261	-0.489328
Sar-Nur	Ogl	Georgian_Jew	AA	-0.000698346	0.00122299	-0.571016
Sar-Nur	Ogl	Selkup	AA	-0.000700603	0.00126804	-0.552508
Sar-Nur	Ogl	Thai	AA	-0.000704771	0.0013093	-0.538279
Sar-Nur	Ogl	Lahu	AA	-0.000709026	0.00142598	-0.497222
Sar-Nur	Ogl	Cambodian	AA	-0.000711011	0.00131346	-0.541326
Sar-Nur	Ogl	Adygei	AA	-0.000738172	0.00115045	-0.641636
Sar-Nur	Ogl	North_Ossetian	AA	-0.000743888	0.00114094	-0.651993
Sar-Nur	Ogl	Uzbek	AA	-0.000744083	0.00119912	-0.620525
Sar-Nur	Ogl	Han	AA	-0.000757799	0.00135366	-0.559814
Sar-Nur	Ogl	Abkhasian	AA	-0.000775153	0.00117809	-0.657972
Sar-Nur	Ogl	Ulchi	AA	-0.000831821	0.00136745	-0.608301
Sar-Nur	Ogl	Oroqen	AA	-0.000852014	0.00137816	-0.618227
Sar-Nur	Ogl	Altaian	AA	-0.000865448	0.00132079	-0.655252
Sar-Nur	Ogl	Tujia	AA	-0.000916544	0.00138283	-0.662803
Sar-Nur	Ogl	Iranian	AA	-0.00094283	0.00114075	-0.8265
Sar-Nur	Ogl	Lezgin	AA	-0.00096229	0.001196	-0.804592
Sar-Nur	Ogl	Ami	AA	-0.00102236	0.00140623	-0.727021
Sar-Nur	Ogl	Han_NChina	AA	-0.00111423	0.00140633	-0.7923
Sar-Nur	Ogl	Masai	AA	-0.0011201	0.00117016	-0.957221
Sar-Nur	Ogl	Hazara	AA	-0.00114173	0.00118728	-0.961632
Sar-Nur	Ogl	Tubalar	AA	-0.00114535	0.00125228	-0.914611
Sar-Nur	Ogl	Tu	AA	-0.0011489	0.00133888	-0.858103
Sar-Nur	Ogl	Hadza	AA	-0.00118447	0.00132456	-0.894236
Sar-Nur	Ogl	Uygur	AA	-0.00119047	0.00120583	-0.987263
Sar-Nur	Ogl	Georgian	AA	-0.00120706	0.00115619	-1.044
Sar-Nur	Ogl	Yakut	AA	-0.00123992	0.00131482	-0.943035
Sar-Nur	Ogl	Kinh	AA	-0.0013357	0.00135419	-0.986341
Sar-Nur	Ogl	Punjabi	AA	-0.00142984	0.00123053	-1.16197
Sar-Nur	Ogl	Kusunda	AA	-0.00147587	0.00133648	-1.1043
Sar-Nur	Ogl	Tajik_Pomiri	AA	-0.00150006	0.00121644	-1.23316
Sar-Nur	Ogl	She	AA	-0.00153927	0.00137309	-1.12102
Sar-Nur	Ogl	Kikuyu	AA	-0.00158246	0.00122487	-1.29194
Sar-Nur	Ogl	Chechen	AA	-0.00169224	0.00120342	-1.40619
Sar-Nur	Ogl	Chukchi	AA	-0.00172372	0.00135303	-1.27397
Sar-Nur	Ogl	Bengali	AA	-0.00173489	0.00120346	-1.44158
Sar-Nur	Ogl	GujaratiD	AA	-0.00177849	0.0012915	-1.37707
Sar-Nur	Ogl	Itelmen	AA	-0.00184332	0.00140501	-1.31197
Sar-Nur	Ogl	GujaratiA	AA	-0.00185716	0.00118651	-1.56522
Sar-Nur	Ogl	Gambian	AA	-0.00185924	0.00121776	-1.52677
Sar-Nur	Ogl	Mayan	AA	-0.00190728	0.00133155	-1.43238
Sar-Nur	Ogl	BantuSA	AA	-0.00196644	0.00119968	-1.63913
Sar-Nur	Ogl	Dai	AA	-0.001983	0.00137111	-1.44628
Sar-Nur	Ogl	Biaka	AA	-0.00203649	0.00117725	-1.72988
Sar-Nur	Ogl	Datog	AA	-0.00204152	0.00121885	-1.67495
Sar-Nur	Ogl	Eskimo	AA	-0.00204751	0.00136154	-1.50381
Sar-Nur	Ogl	Quechua	AA	-0.00210859	0.00135847	-1.55218
Sar-Nur	Ogl	Surui	AA	-0.00211003	0.00152833	-1.38061
Sar-Nur	Ogl	Luhya	AA	-0.00212771	0.00116889	-1.82028
Sar-Nur	Ogl	Sindhi	AA	-0.00216533	0.00115493	-1.87487
Sar-Nur	Ogl	Brahui	AA	-0.00216575	0.00112348	-1.92771
Sar-Nur	Ogl	GujaratiC	AA	-0.00221533	0.00122764	-1.80455
Sar-Nur	Ogl	Balochi	AA	-0.00228721	0.00111492	-2.05147
Sar-Nur	Ogl	Cochin_Jew	AA	-0.00235785	0.00120706	-1.95338
Sar-Nur	Ogl	Yoruba	AA	-0.00238494	0.00117	-2.03841
Sar-Nur	Ogl	Mbuti	AA	-0.0023952	0.00125169	-1.91356
Sar-Nur	Ogl	Mende	AA	-0.00240058	0.00120599	-1.99056
Sar-Nur	Ogl	Makrani	AA	-0.00242662	0.00112283	-2.16117
Sar-Nur	Ogl	Luo	AA	-0.00243897	0.00119526	-2.04054
Sar-Nur	Ogl	Mixtec	AA	-0.00248746	0.00140698	-1.76795
Sar-Nur	Ogl	Pima	AA	-0.00249578	0.00142253	-1.75447
Sar-Nur	Ogl	Bolivian	AA	-0.00250929	0.00134838	-1.86097
Sar-Nur	Ogl	Pathan	AA	-0.00251377	0.00114752	-2.19061
Sar-Nur	Ogl	Mandenka	AA	-0.00259728	0.00118961	-2.1833
Sar-Nur	Ogl	Esan	AA	-0.00260908	0.00122367	-2.13217
Sar-Nur	Ogl	Mixe	AA	-0.00269855	0.00141927	-1.90136
Sar-Nur	Ogl	GujaratiB	AA	-0.00270813	0.00120444	-2.24845
Sar-Nur	Ogl	Kalash	AA	-0.00276329	0.00118029	-2.34121
Sar-Nur	Ogl	Burusho	AA	-0.00280799	0.00114058	-2.46189
Sar-Nur	Ogl	Zapotec	AA	-0.00295544	0.00139883	-2.1128
Sar-Nur	Ogl	BantuKenya	AA	-0.00305302	0.0012159	-2.51091
Sar-Nur	Ogl	Piapoco	AA	-0.00323305	0.00145176	-2.22699
Sar-Nur	Ogl	Karitiana	AA	-0.00337178	0.00147585	-2.28464
Sar-Nur	Cag	France-N	AA	0.0229681	0.00160363	14.3226
Sar-Nur	Cag	Iberia-ECA	AA	0.0222874	0.00130559	17.0707
Sar-Nur	Cag	Iberia-LCA	AA	0.0217764	0.00135248	16.1011
Sar-Nur	Cag	GB-LN	AA	0.0215884	0.0012166	17.7449
Sar-Nur	Cag	GB-EN	AA	0.0214005	0.00129885	16.4765
Sar-Nur	Cag	Iberia-EN	AA	0.0203854	0.00134143	15.1968
Sar-Nur	Cag	Sicily-Bk	AA	0.0184815	0.00550191	3.3591
Sar-Nur	Cag	Iberia-BA	AA	0.0184368	0.00124809	14.772
Sar-Nur	Cag	CE-MNCA	AA	0.0171184	0.0012914	13.2556
Sar-Nur	Cag	Balkans-EN	AA	0.0167911	0.00124996	13.4333
Sar-Nur	Cag	Balkans-MNCA	AA	0.0166243	0.00119128	13.955
Sar-Nur	Cag	Italy_North-Bk	AA	0.0165834	0.00147864	11.2153
Sar-Nur	Cag	WHG-HG	AA	0.0165086	0.00145386	11.3551
Sar-Nur	Cag	Latvia-HG	AA	0.0157122	0.00135072	11.6325
Sar-Nur	Cag	Anatolia-N	AA	0.0156921	0.00118245	13.2709
Sar-Nur	Cag	CE-EN	AA	0.0155712	0.00117998	13.1962
Sar-Nur	Cag	Iron_Gates-HG	AA	0.0152618	0.00130541	11.6912
Sar-Nur	Cag	Balkans-BA	AA	0.0146946	0.00119364	12.3108
Sar-Nur	Cag	Greece-N	AA	0.014406	0.00135171	10.6576
Sar-Nur	Cag	Levant-N	AA	0.0137453	0.0015526	8.85304
Sar-Nur	Cag	Ukraine-N	AA	0.0130252	0.0013434	9.69565
Sar-Nur	Cag	Anatolia-BA	AA	0.012809	0.00151998	8.42708
Sar-Nur	Cag	Balkans-IA	AA	0.0126511	0.00149352	8.47065
Sar-Nur	Cag	Myc-BA	AA	0.0125991	0.0016407	7.67906
Sar-Nur	Cag	Minoan-BA	AA	0.0124696	0.00135256	9.21931
Sar-Nur	Cag	GB-LBA	AA	0.012437	0.00112468	11.0582
Sar-Nur	Cag	Natufian-HG	AA	0.0123709	0.00208338	5.93789
Sar-Nur	Cag	GB-EBA	AA	0.0123457	0.00113158	10.9101
Sar-Nur	Cag	Levant-BA	AA	0.0116137	0.00144913	8.0143
Sar-Nur	Cag	CE-EBA	AA	0.0115534	0.00112599	10.2607
Sar-Nur	Cag	Ukraine-HG	AA	0.0112736	0.0013035	8.64869
Sar-Nur	Cag	Netherlands-BA	AA	0.011223	0.00123957	9.05393
Sar-Nur	Cag	CE-LBA	AA	0.0109057	0.00113167	9.63683
Sar-Nur	Cag	SHG-HG	AA	0.0100559	0.00140508	7.15688
Sar-Nur	Cag	Anatolia-CA	AA	0.0100036	0.00191935	5.21198
Sar-Nur	Cag	Ukraine-CA	AA	0.00954705	0.00131582	7.25558
Sar-Nur	Cag	Latvia-MN	AA	0.0095243	0.00141864	6.71367
Sar-Nur	Cag	FamAnc	AA	0.00811011	0.00123671	6.5578
Sar-Nur	Cag	Iran-LN	AA	0.00801019	0.00198051	4.0445
Sar-Nur	Cag	Spanish_North	AA	0.00778194	0.00123015	6.32601
Sar-Nur	Cag	Armenia-CA	AA	0.00742531	0.00133478	5.56294
Sar-Nur	Cag	French_South	AA	0.00691015	0.00117369	5.88757
Sar-Nur	Cag	Basque	AA	0.0068339	0.00108099	6.32188
Sar-Nur	Cag	Sardinian	AA	0.00647521	0.0011315	5.72267
Sar-Nur	Cag	Spanish	AA	0.00638926	0.00108671	5.87948
Sar-Nur	Cag	Canary_Islanders	AA	0.00591151	0.00131387	4.49932
Sar-Nur	Cag	Steppe-MLBA	AA	0.00583962	0.00120354	4.85203
Sar-Nur	Cag	Bergamo	AA	0.00544107	0.00112944	4.81748
Sar-Nur	Cag	Armenia-EBA	AA	0.00532513	0.00135814	3.92089
Sar-Nur	Cag	Iran-CA	AA	0.00504395	0.00135942	3.71036
Sar-Nur	Cag	French	AA	0.00498747	0.00110427	4.51654
Sar-Nur	Cag	Tuscan	AA	0.00468583	0.00109947	4.26191
Sar-Nur	Cag	Scottish	AA	0.00463333	0.00119003	3.89345
Sar-Nur	Cag	Italian_South	AA	0.00446884	0.00159531	2.80123
Sar-Nur	Cag	Steppe-IA	AA	0.00437051	0.0017312	2.52456
Sar-Nur	Cag	Czech	AA	0.00434114	0.00113343	3.83007
Sar-Nur	Cag	English	AA	0.00432416	0.00109347	3.95452
Sar-Nur	Cag	Belarusian	AA	0.00429983	0.00118066	3.64188
Sar-Nur	Cag	Hungarian	AA	0.00411629	0.00110603	3.72167
Sar-Nur	Cag	Albanian	AA	0.00410501	0.00122932	3.33925
Sar-Nur	Cag	Icelandic	AA	0.00407789	0.00116736	3.49326
Sar-Nur	Cag	Norwegian	AA	0.00401203	0.00112944	3.55222
Sar-Nur	Cag	Sicilian	AA	0.00400214	0.0011301	3.54142
Sar-Nur	Cag	Orcadian	AA	0.00377581	0.00117312	3.2186
Sar-Nur	Cag	Lithuanian	AA	0.00373739	0.00120035	3.11358
Sar-Nur	Cag	Estonian	AA	0.00370078	0.00112908	3.27769
Sar-Nur	Cag	Mozabite	AA	0.0036394	0.00108353	3.35883
Sar-Nur	Cag	Armenia-MLBA	AA	0.0036292	0.001739	2.08694
Sar-Nur	Cag	Bulgarian	AA	0.00360846	0.00114317	3.15655
Sar-Nur	Cag	Maltese	AA	0.0035796	0.00111908	3.19869
Sar-Nur	Cag	Ukrainian	AA	0.00356231	0.00115054	3.09621
Sar-Nur	Cag	Iran-N	AA	0.00351125	0.00161323	2.17654
Sar-Nur	Cag	Greek	AA	0.00349678	0.00113844	3.07155
Sar-Nur	Cag	Algerian	AA	0.0034825	0.00116056	3.0007
Sar-Nur	Cag	Turkish_Jew	AA	0.00346614	0.00112978	3.06797
Sar-Nur	Cag	Ashkenazi_Jew	AA	0.00340908	0.00112487	3.03065
Sar-Nur	Cag	Croatian	AA	0.00340151	0.00116797	2.91233
Sar-Nur	Cag	Finnish	AA	0.00332106	0.00117101	2.83607
Sar-Nur	Cag	Libyan_Jew	AA	0.00327733	0.00114239	2.86884
Sar-Nur	Cag	Cypriot	AA	0.00322494	0.00116403	2.7705
Sar-Nur	Cag	Moroccan_Jew	AA	0.00317521	0.00117141	2.7106
Sar-Nur	Cag	Saharawi	AA	0.00315971	0.00113828	2.77586
Sar-Nur	Cag	Mordovian	AA	0.00288629	0.00117147	2.46382
Sar-Nur	Cag	EHG-HG	AA	0.00274943	0.0014705	1.86972
Sar-Nur	Cag	Tunisian	AA	0.00273041	0.00112196	2.43362
Sar-Nur	Cag	Russian	AA	0.00268026	0.00112352	2.3856
Sar-Nur	Cag	Tunisian_Jew	AA	0.00260755	0.0011688	2.23097
Sar-Nur	Cag	Latvia-LN	AA	0.00245201	0.00254523	0.963377
Sar-Nur	Cag	BedouinB	AA	0.00213652	0.00116779	1.82955
Sar-Nur	Cag	BedouinA	AA	0.00201648	0.00107462	1.87646
Sar-Nur	Cag	Lebanese	AA	0.00194908	0.00115462	1.68806
Sar-Nur	Cag	Saudi	AA	0.00188269	0.0011151	1.68836
Sar-Nur	Cag	Yemenite_Jew	AA	0.00178345	0.00115759	1.54066
Sar-Nur	Cag	Palestinian	AA	0.00167149	0.00105857	1.579
Sar-Nur	Cag	Druze	AA	0.00160449	0.00112398	1.4275
Sar-Nur	Cag	Aleut	AA	0.00159348	0.00120331	1.32425
Sar-Nur	Cag	Egyptian	AA	0.00156188	0.00109121	1.43132
Sar-Nur	Cag	Australian	AA	0.00151051	0.00154678	0.976551
Sar-Nur	Cag	Papuan	AA	0.00143021	0.00147689	0.968392
Sar-Nur	Cag	Steppe-EMBA	AA	0.00138764	0.00119937	1.15698
Sar-Nur	Cag	Syrian	AA	0.00131885	0.00112209	1.17535
Sar-Nur	Cag	Chuvash	AA	0.00117565	0.00118949	0.988367
Sar-Nur	Cag	Turkish	AA	0.00114833	0.00107375	1.06946
Sar-Nur	Cag	Armenian	AA	0.00109858	0.00112808	0.973846
Sar-Nur	Cag	Jordanian	AA	0.000938919	0.00111952	0.838678
Sar-Nur	Cag	Iraqi_Jew	AA	0.000852229	0.00115415	0.738403
Sar-Nur	Cag	Steppe-EN	AA	0.000833326	0.00161669	0.515453
Sar-Nur	Cag	Bougainville	AA	0.000634714	0.00144213	0.440122
Sar-Nur	Cag	Yemen	AA	0.000611395	0.00111399	0.548833
Sar-Nur	Cag	Dolgan	AA	0.000549479	0.00136141	0.403611
Sar-Nur	Cag	Iranian_Jew	AA	0.00048849	0.00113436	0.430631
Sar-Nur	Cag	Even	AA	0.000456647	0.00123343	0.370226
Sar-Nur	Cag	Turkmen	AA	0.000375352	0.00116741	0.321524
Sar-Nur	Cag	Balkar	AA	0.00024946	0.00114129	0.218577
Sar-Nur	Cag	Tlingit	AA	0.000241357	0.00125526	0.192277
Sar-Nur	Cag	Ethiopian_Jew	AA	0.000191868	0.00112927	0.169905
Sar-Nur	Cag	Nogai	AA	0.000155608	0.00115225	0.135047
Sar-Nur	Cag	Kumyk	AA	0.000147677	0.00114574	0.128893
Sar-Nur	Cag	Georgian_Jew	AA	8.39344e-05	0.00119601	0.0701785
Sar-Nur	Cag	Somali	AA	5.12593e-05	0.00108653	0.0471772
Sar-Nur	Cag	Mansi	AA	-1.1517e-05	0.00123309	-0.0093399
Sar-Nur	Cag	Adygei	AA	-1.27079e-05	0.00114598	-0.0110891
Sar-Nur	Cag	Kyrgyz	AA	-5.53308e-05	0.00126021	-0.0439061
Sar-Nur	Cag	Daur	AA	-8.15311e-05	0.00132681	-0.061449
Sar-Nur	Cag	Naxi	AA	-0.000162942	0.00135657	-0.120114
Sar-Nur	Cag	North_Ossetian	AA	-0.000166838	0.00113025	-0.147612
Sar-Nur	Cag	Yukagir	AA	-0.000191178	0.00127034	-0.150494
Sar-Nur	Cag	Japanese	AA	-0.000220709	0.00134111	-0.164572
Sar-Nur	Cag	Abkhasian	AA	-0.000234998	0.00114899	-0.204525
Sar-Nur	Cag	Uzbek	AA	-0.000247349	0.00117666	-0.210212
Sar-Nur	Cag	Saami_WGA	AA	-0.000304741	0.00169104	-0.180209
Sar-Nur	Cag	Georgian	AA	-0.000347848	0.00114957	-0.302589
Sar-Nur	Cag	Hezhen	AA	-0.000355141	0.00132042	-0.26896
Sar-Nur	Cag	Iranian	AA	-0.000360221	0.00113088	-0.318533
Sar-Nur	Cag	Korean	AA	-0.000371745	0.00137178	-0.270995
Sar-Nur	Cag	Kalmyk	AA	-0.000405528	0.00126879	-0.319618
Sar-Nur	Cag	Yi	AA	-0.000408678	0.00134008	-0.304966
Sar-Nur	Cag	Lezgin	AA	-0.000495743	0.00117089	-0.423389
Sar-Nur	Cag	Xibo	AA	-0.000495946	0.0013323	-0.372247
Sar-Nur	Cag	Atayal	AA	-0.000497053	0.0014117	-0.352096
Sar-Nur	Cag	Tuvinian	AA	-0.000501396	0.00127619	-0.392885
Sar-Nur	Cag	Selkup	AA	-0.000544165	0.00123495	-0.440636
Sar-Nur	Cag	Nganasan	AA	-0.000593636	0.00140308	-0.423096
Sar-Nur	Cag	Miao	AA	-0.000594621	0.00133076	-0.446827
Sar-Nur	Cag	Khomani	AA	-0.000614972	0.00119332	-0.515346
Sar-Nur	Cag	Thai	AA	-0.000621691	0.00129695	-0.479347
Sar-Nur	Cag	Lahu	AA	-0.000654635	0.00139826	-0.468179
Sar-Nur	Cag	Koryak	AA	-0.000698777	0.001362	-0.513053
Sar-Nur	Cag	Mongola	AA	-0.000709985	0.00132623	-0.535343
Sar-Nur	Cag	Cambodian	AA	-0.000757968	0.00128525	-0.589746
Sar-Nur	Cag	Ulchi	AA	-0.000773613	0.0013216	-0.58536
Sar-Nur	Cag	Oroqen	AA	-0.000792191	0.00134278	-0.589963
Sar-Nur	Cag	Altaian	AA	-0.000807047	0.00127501	-0.632972
Sar-Nur	Cag	Han	AA	-0.000827897	0.00132412	-0.625245
Sar-Nur	Cag	Ami	AA	-0.000865981	0.00139093	-0.622591
Sar-Nur	Cag	Hazara	AA	-0.000870087	0.00116402	-0.747487
Sar-Nur	Cag	Uygur	AA	-0.000873253	0.00119129	-0.73303
Sar-Nur	Cag	Tubalar	AA	-0.000877536	0.00122537	-0.716142
Sar-Nur	Cag	Chechen	AA	-0.000922271	0.00118355	-0.779241
Sar-Nur	Cag	Ju_hoan_North	AA	-0.00104261	0.00131192	-0.794719
Sar-Nur	Cag	Tajik_Pomiri	AA	-0.00107516	0.00120591	-0.891576
Sar-Nur	Cag	Tujia	AA	-0.00108976	0.00134436	-0.810619
Sar-Nur	Cag	Yakut	AA	-0.00109719	0.00127438	-0.860957
Sar-Nur	Cag	Han_NChina	AA	-0.00118127	0.00137071	-0.861798
Sar-Nur	Cag	Punjabi	AA	-0.00118552	0.00121419	-0.976383
Sar-Nur	Cag	Masai	AA	-0.0012619	0.00115731	-1.09037
Sar-Nur	Cag	Tu	AA	-0.00126455	0.0013083	-0.966558
Sar-Nur	Cag	Kinh	AA	-0.0012865	0.00133439	-0.964114
Sar-Nur	Cag	She	AA	-0.00136067	0.00134199	-1.01392
Sar-Nur	Cag	Kusunda	AA	-0.00145755	0.00128538	-1.13395
Sar-Nur	Cag	GujaratiD	AA	-0.00164175	0.00126163	-1.3013
Sar-Nur	Cag	Bengali	AA	-0.00165159	0.00118616	-1.39239
Sar-Nur	Cag	GujaratiA	AA	-0.00169304	0.0011699	-1.44717
Sar-Nur	Cag	Hadza	AA	-0.00171976	0.00130134	-1.32153
Sar-Nur	Cag	Brahui	AA	-0.00177389	0.00110498	-1.60536
Sar-Nur	Cag	Cochin_Jew	AA	-0.00180098	0.00120574	-1.49368
Sar-Nur	Cag	Datog	AA	-0.00182651	0.00120758	-1.51253
Sar-Nur	Cag	Itelmen	AA	-0.00185165	0.00134942	-1.37218
Sar-Nur	Cag	Chukchi	AA	-0.00189533	0.00129617	-1.46225
Sar-Nur	Cag	GujaratiC	AA	-0.00195105	0.00122158	-1.59715
Sar-Nur	Cag	Dai	AA	-0.00196723	0.00134138	-1.46658
Sar-Nur	Cag	Sindhi	AA	-0.00206368	0.00114697	-1.79925
Sar-Nur	Cag	Mayan	AA	-0.00206865	0.00130604	-1.58391
Sar-Nur	Cag	Makrani	AA	-0.00208476	0.00111179	-1.87513
Sar-Nur	Cag	Kikuyu	AA	-0.00215161	0.00123064	-1.74837
Sar-Nur	Cag	Quechua	AA	-0.00219038	0.00132231	-1.65648
Sar-Nur	Cag	Balochi	AA	-0.00219766	0.0010936	-2.00957
Sar-Nur	Cag	Eskimo	AA	-0.00221332	0.00130974	-1.68989
Sar-Nur	Cag	Surui	AA	-0.00229987	0.00149915	-1.53412
Sar-Nur	Cag	Pathan	AA	-0.00238071	0.00113339	-2.10053
Sar-Nur	Cag	BantuSA	AA	-0.00238274	0.00117318	-2.03101
Sar-Nur	Cag	Mixtec	AA	-0.00240467	0.00137637	-1.74711
Sar-Nur	Cag	Bolivian	AA	-0.00243824	0.0013201	-1.847
Sar-Nur	Cag	Gambian	AA	-0.0024475	0.00118759	-2.06089
Sar-Nur	Cag	Biaka	AA	-0.00249245	0.00116527	-2.13895
Sar-Nur	Cag	Luhya	AA	-0.0025047	0.00115199	-2.17423
Sar-Nur	Cag	Pima	AA	-0.00250598	0.00139322	-1.7987
Sar-Nur	Cag	GujaratiB	AA	-0.00263887	0.00118128	-2.23392
Sar-Nur	Cag	Kalash	AA	-0.00265187	0.00116928	-2.26795
Sar-Nur	Cag	Mbuti	AA	-0.0026559	0.00123884	-2.14386
Sar-Nur	Cag	Mixe	AA	-0.00269691	0.00140036	-1.92587
Sar-Nur	Cag	Burusho	AA	-0.00272782	0.00113115	-2.41155
Sar-Nur	Cag	Yoruba	AA	-0.00282971	0.0011573	-2.4451
Sar-Nur	Cag	Esan	AA	-0.00294096	0.00121234	-2.42586
Sar-Nur	Cag	Zapotec	AA	-0.00294886	0.00137888	-2.13859
Sar-Nur	Cag	Luo	AA	-0.00295208	0.00119031	-2.48008
Sar-Nur	Cag	Mende	AA	-0.00295268	0.00119655	-2.46765
Sar-Nur	Cag	Mandenka	AA	-0.00316842	0.00117321	-2.70065
Sar-Nur	Cag	Piapoco	AA	-0.00330864	0.00141646	-2.33585
Sar-Nur	Cag	BantuKenya	AA	-0.00351742	0.00120066	-2.92956
Sar-Nur	Cag	Karitiana	AA	-0.00358846	0.00142821	-2.51255
Sar-Nur	Olb	France-N	AA	0.0226566	0.00174979	12.9482
Sar-Nur	Olb	Iberia-ECA	AA	0.0222431	0.00152151	14.6191
Sar-Nur	Olb	Iberia-LCA	AA	0.0218905	0.00148886	14.7028
Sar-Nur	Olb	GB-LN	AA	0.0217101	0.00137221	15.8213
Sar-Nur	Olb	GB-EN	AA	0.0212503	0.00146909	14.4649
Sar-Nur	Olb	Iberia-EN	AA	0.0203398	0.00153346	13.264
Sar-Nur	Olb	Iberia-BA	AA	0.0173388	0.00140262	12.3617
Sar-Nur	Olb	Sicily-Bk	AA	0.017302	0.0059686	2.89884
Sar-Nur	Olb	CE-MNCA	AA	0.0170978	0.00149244	11.4562
Sar-Nur	Olb	Balkans-MNCA	AA	0.0165211	0.00134195	12.3113
Sar-Nur	Olb	Italy_North-Bk	AA	0.0163609	0.00172876	9.46395
Sar-Nur	Olb	Balkans-EN	AA	0.0158389	0.00143983	11.0005
Sar-Nur	Olb	Anatolia-N	AA	0.0155001	0.00135083	11.4745
Sar-Nur	Olb	CE-EN	AA	0.0154653	0.00137514	11.2464
Sar-Nur	Olb	Greece-N	AA	0.0147385	0.00153522	9.60028
Sar-Nur	Olb	WHG-HG	AA	0.0142394	0.00172284	8.26508
Sar-Nur	Olb	Levant-N	AA	0.0136005	0.00170805	7.96256
Sar-Nur	Olb	Balkans-BA	AA	0.0134417	0.00135428	9.9253
Sar-Nur	Olb	Latvia-HG	AA	0.0129583	0.00161336	8.03183
Sar-Nur	Olb	Natufian-HG	AA	0.0127728	0.00232899	5.48425
Sar-Nur	Olb	Iron_Gates-HG	AA	0.0122719	0.00154447	7.9457
Sar-Nur	Olb	Myc-BA	AA	0.0114413	0.00182257	6.27759
Sar-Nur	Olb	Minoan-BA	AA	0.0113111	0.00154899	7.30226
Sar-Nur	Olb	Anatolia-BA	AA	0.0111369	0.00170984	6.51343
Sar-Nur	Olb	Balkans-IA	AA	0.0103122	0.00170532	6.04708
Sar-Nur	Olb	Levant-BA	AA	0.00981678	0.00167377	5.86506
Sar-Nur	Olb	GB-EBA	AA	0.00977483	0.00129837	7.52856
Sar-Nur	Olb	GB-LBA	AA	0.00963293	0.00130196	7.39879
Sar-Nur	Olb	CE-EBA	AA	0.00913133	0.00131601	6.93868
Sar-Nur	Olb	Ukraine-N	AA	0.00878572	0.00158295	5.5502
Sar-Nur	Olb	CE-LBA	AA	0.0085891	0.00132134	6.50031
Sar-Nur	Olb	Netherlands-BA	AA	0.00839572	0.0014573	5.76113
Sar-Nur	Olb	Sardinian	AA	0.00813792	0.00133401	6.10034
Sar-Nur	Olb	Anatolia-CA	AA	0.00804573	0.00228614	3.51935
Sar-Nur	Olb	SHG-HG	AA	0.00649559	0.00171437	3.78892
Sar-Nur	Olb	Ukraine-HG	AA	0.00643217	0.00152709	4.21203
Sar-Nur	Olb	Ukraine-CA	AA	0.00628293	0.00153083	4.10426
Sar-Nur	Olb	Spanish_North	AA	0.00609562	0.00140128	4.35004
Sar-Nur	Olb	FamAnc	AA	0.00572696	0.00145609	3.93312
Sar-Nur	Olb	Latvia-MN	AA	0.00550558	0.00167802	3.281
Sar-Nur	Olb	Iran-LN	AA	0.00548137	0.00229056	2.39303
Sar-Nur	Olb	Basque	AA	0.0053767	0.00126913	4.23653
Sar-Nur	Olb	Spanish	AA	0.00481222	0.00127413	3.77687
Sar-Nur	Olb	French_South	AA	0.0047605	0.00137426	3.46404
Sar-Nur	Olb	Armenia-CA	AA	0.00454092	0.00150799	3.01123
Sar-Nur	Olb	Canary_Islanders	AA	0.00439348	0.00156046	2.8155
Sar-Nur	Olb	Bergamo	AA	0.00409894	0.0013158	3.11517
Sar-Nur	Olb	Mozabite	AA	0.00324578	0.00127828	2.53917
Sar-Nur	Olb	Armenia-EBA	AA	0.00304071	0.00155952	1.94977
Sar-Nur	Olb	Tuscan	AA	0.00303536	0.00132256	2.29506
Sar-Nur	Olb	Saharawi	AA	0.00298035	0.0013383	2.22696
Sar-Nur	Olb	Italian_South	AA	0.00290006	0.00180041	1.61078
Sar-Nur	Olb	Iran-CA	AA	0.00288171	0.00152896	1.88475
Sar-Nur	Olb	French	AA	0.0027564	0.00129325	2.13137
Sar-Nur	Olb	Steppe-MLBA	AA	0.00268065	0.00140658	1.90579
Sar-Nur	Olb	Scottish	AA	0.00247301	0.00141758	1.74453
Sar-Nur	Olb	Algerian	AA	0.00237662	0.00130175	1.82571
Sar-Nur	Olb	Cypriot	AA	0.00233885	0.00134616	1.73742
Sar-Nur	Olb	Libyan_Jew	AA	0.00217695	0.00129881	1.67612
Sar-Nur	Olb	Tunisian	AA	0.00217154	0.00131189	1.65528
Sar-Nur	Olb	Sicilian	AA	0.00215744	0.00129861	1.66135
Sar-Nur	Olb	Turkish_Jew	AA	0.00202423	0.00129833	1.5591
Sar-Nur	Olb	Hungarian	AA	0.00193517	0.00132214	1.46366
Sar-Nur	Olb	Albanian	AA	0.00186065	0.00138827	1.34026
Sar-Nur	Olb	Ashkenazi_Jew	AA	0.00185795	0.00129992	1.42928
Sar-Nur	Olb	Maltese	AA	0.00184913	0.00130041	1.42195
Sar-Nur	Olb	Tunisian_Jew	AA	0.00183346	0.00137014	1.33816
Sar-Nur	Olb	English	AA	0.00178797	0.0012881	1.38807
Sar-Nur	Olb	Greek	AA	0.0017279	0.00130568	1.32337
Sar-Nur	Olb	Norwegian	AA	0.00166115	0.00134734	1.23291
Sar-Nur	Olb	Moroccan_Jew	AA	0.0015958	0.00135207	1.18026
Sar-Nur	Olb	Bulgarian	AA	0.00152108	0.0013026	1.16773
Sar-Nur	Olb	Belarusian	AA	0.00151102	0.00138282	1.09271
Sar-Nur	Olb	Orcadian	AA	0.00143162	0.00137769	1.03914
Sar-Nur	Olb	Iran-N	AA	0.00140322	0.00186918	0.750713
Sar-Nur	Olb	Czech	AA	0.00134736	0.001354	0.995096
Sar-Nur	Olb	BedouinB	AA	0.00126881	0.00133874	0.947767
Sar-Nur	Olb	Icelandic	AA	0.00105777	0.00136683	0.773886
Sar-Nur	Olb	Estonian	AA	0.0010467	0.00135192	0.774233
Sar-Nur	Olb	Saudi	AA	0.00095945	0.0013373	0.717452
Sar-Nur	Olb	BedouinA	AA	0.000956504	0.00126788	0.754412
Sar-Nur	Olb	Croatian	AA	0.000941688	0.00135367	0.695653
Sar-Nur	Olb	Steppe-IA	AA	0.000907951	0.00202803	0.447702
Sar-Nur	Olb	Ukrainian	AA	0.000833559	0.00137756	0.605099
Sar-Nur	Olb	Finnish	AA	0.000595093	0.00137195	0.433759
Sar-Nur	Olb	Yemenite_Jew	AA	0.000444846	0.00135057	0.329376
Sar-Nur	Olb	Mordovian	AA	0.000378678	0.00138322	0.273766
Sar-Nur	Olb	Palestinian	AA	0.000346007	0.00124128	0.278751
Sar-Nur	Olb	Lithuanian	AA	0.000295076	0.00138575	0.212937
Sar-Nur	Olb	Egyptian	AA	0.000284493	0.00123445	0.230462
Sar-Nur	Olb	Iraqi_Jew	AA	2.78e-05	0.0013942	0.0199398
Sar-Nur	Olb	Lebanese	AA	1.76356e-05	0.00133611	0.0131993
Sar-Nur	Olb	Druze	AA	-4.21163e-05	0.00128669	-0.0327324
Sar-Nur	Olb	Russian	AA	-6.72045e-05	0.00132405	-0.0507569
Sar-Nur	Olb	Armenia-MLBA	AA	-0.000303221	0.00202729	-0.14957
Sar-Nur	Olb	Somali	AA	-0.000379601	0.00123449	-0.307497
Sar-Nur	Olb	Jordanian	AA	-0.000489626	0.00128928	-0.379768
Sar-Nur	Olb	Australian	AA	-0.000527624	0.00175699	-0.3003
Sar-Nur	Olb	Syrian	AA	-0.000531654	0.00133106	-0.399422
Sar-Nur	Olb	Armenian	AA	-0.000744329	0.00129121	-0.576458
Sar-Nur	Olb	Ethiopian_Jew	AA	-0.000803163	0.00128466	-0.625196
Sar-Nur	Olb	Turkish	AA	-0.000972263	0.00125632	-0.773895
Sar-Nur	Olb	Yemen	AA	-0.00106445	0.00129007	-0.825113
Sar-Nur	Olb	Aleut	AA	-0.00126851	0.00142707	-0.88889
Sar-Nur	Olb	Bougainville	AA	-0.0013165	0.00160752	-0.81896
Sar-Nur	Olb	Chuvash	AA	-0.00133766	0.00140463	-0.952318
Sar-Nur	Olb	Khomani	AA	-0.0013395	0.00132776	-1.00884
Sar-Nur	Olb	Iranian_Jew	AA	-0.00136845	0.00129678	-1.05527
Sar-Nur	Olb	Saami_WGA	AA	-0.00138889	0.00197517	-0.703172
Sar-Nur	Olb	Ju_hoan_North	AA	-0.00141794	0.00146252	-0.969522
Sar-Nur	Olb	Latvia-LN	AA	-0.00149728	0.00292816	-0.511336
Sar-Nur	Olb	Datog	AA	-0.00153342	0.00140791	-1.08915
Sar-Nur	Olb	Papuan	AA	-0.00158044	0.0016687	-0.947109
Sar-Nur	Olb	Dolgan	AA	-0.00159126	0.00160177	-0.993443
Sar-Nur	Olb	Daur	AA	-0.00162104	0.00152846	-1.06057
Sar-Nur	Olb	Georgian_Jew	AA	-0.00178672	0.00136614	-1.30786
Sar-Nur	Olb	Even	AA	-0.00181371	0.00142134	-1.27606
Sar-Nur	Olb	Masai	AA	-0.00203474	0.00128784	-1.57996
Sar-Nur	Olb	Xibo	AA	-0.00204396	0.00151178	-1.35203
Sar-Nur	Olb	Balkar	AA	-0.00206259	0.00132698	-1.55435
Sar-Nur	Olb	Hadza	AA	-0.00225897	0.00147486	-1.53165
Sar-Nur	Olb	Hezhen	AA	-0.00236346	0.00154033	-1.53438
Sar-Nur	Olb	Japanese	AA	-0.00237154	0.00153072	-1.54929
Sar-Nur	Olb	Naxi	AA	-0.00241176	0.00151432	-1.59264
Sar-Nur	Olb	Atayal	AA	-0.00246004	0.00161841	-1.52003
Sar-Nur	Olb	BantuSA	AA	-0.00247049	0.0013211	-1.87003
Sar-Nur	Olb	EHG-HG	AA	-0.00249422	0.00181112	-1.37717
Sar-Nur	Olb	Cambodian	AA	-0.00255945	0.00146034	-1.75264
Sar-Nur	Olb	Ulchi	AA	-0.00256845	0.00154421	-1.66327
Sar-Nur	Olb	Tlingit	AA	-0.00257217	0.00144887	-1.77528
Sar-Nur	Olb	Yi	AA	-0.00257596	0.00151943	-1.69535
Sar-Nur	Olb	Korean	AA	-0.00258204	0.00155573	-1.6597
Sar-Nur	Olb	North_Ossetian	AA	-0.00258437	0.00132611	-1.94883
Sar-Nur	Olb	Yukagir	AA	-0.00258531	0.00145888	-1.77211
Sar-Nur	Olb	Adygei	AA	-0.00261121	0.00131397	-1.98727
Sar-Nur	Olb	Kalmyk	AA	-0.00262534	0.00146414	-1.79309
Sar-Nur	Olb	Nogai	AA	-0.00263729	0.00132641	-1.9883
Sar-Nur	Olb	Tuvinian	AA	-0.0027135	0.00149118	-1.81971
Sar-Nur	Olb	Abkhasian	AA	-0.0027427	0.00133542	-2.05381
Sar-Nur	Olb	Tujia	AA	-0.00275391	0.00153125	-1.79848
Sar-Nur	Olb	Uzbek	AA	-0.00276797	0.00133246	-2.07735
Sar-Nur	Olb	Turkmen	AA	-0.00278666	0.00133648	-2.08507
Sar-Nur	Olb	Kyrgyz	AA	-0.00280394	0.00144589	-1.93925
Sar-Nur	Olb	Miao	AA	-0.00283365	0.00151901	-1.86546
Sar-Nur	Olb	Georgian	AA	-0.00286293	0.00133361	-2.14675
Sar-Nur	Olb	Mbuti	AA	-0.0028726	0.00135403	-2.12152
Sar-Nur	Olb	Steppe-EMBA	AA	-0.00288896	0.0014008	-2.06236
Sar-Nur	Olb	Oroqen	AA	-0.00291313	0.00152596	-1.90905
Sar-Nur	Olb	Ami	AA	-0.00293074	0.0016104	-1.81989
Sar-Nur	Olb	Kumyk	AA	-0.00295859	0.00132427	-2.23412
Sar-Nur	Olb	Han	AA	-0.00296032	0.00150367	-1.96873
Sar-Nur	Olb	Thai	AA	-0.00303039	0.00147662	-2.05224
Sar-Nur	Olb	Luhya	AA	-0.00303831	0.00130333	-2.33119
Sar-Nur	Olb	Iranian	AA	-0.00308329	0.0013309	-2.3167
Sar-Nur	Olb	Lahu	AA	-0.00309383	0.00158636	-1.95027
Sar-Nur	Olb	Gambian	AA	-0.00309416	0.00131592	-2.35133
Sar-Nur	Olb	Altaian	AA	-0.00314722	0.0014797	-2.12692
Sar-Nur	Olb	Nganasan	AA	-0.00315675	0.00159823	-1.97515
Sar-Nur	Olb	Mende	AA	-0.00320864	0.00132305	-2.42519
Sar-Nur	Olb	Mongola	AA	-0.00324283	0.00152511	-2.12629
Sar-Nur	Olb	Mansi	AA	-0.00324302	0.00144477	-2.24466
Sar-Nur	Olb	Biaka	AA	-0.00327665	0.00130721	-2.5066
Sar-Nur	Olb	Han_NChina	AA	-0.0033585	0.00154748	-2.1703
Sar-Nur	Olb	Kikuyu	AA	-0.00337356	0.00135721	-2.48566
Sar-Nur	Olb	Kinh	AA	-0.00337578	0.00153705	-2.19627
Sar-Nur	Olb	Tu	AA	-0.0033793	0.00148906	-2.26942
Sar-Nur	Olb	Yoruba	AA	-0.00344257	0.0012751	-2.69984
Sar-Nur	Olb	Tubalar	AA	-0.00345159	0.00142067	-2.42956
Sar-Nur	Olb	Yakut	AA	-0.00346454	0.00148868	-2.32726
Sar-Nur	Olb	She	AA	-0.00347689	0.00156308	-2.22438
Sar-Nur	Olb	Selkup	AA	-0.00351027	0.00144277	-2.433
Sar-Nur	Olb	Uygur	AA	-0.00351454	0.00137103	-2.56344
Sar-Nur	Olb	Hazara	AA	-0.00352233	0.00135181	-2.60565
Sar-Nur	Olb	Koryak	AA	-0.00360199	0.00159185	-2.26277
Sar-Nur	Olb	Lezgin	AA	-0.00362217	0.00136929	-2.6453
Sar-Nur	Olb	Esan	AA	-0.00369155	0.00135448	-2.72543
Sar-Nur	Olb	Luo	AA	-0.00381041	0.00132787	-2.86955
Sar-Nur	Olb	Chechen	AA	-0.00394243	0.00134445	-2.93237
Sar-Nur	Olb	BantuKenya	AA	-0.00396035	0.00133647	-2.96329
Sar-Nur	Olb	Mandenka	AA	-0.00404927	0.00131095	-3.08881
Sar-Nur	Olb	Dai	AA	-0.00416221	0.00151338	-2.75027
Sar-Nur	Olb	Kusunda	AA	-0.0044984	0.001457	-3.08744
Sar-Nur	Olb	Punjabi	AA	-0.00454978	0.00138413	-3.2871
Sar-Nur	Olb	Brahui	AA	-0.00471274	0.00129178	-3.64825
Sar-Nur	Olb	Makrani	AA	-0.00474188	0.00127929	-3.70665
Sar-Nur	Olb	Bengali	AA	-0.00483886	0.00133977	-3.61172
Sar-Nur	Olb	Tajik_Pomiri	AA	-0.00496132	0.00139047	-3.56808
Sar-Nur	Olb	Quechua	AA	-0.00500315	0.00155665	-3.21405
Sar-Nur	Olb	Cochin_Jew	AA	-0.00500906	0.00139823	-3.58243
Sar-Nur	Olb	Itelmen	AA	-0.00502856	0.0015945	-3.15369
Sar-Nur	Olb	Chukchi	AA	-0.00507289	0.00149177	-3.40059
Sar-Nur	Olb	Mixtec	AA	-0.00508338	0.0016142	-3.14917
Sar-Nur	Olb	GujaratiA	AA	-0.00510002	0.00138757	-3.67551
Sar-Nur	Olb	Mayan	AA	-0.00512992	0.0014986	-3.42313
Sar-Nur	Olb	Surui	AA	-0.00523712	0.00174119	-3.00778
Sar-Nur	Olb	Balochi	AA	-0.00524618	0.0012702	-4.1302
Sar-Nur	Olb	Mixe	AA	-0.00535125	0.00164747	-3.24816
Sar-Nur	Olb	Sindhi	AA	-0.00538749	0.00129599	-4.15706
Sar-Nur	Olb	GujaratiD	AA	-0.00539846	0.0014241	-3.79078
Sar-Nur	Olb	Bolivian	AA	-0.00542584	0.00152751	-3.55208
Sar-Nur	Olb	Eskimo	AA	-0.00546376	0.00151444	-3.60778
Sar-Nur	Olb	Pathan	AA	-0.0055051	0.00131381	-4.19018
Sar-Nur	Olb	GujaratiC	AA	-0.00553442	0.00138487	-3.99635
Sar-Nur	Olb	Zapotec	AA	-0.00569209	0.001596	-3.56647
Sar-Nur	Olb	Steppe-EN	AA	-0.00578837	0.00193207	-2.99595
Sar-Nur	Olb	Piapoco	AA	-0.00593773	0.00162045	-3.66426
Sar-Nur	Olb	Burusho	AA	-0.00599344	0.00132285	-4.53071
Sar-Nur	Olb	Pima	AA	-0.00630277	0.0016059	-3.92477
Sar-Nur	Olb	GujaratiB	AA	-0.0064827	0.00137307	-4.72131
Sar-Nur	Olb	Kalash	AA	-0.00675849	0.00138014	-4.89695
Sar-Nur	Olb	Karitiana	AA	-0.00675985	0.00164066	-4.1202
