# Supplementary material for: Genetic history from the Middle Neolithic to present on the Mediterranean island of Sardinia
Source: Nat Commun. 2020 Feb 24;11:939. doi: 10.1038/s41467-020-14523-6 (PMC7039977; doi:10.1038/s41467-020-14523-6)
Supplement: Supplementary file 4 — Supplementary Data 3 [file 41467_2020_14523_MOESM4_ESM.xlsx]

## Sheet: Supp._Mat._3
target	source1	source2	source3	source4	source5	cov_target	cov1	cov2	cov3	cov4	cov5	df	chisq	pval	coef1	coef2	coef3	coef4	coef5	sd1	sd2	sd3	sd4	sd5	status	n_source
AMC001	Anatolia-BA	-	-	-	-	144067	792581	-	-	-	-	-	-	0.194031	1	-	-	-	-	0	-	-	-	-	-	1
AMC001	Balkans-BA	-	-	-	-	144067	1081728	-	-	-	-	-	-	0	1	-	-	-	-	0	-	-	-	-	-	1
AMC001	Canaanite	-	-	-	-	144067	1036060	-	-	-	-	-	-	0.11006	1	-	-	-	-	0	-	-	-	-	-	1
AMC001	CE-EBA	-	-	-	-	144067	1088312	-	-	-	-	-	-	0	1	-	-	-	-	0	-	-	-	-	-	1
AMC001	CE-LBA	-	-	-	-	144067	1076357	-	-	-	-	-	-	0	1	-	-	-	-	0	-	-	-	-	-	1
AMC001	Guanche	-	-	-	-	144067	1039220	-	-	-	-	-	-	0	1	-	-	-	-	0	-	-	-	-	-	1
AMC001	Iberia-BA	-	-	-	-	144067	1053781	-	-	-	-	-	-	0	1	-	-	-	-	0	-	-	-	-	-	1
AMC001	Iran-CA	-	-	-	-	144067	969314	-	-	-	-	-	-	0	1	-	-	-	-	0	-	-	-	-	-	1
AMC001	Italy_North-Bk	-	-	-	-	144067	874035	-	-	-	-	-	-	0	1	-	-	-	-	0	-	-	-	-	-	1
AMC001	Levant-BA	-	-	-	-	144067	838604	-	-	-	-	-	-	0.003312	1	-	-	-	-	0	-	-	-	-	-	1
AMC001	Minoan-BA	-	-	-	-	144067	980780	-	-	-	-	-	-	0	1	-	-	-	-	0	-	-	-	-	-	1
AMC001	Morocco_EN	-	-	-	-	144067	516077	-	-	-	-	-	-	0	1	-	-	-	-	0	-	-	-	-	-	1
AMC001	Morocco_LN	-	-	-	-	144067	260444	-	-	-	-	-	-	0.035013	1	-	-	-	-	0	-	-	-	-	-	1
AMC001	Myc-BA	-	-	-	-	144067	426499	-	-	-	-	-	-	0.000623	1	-	-	-	-	0	-	-	-	-	-	1
AMC001	Sicily-Bk	-	-	-	-	144067	45038	-	-	-	-	-	-	0.677491	1	-	-	-	-	0	-	-	-	-	-	1
AMC005	Anatolia-BA	-	-	-	-	123749	792581	-	-	-	-	-	-	0	1	-	-	-	-	0	-	-	-	-	-	1
AMC005	Balkans-BA	-	-	-	-	123749	1081728	-	-	-	-	-	-	4.3e-05	1	-	-	-	-	0	-	-	-	-	-	1
AMC005	Canaanite	-	-	-	-	123749	1036060	-	-	-	-	-	-	0	1	-	-	-	-	0	-	-	-	-	-	1
AMC005	CE-EBA	-	-	-	-	123749	1088312	-	-	-	-	-	-	0	1	-	-	-	-	0	-	-	-	-	-	1
AMC005	CE-LBA	-	-	-	-	123749	1076357	-	-	-	-	-	-	0	1	-	-	-	-	0	-	-	-	-	-	1
AMC005	Guanche	-	-	-	-	123749	1039220	-	-	-	-	-	-	0	1	-	-	-	-	0	-	-	-	-	-	1
AMC005	Iberia-BA	-	-	-	-	123749	1053781	-	-	-	-	-	-	0	1	-	-	-	-	0	-	-	-	-	-	1
AMC005	Iran-CA	-	-	-	-	123749	969314	-	-	-	-	-	-	0	1	-	-	-	-	0	-	-	-	-	-	1
AMC005	Italy_North-Bk	-	-	-	-	123749	874035	-	-	-	-	-	-	0.004072	1	-	-	-	-	0	-	-	-	-	-	1
AMC005	Levant-BA	-	-	-	-	123749	838604	-	-	-	-	-	-	0	1	-	-	-	-	0	-	-	-	-	-	1
AMC005	Minoan-BA	-	-	-	-	123749	980780	-	-	-	-	-	-	0	1	-	-	-	-	0	-	-	-	-	-	1
AMC005	Morocco_EN	-	-	-	-	123749	516077	-	-	-	-	-	-	0	1	-	-	-	-	0	-	-	-	-	-	1
AMC005	Morocco_LN	-	-	-	-	123749	260444	-	-	-	-	-	-	0.00234	1	-	-	-	-	0	-	-	-	-	-	1
AMC005	Myc-BA	-	-	-	-	123749	426499	-	-	-	-	-	-	0.00348	1	-	-	-	-	0	-	-	-	-	-	1
AMC005	Sicily-Bk	-	-	-	-	123749	45038	-	-	-	-	-	-	0.850587	1	-	-	-	-	0	-	-	-	-	-	1
AMC014	Anatolia-BA	-	-	-	-	343781	792581	-	-	-	-	-	-	0	1	-	-	-	-	0	-	-	-	-	-	1
AMC014	Balkans-BA	-	-	-	-	343781	1081728	-	-	-	-	-	-	0	1	-	-	-	-	0	-	-	-	-	-	1
AMC014	Canaanite	-	-	-	-	343781	1036060	-	-	-	-	-	-	0	1	-	-	-	-	0	-	-	-	-	-	1
AMC014	CE-EBA	-	-	-	-	343781	1088312	-	-	-	-	-	-	0	1	-	-	-	-	0	-	-	-	-	-	1
AMC014	CE-LBA	-	-	-	-	343781	1076357	-	-	-	-	-	-	0	1	-	-	-	-	0	-	-	-	-	-	1
AMC014	Guanche	-	-	-	-	343781	1039220	-	-	-	-	-	-	0	1	-	-	-	-	0	-	-	-	-	-	1
AMC014	Iberia-BA	-	-	-	-	343781	1053781	-	-	-	-	-	-	0	1	-	-	-	-	0	-	-	-	-	-	1
AMC014	Iran-CA	-	-	-	-	343781	969314	-	-	-	-	-	-	0	1	-	-	-	-	0	-	-	-	-	-	1
AMC014	Italy_North-Bk	-	-	-	-	343781	874035	-	-	-	-	-	-	0.257663	1	-	-	-	-	0	-	-	-	-	-	1
AMC014	Levant-BA	-	-	-	-	343781	838604	-	-	-	-	-	-	0	1	-	-	-	-	0	-	-	-	-	-	1
AMC014	Minoan-BA	-	-	-	-	343781	980780	-	-	-	-	-	-	0	1	-	-	-	-	0	-	-	-	-	-	1
AMC014	Morocco_EN	-	-	-	-	343781	516077	-	-	-	-	-	-	0	1	-	-	-	-	0	-	-	-	-	-	1
AMC014	Morocco_LN	-	-	-	-	343781	260444	-	-	-	-	-	-	3e-06	1	-	-	-	-	0	-	-	-	-	-	1
AMC014	Myc-BA	-	-	-	-	343781	426499	-	-	-	-	-	-	7e-06	1	-	-	-	-	0	-	-	-	-	-	1
AMC014	Sicily-Bk	-	-	-	-	343781	45038	-	-	-	-	-	-	0.567988	1	-	-	-	-	0	-	-	-	-	-	1
Cag1	Anatolia-BA	-	-	-	-	484764	792581	-	-	-	-	-	-	0	1	-	-	-	-	0	-	-	-	-	-	1
Cag1	Balkans-BA	-	-	-	-	484764	1081728	-	-	-	-	-	-	0	1	-	-	-	-	0	-	-	-	-	-	1
Cag1	Canaanite	-	-	-	-	484764	1036060	-	-	-	-	-	-	0	1	-	-	-	-	0	-	-	-	-	-	1
Cag1	CE-EBA	-	-	-	-	484764	1088312	-	-	-	-	-	-	0	1	-	-	-	-	0	-	-	-	-	-	1
Cag1	CE-LBA	-	-	-	-	484764	1076357	-	-	-	-	-	-	0	1	-	-	-	-	0	-	-	-	-	-	1
Cag1	Guanche	-	-	-	-	484764	1039220	-	-	-	-	-	-	0	1	-	-	-	-	0	-	-	-	-	-	1
Cag1	Iberia-BA	-	-	-	-	484764	1053781	-	-	-	-	-	-	0	1	-	-	-	-	0	-	-	-	-	-	1
Cag1	Iran-CA	-	-	-	-	484764	969314	-	-	-	-	-	-	0	1	-	-	-	-	0	-	-	-	-	-	1
Cag1	Italy_North-Bk	-	-	-	-	484764	874035	-	-	-	-	-	-	0	1	-	-	-	-	0	-	-	-	-	-	1
Cag1	Levant-BA	-	-	-	-	484764	838604	-	-	-	-	-	-	0	1	-	-	-	-	0	-	-	-	-	-	1
Cag1	Minoan-BA	-	-	-	-	484764	980780	-	-	-	-	-	-	0	1	-	-	-	-	0	-	-	-	-	-	1
Cag1	Morocco_EN	-	-	-	-	484764	516077	-	-	-	-	-	-	0	1	-	-	-	-	0	-	-	-	-	-	1
Cag1	Morocco_LN	-	-	-	-	484764	260444	-	-	-	-	-	-	0	1	-	-	-	-	0	-	-	-	-	-	1
Cag1	Myc-BA	-	-	-	-	484764	426499	-	-	-	-	-	-	0	1	-	-	-	-	0	-	-	-	-	-	1
Cag1	Sicily-Bk	-	-	-	-	484764	45038	-	-	-	-	-	-	0.044284	1	-	-	-	-	0	-	-	-	-	-	1
Cag2	Anatolia-BA	-	-	-	-	484764	792581	-	-	-	-	-	-	0	1	-	-	-	-	0	-	-	-	-	-	1
Cag2	Balkans-BA	-	-	-	-	484764	1081728	-	-	-	-	-	-	0	1	-	-	-	-	0	-	-	-	-	-	1
Cag2	Canaanite	-	-	-	-	484764	1036060	-	-	-	-	-	-	0	1	-	-	-	-	0	-	-	-	-	-	1
Cag2	CE-EBA	-	-	-	-	484764	1088312	-	-	-	-	-	-	0	1	-	-	-	-	0	-	-	-	-	-	1
Cag2	CE-LBA	-	-	-	-	484764	1076357	-	-	-	-	-	-	0	1	-	-	-	-	0	-	-	-	-	-	1
Cag2	Guanche	-	-	-	-	484764	1039220	-	-	-	-	-	-	0	1	-	-	-	-	0	-	-	-	-	-	1
Cag2	Iberia-BA	-	-	-	-	484764	1053781	-	-	-	-	-	-	0	1	-	-	-	-	0	-	-	-	-	-	1
Cag2	Iran-CA	-	-	-	-	484764	969314	-	-	-	-	-	-	0	1	-	-	-	-	0	-	-	-	-	-	1
Cag2	Italy_North-Bk	-	-	-	-	484764	874035	-	-	-	-	-	-	2.4e-05	1	-	-	-	-	0	-	-	-	-	-	1
Cag2	Levant-BA	-	-	-	-	484764	838604	-	-	-	-	-	-	0	1	-	-	-	-	0	-	-	-	-	-	1
Cag2	Minoan-BA	-	-	-	-	484764	980780	-	-	-	-	-	-	0	1	-	-	-	-	0	-	-	-	-	-	1
Cag2	Morocco_EN	-	-	-	-	484764	516077	-	-	-	-	-	-	0	1	-	-	-	-	0	-	-	-	-	-	1
Cag2	Morocco_LN	-	-	-	-	484764	260444	-	-	-	-	-	-	0	1	-	-	-	-	0	-	-	-	-	-	1
Cag2	Myc-BA	-	-	-	-	484764	426499	-	-	-	-	-	-	0	1	-	-	-	-	0	-	-	-	-	-	1
Cag2	Sicily-Bk	-	-	-	-	484764	45038	-	-	-	-	-	-	0.441734	1	-	-	-	-	0	-	-	-	-	-	1
Cag3	Anatolia-BA	-	-	-	-	484764	792581	-	-	-	-	-	-	0	1	-	-	-	-	0	-	-	-	-	-	1
Cag3	Balkans-BA	-	-	-	-	484764	1081728	-	-	-	-	-	-	0	1	-	-	-	-	0	-	-	-	-	-	1
Cag3	Canaanite	-	-	-	-	484764	1036060	-	-	-	-	-	-	0	1	-	-	-	-	0	-	-	-	-	-	1
Cag3	CE-EBA	-	-	-	-	484764	1088312	-	-	-	-	-	-	0	1	-	-	-	-	0	-	-	-	-	-	1
Cag3	CE-LBA	-	-	-	-	484764	1076357	-	-	-	-	-	-	0	1	-	-	-	-	0	-	-	-	-	-	1
Cag3	Guanche	-	-	-	-	484764	1039220	-	-	-	-	-	-	0	1	-	-	-	-	0	-	-	-	-	-	1
Cag3	Iberia-BA	-	-	-	-	484764	1053781	-	-	-	-	-	-	0	1	-	-	-	-	0	-	-	-	-	-	1
Cag3	Iran-CA	-	-	-	-	484764	969314	-	-	-	-	-	-	0	1	-	-	-	-	0	-	-	-	-	-	1
Cag3	Italy_North-Bk	-	-	-	-	484764	874035	-	-	-	-	-	-	0.000823	1	-	-	-	-	0	-	-	-	-	-	1
Cag3	Levant-BA	-	-	-	-	484764	838604	-	-	-	-	-	-	0	1	-	-	-	-	0	-	-	-	-	-	1
Cag3	Minoan-BA	-	-	-	-	484764	980780	-	-	-	-	-	-	0	1	-	-	-	-	0	-	-	-	-	-	1
Cag3	Morocco_EN	-	-	-	-	484764	516077	-	-	-	-	-	-	0	1	-	-	-	-	0	-	-	-	-	-	1
Cag3	Morocco_LN	-	-	-	-	484764	260444	-	-	-	-	-	-	0	1	-	-	-	-	0	-	-	-	-	-	1
Cag3	Myc-BA	-	-	-	-	484764	426499	-	-	-	-	-	-	0	1	-	-	-	-	0	-	-	-	-	-	1
Cag3	Sicily-Bk	-	-	-	-	484764	45038	-	-	-	-	-	-	0.362706	1	-	-	-	-	0	-	-	-	-	-	1
Cag4	Anatolia-BA	-	-	-	-	484764	792581	-	-	-	-	-	-	0	1	-	-	-	-	0	-	-	-	-	-	1
Cag4	Balkans-BA	-	-	-	-	484764	1081728	-	-	-	-	-	-	0	1	-	-	-	-	0	-	-	-	-	-	1
Cag4	Canaanite	-	-	-	-	484764	1036060	-	-	-	-	-	-	0	1	-	-	-	-	0	-	-	-	-	-	1
Cag4	CE-EBA	-	-	-	-	484764	1088312	-	-	-	-	-	-	0	1	-	-	-	-	0	-	-	-	-	-	1
Cag4	CE-LBA	-	-	-	-	484764	1076357	-	-	-	-	-	-	0	1	-	-	-	-	0	-	-	-	-	-	1
Cag4	Guanche	-	-	-	-	484764	1039220	-	-	-	-	-	-	0	1	-	-	-	-	0	-	-	-	-	-	1
Cag4	Iberia-BA	-	-	-	-	484764	1053781	-	-	-	-	-	-	0	1	-	-	-	-	0	-	-	-	-	-	1
Cag4	Iran-CA	-	-	-	-	484764	969314	-	-	-	-	-	-	0	1	-	-	-	-	0	-	-	-	-	-	1
Cag4	Italy_North-Bk	-	-	-	-	484764	874035	-	-	-	-	-	-	4.8e-05	1	-	-	-	-	0	-	-	-	-	-	1
Cag4	Levant-BA	-	-	-	-	484764	838604	-	-	-	-	-	-	0	1	-	-	-	-	0	-	-	-	-	-	1
Cag4	Minoan-BA	-	-	-	-	484764	980780	-	-	-	-	-	-	0	1	-	-	-	-	0	-	-	-	-	-	1
Cag4	Morocco_EN	-	-	-	-	484764	516077	-	-	-	-	-	-	0	1	-	-	-	-	0	-	-	-	-	-	1
Cag4	Morocco_LN	-	-	-	-	484764	260444	-	-	-	-	-	-	0	1	-	-	-	-	0	-	-	-	-	-	1
Cag4	Myc-BA	-	-	-	-	484764	426499	-	-	-	-	-	-	0	1	-	-	-	-	0	-	-	-	-	-	1
Cag4	Sicily-Bk	-	-	-	-	484764	45038	-	-	-	-	-	-	0.517666	1	-	-	-	-	0	-	-	-	-	-	1
Cag5	Anatolia-BA	-	-	-	-	484764	792581	-	-	-	-	-	-	0	1	-	-	-	-	0	-	-	-	-	-	1
Cag5	Balkans-BA	-	-	-	-	484764	1081728	-	-	-	-	-	-	0	1	-	-	-	-	0	-	-	-	-	-	1
Cag5	Canaanite	-	-	-	-	484764	1036060	-	-	-	-	-	-	0	1	-	-	-	-	0	-	-	-	-	-	1
Cag5	CE-EBA	-	-	-	-	484764	1088312	-	-	-	-	-	-	0	1	-	-	-	-	0	-	-	-	-	-	1
Cag5	CE-LBA	-	-	-	-	484764	1076357	-	-	-	-	-	-	0	1	-	-	-	-	0	-	-	-	-	-	1
Cag5	Guanche	-	-	-	-	484764	1039220	-	-	-	-	-	-	0	1	-	-	-	-	0	-	-	-	-	-	1
Cag5	Iberia-BA	-	-	-	-	484764	1053781	-	-	-	-	-	-	0	1	-	-	-	-	0	-	-	-	-	-	1
Cag5	Iran-CA	-	-	-	-	484764	969314	-	-	-	-	-	-	0	1	-	-	-	-	0	-	-	-	-	-	1
Cag5	Italy_North-Bk	-	-	-	-	484764	874035	-	-	-	-	-	-	0.000332	1	-	-	-	-	0	-	-	-	-	-	1
Cag5	Levant-BA	-	-	-	-	484764	838604	-	-	-	-	-	-	0	1	-	-	-	-	0	-	-	-	-	-	1
Cag5	Minoan-BA	-	-	-	-	484764	980780	-	-	-	-	-	-	0	1	-	-	-	-	0	-	-	-	-	-	1
Cag5	Morocco_EN	-	-	-	-	484764	516077	-	-	-	-	-	-	0	1	-	-	-	-	0	-	-	-	-	-	1
Cag5	Morocco_LN	-	-	-	-	484764	260444	-	-	-	-	-	-	0	1	-	-	-	-	0	-	-	-	-	-	1
Cag5	Myc-BA	-	-	-	-	484764	426499	-	-	-	-	-	-	0	1	-	-	-	-	0	-	-	-	-	-	1
Cag5	Sicily-Bk	-	-	-	-	484764	45038	-	-	-	-	-	-	0.102673	1	-	-	-	-	0	-	-	-	-	-	1
Cam1	Anatolia-BA	-	-	-	-	484764	792581	-	-	-	-	-	-	0	1	-	-	-	-	0	-	-	-	-	-	1
Cam1	Balkans-BA	-	-	-	-	484764	1081728	-	-	-	-	-	-	0	1	-	-	-	-	0	-	-	-	-	-	1
Cam1	Canaanite	-	-	-	-	484764	1036060	-	-	-	-	-	-	0	1	-	-	-	-	0	-	-	-	-	-	1
Cam1	CE-EBA	-	-	-	-	484764	1088312	-	-	-	-	-	-	0	1	-	-	-	-	0	-	-	-	-	-	1
Cam1	CE-LBA	-	-	-	-	484764	1076357	-	-	-	-	-	-	0	1	-	-	-	-	0	-	-	-	-	-	1
Cam1	Guanche	-	-	-	-	484764	1039220	-	-	-	-	-	-	0	1	-	-	-	-	0	-	-	-	-	-	1
Cam1	Iberia-BA	-	-	-	-	484764	1053781	-	-	-	-	-	-	0	1	-	-	-	-	0	-	-	-	-	-	1
Cam1	Iran-CA	-	-	-	-	484764	969314	-	-	-	-	-	-	0	1	-	-	-	-	0	-	-	-	-	-	1
Cam1	Italy_North-Bk	-	-	-	-	484764	874035	-	-	-	-	-	-	0	1	-	-	-	-	0	-	-	-	-	-	1
Cam1	Levant-BA	-	-	-	-	484764	838604	-	-	-	-	-	-	0	1	-	-	-	-	0	-	-	-	-	-	1
Cam1	Minoan-BA	-	-	-	-	484764	980780	-	-	-	-	-	-	0	1	-	-	-	-	0	-	-	-	-	-	1
Cam1	Morocco_EN	-	-	-	-	484764	516077	-	-	-	-	-	-	0	1	-	-	-	-	0	-	-	-	-	-	1
Cam1	Morocco_LN	-	-	-	-	484764	260444	-	-	-	-	-	-	0	1	-	-	-	-	0	-	-	-	-	-	1
Cam1	Myc-BA	-	-	-	-	484764	426499	-	-	-	-	-	-	0	1	-	-	-	-	0	-	-	-	-	-	1
Cam1	Sicily-Bk	-	-	-	-	484764	45038	-	-	-	-	-	-	0.061097	1	-	-	-	-	0	-	-	-	-	-	1
Cam2	Anatolia-BA	-	-	-	-	484764	792581	-	-	-	-	-	-	0	1	-	-	-	-	0	-	-	-	-	-	1
Cam2	Balkans-BA	-	-	-	-	484764	1081728	-	-	-	-	-	-	0	1	-	-	-	-	0	-	-	-	-	-	1
Cam2	Canaanite	-	-	-	-	484764	1036060	-	-	-	-	-	-	0	1	-	-	-	-	0	-	-	-	-	-	1
Cam2	CE-EBA	-	-	-	-	484764	1088312	-	-	-	-	-	-	0	1	-	-	-	-	0	-	-	-	-	-	1
Cam2	CE-LBA	-	-	-	-	484764	1076357	-	-	-	-	-	-	0	1	-	-	-	-	0	-	-	-	-	-	1
Cam2	Guanche	-	-	-	-	484764	1039220	-	-	-	-	-	-	0	1	-	-	-	-	0	-	-	-	-	-	1
Cam2	Iberia-BA	-	-	-	-	484764	1053781	-	-	-	-	-	-	0	1	-	-	-	-	0	-	-	-	-	-	1
Cam2	Iran-CA	-	-	-	-	484764	969314	-	-	-	-	-	-	0	1	-	-	-	-	0	-	-	-	-	-	1
Cam2	Italy_North-Bk	-	-	-	-	484764	874035	-	-	-	-	-	-	3.6e-05	1	-	-	-	-	0	-	-	-	-	-	1
Cam2	Levant-BA	-	-	-	-	484764	838604	-	-	-	-	-	-	0	1	-	-	-	-	0	-	-	-	-	-	1
Cam2	Minoan-BA	-	-	-	-	484764	980780	-	-	-	-	-	-	0	1	-	-	-	-	0	-	-	-	-	-	1
Cam2	Morocco_EN	-	-	-	-	484764	516077	-	-	-	-	-	-	0	1	-	-	-	-	0	-	-	-	-	-	1
Cam2	Morocco_LN	-	-	-	-	484764	260444	-	-	-	-	-	-	0	1	-	-	-	-	0	-	-	-	-	-	1
Cam2	Myc-BA	-	-	-	-	484764	426499	-	-	-	-	-	-	0	1	-	-	-	-	0	-	-	-	-	-	1
Cam2	Sicily-Bk	-	-	-	-	484764	45038	-	-	-	-	-	-	0.838762	1	-	-	-	-	0	-	-	-	-	-	1
Cam3	Anatolia-BA	-	-	-	-	484764	792581	-	-	-	-	-	-	0	1	-	-	-	-	0	-	-	-	-	-	1
Cam3	Balkans-BA	-	-	-	-	484764	1081728	-	-	-	-	-	-	0	1	-	-	-	-	0	-	-	-	-	-	1
Cam3	Canaanite	-	-	-	-	484764	1036060	-	-	-	-	-	-	0	1	-	-	-	-	0	-	-	-	-	-	1
Cam3	CE-EBA	-	-	-	-	484764	1088312	-	-	-	-	-	-	0	1	-	-	-	-	0	-	-	-	-	-	1
Cam3	CE-LBA	-	-	-	-	484764	1076357	-	-	-	-	-	-	0	1	-	-	-	-	0	-	-	-	-	-	1
Cam3	Guanche	-	-	-	-	484764	1039220	-	-	-	-	-	-	0	1	-	-	-	-	0	-	-	-	-	-	1
Cam3	Iberia-BA	-	-	-	-	484764	1053781	-	-	-	-	-	-	0	1	-	-	-	-	0	-	-	-	-	-	1
Cam3	Iran-CA	-	-	-	-	484764	969314	-	-	-	-	-	-	0	1	-	-	-	-	0	-	-	-	-	-	1
Cam3	Italy_North-Bk	-	-	-	-	484764	874035	-	-	-	-	-	-	3.2e-05	1	-	-	-	-	0	-	-	-	-	-	1
Cam3	Levant-BA	-	-	-	-	484764	838604	-	-	-	-	-	-	0	1	-	-	-	-	0	-	-	-	-	-	1
Cam3	Minoan-BA	-	-	-	-	484764	980780	-	-	-	-	-	-	0	1	-	-	-	-	0	-	-	-	-	-	1
Cam3	Morocco_EN	-	-	-	-	484764	516077	-	-	-	-	-	-	0	1	-	-	-	-	0	-	-	-	-	-	1
Cam3	Morocco_LN	-	-	-	-	484764	260444	-	-	-	-	-	-	0	1	-	-	-	-	0	-	-	-	-	-	1
Cam3	Myc-BA	-	-	-	-	484764	426499	-	-	-	-	-	-	0	1	-	-	-	-	0	-	-	-	-	-	1
Cam3	Sicily-Bk	-	-	-	-	484764	45038	-	-	-	-	-	-	0.59507	1	-	-	-	-	0	-	-	-	-	-	1
Cam4	Anatolia-BA	-	-	-	-	484764	792581	-	-	-	-	-	-	0	1	-	-	-	-	0	-	-	-	-	-	1
Cam4	Balkans-BA	-	-	-	-	484764	1081728	-	-	-	-	-	-	0	1	-	-	-	-	0	-	-	-	-	-	1
Cam4	Canaanite	-	-	-	-	484764	1036060	-	-	-	-	-	-	0	1	-	-	-	-	0	-	-	-	-	-	1
Cam4	CE-EBA	-	-	-	-	484764	1088312	-	-	-	-	-	-	0	1	-	-	-	-	0	-	-	-	-	-	1
Cam4	CE-LBA	-	-	-	-	484764	1076357	-	-	-	-	-	-	0	1	-	-	-	-	0	-	-	-	-	-	1
Cam4	Guanche	-	-	-	-	484764	1039220	-	-	-	-	-	-	0	1	-	-	-	-	0	-	-	-	-	-	1
Cam4	Iberia-BA	-	-	-	-	484764	1053781	-	-	-	-	-	-	0	1	-	-	-	-	0	-	-	-	-	-	1
Cam4	Iran-CA	-	-	-	-	484764	969314	-	-	-	-	-	-	0	1	-	-	-	-	0	-	-	-	-	-	1
Cam4	Italy_North-Bk	-	-	-	-	484764	874035	-	-	-	-	-	-	0.000209	1	-	-	-	-	0	-	-	-	-	-	1
Cam4	Levant-BA	-	-	-	-	484764	838604	-	-	-	-	-	-	0	1	-	-	-	-	0	-	-	-	-	-	1
Cam4	Minoan-BA	-	-	-	-	484764	980780	-	-	-	-	-	-	0	1	-	-	-	-	0	-	-	-	-	-	1
Cam4	Morocco_EN	-	-	-	-	484764	516077	-	-	-	-	-	-	0	1	-	-	-	-	0	-	-	-	-	-	1
Cam4	Morocco_LN	-	-	-	-	484764	260444	-	-	-	-	-	-	0	1	-	-	-	-	0	-	-	-	-	-	1
Cam4	Myc-BA	-	-	-	-	484764	426499	-	-	-	-	-	-	0	1	-	-	-	-	0	-	-	-	-	-	1
Cam4	Sicily-Bk	-	-	-	-	484764	45038	-	-	-	-	-	-	0.126324	1	-	-	-	-	0	-	-	-	-	-	1
Cam5	Anatolia-BA	-	-	-	-	484764	792581	-	-	-	-	-	-	0	1	-	-	-	-	0	-	-	-	-	-	1
Cam5	Balkans-BA	-	-	-	-	484764	1081728	-	-	-	-	-	-	0	1	-	-	-	-	0	-	-	-	-	-	1
Cam5	Canaanite	-	-	-	-	484764	1036060	-	-	-	-	-	-	0	1	-	-	-	-	0	-	-	-	-	-	1
Cam5	CE-EBA	-	-	-	-	484764	1088312	-	-	-	-	-	-	0	1	-	-	-	-	0	-	-	-	-	-	1
Cam5	CE-LBA	-	-	-	-	484764	1076357	-	-	-	-	-	-	0	1	-	-	-	-	0	-	-	-	-	-	1
Cam5	Guanche	-	-	-	-	484764	1039220	-	-	-	-	-	-	0	1	-	-	-	-	0	-	-	-	-	-	1
Cam5	Iberia-BA	-	-	-	-	484764	1053781	-	-	-	-	-	-	0	1	-	-	-	-	0	-	-	-	-	-	1
Cam5	Iran-CA	-	-	-	-	484764	969314	-	-	-	-	-	-	0	1	-	-	-	-	0	-	-	-	-	-	1
Cam5	Italy_North-Bk	-	-	-	-	484764	874035	-	-	-	-	-	-	1.5e-05	1	-	-	-	-	0	-	-	-	-	-	1
Cam5	Levant-BA	-	-	-	-	484764	838604	-	-	-	-	-	-	0	1	-	-	-	-	0	-	-	-	-	-	1
Cam5	Minoan-BA	-	-	-	-	484764	980780	-	-	-	-	-	-	0	1	-	-	-	-	0	-	-	-	-	-	1
Cam5	Morocco_EN	-	-	-	-	484764	516077	-	-	-	-	-	-	0	1	-	-	-	-	0	-	-	-	-	-	1
Cam5	Morocco_LN	-	-	-	-	484764	260444	-	-	-	-	-	-	0	1	-	-	-	-	0	-	-	-	-	-	1
Cam5	Myc-BA	-	-	-	-	484764	426499	-	-	-	-	-	-	0	1	-	-	-	-	0	-	-	-	-	-	1
Cam5	Sicily-Bk	-	-	-	-	484764	45038	-	-	-	-	-	-	0.744985	1	-	-	-	-	0	-	-	-	-	-	1
Car1	Anatolia-BA	-	-	-	-	484764	792581	-	-	-	-	-	-	0	1	-	-	-	-	0	-	-	-	-	-	1
Car1	Balkans-BA	-	-	-	-	484764	1081728	-	-	-	-	-	-	0	1	-	-	-	-	0	-	-	-	-	-	1
Car1	Canaanite	-	-	-	-	484764	1036060	-	-	-	-	-	-	0	1	-	-	-	-	0	-	-	-	-	-	1
Car1	CE-EBA	-	-	-	-	484764	1088312	-	-	-	-	-	-	0	1	-	-	-	-	0	-	-	-	-	-	1
Car1	CE-LBA	-	-	-	-	484764	1076357	-	-	-	-	-	-	0	1	-	-	-	-	0	-	-	-	-	-	1
Car1	Guanche	-	-	-	-	484764	1039220	-	-	-	-	-	-	0	1	-	-	-	-	0	-	-	-	-	-	1
Car1	Iberia-BA	-	-	-	-	484764	1053781	-	-	-	-	-	-	0	1	-	-	-	-	0	-	-	-	-	-	1
Car1	Iran-CA	-	-	-	-	484764	969314	-	-	-	-	-	-	0	1	-	-	-	-	0	-	-	-	-	-	1
Car1	Italy_North-Bk	-	-	-	-	484764	874035	-	-	-	-	-	-	0	1	-	-	-	-	0	-	-	-	-	-	1
Car1	Levant-BA	-	-	-	-	484764	838604	-	-	-	-	-	-	0	1	-	-	-	-	0	-	-	-	-	-	1
Car1	Minoan-BA	-	-	-	-	484764	980780	-	-	-	-	-	-	0	1	-	-	-	-	0	-	-	-	-	-	1
Car1	Morocco_EN	-	-	-	-	484764	516077	-	-	-	-	-	-	0	1	-	-	-	-	0	-	-	-	-	-	1
Car1	Morocco_LN	-	-	-	-	484764	260444	-	-	-	-	-	-	0	1	-	-	-	-	0	-	-	-	-	-	1
Car1	Myc-BA	-	-	-	-	484764	426499	-	-	-	-	-	-	0	1	-	-	-	-	0	-	-	-	-	-	1
Car1	Sicily-Bk	-	-	-	-	484764	45038	-	-	-	-	-	-	0.068733	1	-	-	-	-	0	-	-	-	-	-	1
Car2	Anatolia-BA	-	-	-	-	484764	792581	-	-	-	-	-	-	0	1	-	-	-	-	0	-	-	-	-	-	1
Car2	Balkans-BA	-	-	-	-	484764	1081728	-	-	-	-	-	-	0	1	-	-	-	-	0	-	-	-	-	-	1
Car2	Canaanite	-	-	-	-	484764	1036060	-	-	-	-	-	-	0	1	-	-	-	-	0	-	-	-	-	-	1
Car2	CE-EBA	-	-	-	-	484764	1088312	-	-	-	-	-	-	0	1	-	-	-	-	0	-	-	-	-	-	1
Car2	CE-LBA	-	-	-	-	484764	1076357	-	-	-	-	-	-	0	1	-	-	-	-	0	-	-	-	-	-	1
Car2	Guanche	-	-	-	-	484764	1039220	-	-	-	-	-	-	0	1	-	-	-	-	0	-	-	-	-	-	1
Car2	Iberia-BA	-	-	-	-	484764	1053781	-	-	-	-	-	-	0	1	-	-	-	-	0	-	-	-	-	-	1
Car2	Iran-CA	-	-	-	-	484764	969314	-	-	-	-	-	-	0	1	-	-	-	-	0	-	-	-	-	-	1
Car2	Italy_North-Bk	-	-	-	-	484764	874035	-	-	-	-	-	-	0	1	-	-	-	-	0	-	-	-	-	-	1
Car2	Levant-BA	-	-	-	-	484764	838604	-	-	-	-	-	-	0	1	-	-	-	-	0	-	-	-	-	-	1
Car2	Minoan-BA	-	-	-	-	484764	980780	-	-	-	-	-	-	0	1	-	-	-	-	0	-	-	-	-	-	1
Car2	Morocco_EN	-	-	-	-	484764	516077	-	-	-	-	-	-	0	1	-	-	-	-	0	-	-	-	-	-	1
Car2	Morocco_LN	-	-	-	-	484764	260444	-	-	-	-	-	-	0	1	-	-	-	-	0	-	-	-	-	-	1
Car2	Myc-BA	-	-	-	-	484764	426499	-	-	-	-	-	-	0	1	-	-	-	-	0	-	-	-	-	-	1
Car2	Sicily-Bk	-	-	-	-	484764	45038	-	-	-	-	-	-	0.055516	1	-	-	-	-	0	-	-	-	-	-	1
Car3	Anatolia-BA	-	-	-	-	484764	792581	-	-	-	-	-	-	0	1	-	-	-	-	0	-	-	-	-	-	1
Car3	Balkans-BA	-	-	-	-	484764	1081728	-	-	-	-	-	-	0	1	-	-	-	-	0	-	-	-	-	-	1
Car3	Canaanite	-	-	-	-	484764	1036060	-	-	-	-	-	-	0	1	-	-	-	-	0	-	-	-	-	-	1
Car3	CE-EBA	-	-	-	-	484764	1088312	-	-	-	-	-	-	0	1	-	-	-	-	0	-	-	-	-	-	1
Car3	CE-LBA	-	-	-	-	484764	1076357	-	-	-	-	-	-	0	1	-	-	-	-	0	-	-	-	-	-	1
Car3	Guanche	-	-	-	-	484764	1039220	-	-	-	-	-	-	0	1	-	-	-	-	0	-	-	-	-	-	1
Car3	Iberia-BA	-	-	-	-	484764	1053781	-	-	-	-	-	-	0	1	-	-	-	-	0	-	-	-	-	-	1
Car3	Iran-CA	-	-	-	-	484764	969314	-	-	-	-	-	-	0	1	-	-	-	-	0	-	-	-	-	-	1
Car3	Italy_North-Bk	-	-	-	-	484764	874035	-	-	-	-	-	-	0	1	-	-	-	-	0	-	-	-	-	-	1
Car3	Levant-BA	-	-	-	-	484764	838604	-	-	-	-	-	-	0	1	-	-	-	-	0	-	-	-	-	-	1
Car3	Minoan-BA	-	-	-	-	484764	980780	-	-	-	-	-	-	0	1	-	-	-	-	0	-	-	-	-	-	1
Car3	Morocco_EN	-	-	-	-	484764	516077	-	-	-	-	-	-	0	1	-	-	-	-	0	-	-	-	-	-	1
Car3	Morocco_LN	-	-	-	-	484764	260444	-	-	-	-	-	-	0	1	-	-	-	-	0	-	-	-	-	-	1
Car3	Myc-BA	-	-	-	-	484764	426499	-	-	-	-	-	-	0	1	-	-	-	-	0	-	-	-	-	-	1
Car3	Sicily-Bk	-	-	-	-	484764	45038	-	-	-	-	-	-	0.043374	1	-	-	-	-	0	-	-	-	-	-	1
Car4	Anatolia-BA	-	-	-	-	484764	792581	-	-	-	-	-	-	0	1	-	-	-	-	0	-	-	-	-	-	1
Car4	Balkans-BA	-	-	-	-	484764	1081728	-	-	-	-	-	-	0	1	-	-	-	-	0	-	-	-	-	-	1
Car4	Canaanite	-	-	-	-	484764	1036060	-	-	-	-	-	-	0	1	-	-	-	-	0	-	-	-	-	-	1
Car4	CE-EBA	-	-	-	-	484764	1088312	-	-	-	-	-	-	0	1	-	-	-	-	0	-	-	-	-	-	1
Car4	CE-LBA	-	-	-	-	484764	1076357	-	-	-	-	-	-	0	1	-	-	-	-	0	-	-	-	-	-	1
Car4	Guanche	-	-	-	-	484764	1039220	-	-	-	-	-	-	0	1	-	-	-	-	0	-	-	-	-	-	1
Car4	Iberia-BA	-	-	-	-	484764	1053781	-	-	-	-	-	-	0	1	-	-	-	-	0	-	-	-	-	-	1
Car4	Iran-CA	-	-	-	-	484764	969314	-	-	-	-	-	-	0	1	-	-	-	-	0	-	-	-	-	-	1
Car4	Italy_North-Bk	-	-	-	-	484764	874035	-	-	-	-	-	-	0	1	-	-	-	-	0	-	-	-	-	-	1
Car4	Levant-BA	-	-	-	-	484764	838604	-	-	-	-	-	-	0	1	-	-	-	-	0	-	-	-	-	-	1
Car4	Minoan-BA	-	-	-	-	484764	980780	-	-	-	-	-	-	0	1	-	-	-	-	0	-	-	-	-	-	1
Car4	Morocco_EN	-	-	-	-	484764	516077	-	-	-	-	-	-	0	1	-	-	-	-	0	-	-	-	-	-	1
Car4	Morocco_LN	-	-	-	-	484764	260444	-	-	-	-	-	-	0	1	-	-	-	-	0	-	-	-	-	-	1
Car4	Myc-BA	-	-	-	-	484764	426499	-	-	-	-	-	-	0	1	-	-	-	-	0	-	-	-	-	-	1
Car4	Sicily-Bk	-	-	-	-	484764	45038	-	-	-	-	-	-	0.050098	1	-	-	-	-	0	-	-	-	-	-	1
Car5	Anatolia-BA	-	-	-	-	484764	792581	-	-	-	-	-	-	0	1	-	-	-	-	0	-	-	-	-	-	1
Car5	Balkans-BA	-	-	-	-	484764	1081728	-	-	-	-	-	-	0	1	-	-	-	-	0	-	-	-	-	-	1
Car5	Canaanite	-	-	-	-	484764	1036060	-	-	-	-	-	-	0	1	-	-	-	-	0	-	-	-	-	-	1
Car5	CE-EBA	-	-	-	-	484764	1088312	-	-	-	-	-	-	0	1	-	-	-	-	0	-	-	-	-	-	1
Car5	CE-LBA	-	-	-	-	484764	1076357	-	-	-	-	-	-	0	1	-	-	-	-	0	-	-	-	-	-	1
Car5	Guanche	-	-	-	-	484764	1039220	-	-	-	-	-	-	0	1	-	-	-	-	0	-	-	-	-	-	1
Car5	Iberia-BA	-	-	-	-	484764	1053781	-	-	-	-	-	-	0	1	-	-	-	-	0	-	-	-	-	-	1
Car5	Iran-CA	-	-	-	-	484764	969314	-	-	-	-	-	-	0	1	-	-	-	-	0	-	-	-	-	-	1
Car5	Italy_North-Bk	-	-	-	-	484764	874035	-	-	-	-	-	-	0.000157	1	-	-	-	-	0	-	-	-	-	-	1
Car5	Levant-BA	-	-	-	-	484764	838604	-	-	-	-	-	-	0	1	-	-	-	-	0	-	-	-	-	-	1
Car5	Minoan-BA	-	-	-	-	484764	980780	-	-	-	-	-	-	0	1	-	-	-	-	0	-	-	-	-	-	1
Car5	Morocco_EN	-	-	-	-	484764	516077	-	-	-	-	-	-	0	1	-	-	-	-	0	-	-	-	-	-	1
Car5	Morocco_LN	-	-	-	-	484764	260444	-	-	-	-	-	-	0	1	-	-	-	-	0	-	-	-	-	-	1
Car5	Myc-BA	-	-	-	-	484764	426499	-	-	-	-	-	-	0	1	-	-	-	-	0	-	-	-	-	-	1
Car5	Sicily-Bk	-	-	-	-	484764	45038	-	-	-	-	-	-	0.138558	1	-	-	-	-	0	-	-	-	-	-	1
COR001	Anatolia-BA	-	-	-	-	714611	792581	-	-	-	-	-	-	0	1	-	-	-	-	0	-	-	-	-	-	1
COR001	Balkans-BA	-	-	-	-	714611	1081728	-	-	-	-	-	-	0	1	-	-	-	-	0	-	-	-	-	-	1
COR001	Canaanite	-	-	-	-	714611	1036060	-	-	-	-	-	-	0	1	-	-	-	-	0	-	-	-	-	-	1
COR001	CE-EBA	-	-	-	-	714611	1088312	-	-	-	-	-	-	0	1	-	-	-	-	0	-	-	-	-	-	1
COR001	CE-LBA	-	-	-	-	714611	1076357	-	-	-	-	-	-	0	1	-	-	-	-	0	-	-	-	-	-	1
COR001	Guanche	-	-	-	-	714611	1039220	-	-	-	-	-	-	0	1	-	-	-	-	0	-	-	-	-	-	1
COR001	Iberia-BA	-	-	-	-	714611	1053781	-	-	-	-	-	-	0	1	-	-	-	-	0	-	-	-	-	-	1
COR001	Iran-CA	-	-	-	-	714611	969314	-	-	-	-	-	-	0	1	-	-	-	-	0	-	-	-	-	-	1
COR001	Italy_North-Bk	-	-	-	-	714611	874035	-	-	-	-	-	-	6e-06	1	-	-	-	-	0	-	-	-	-	-	1
COR001	Levant-BA	-	-	-	-	714611	838604	-	-	-	-	-	-	0	1	-	-	-	-	0	-	-	-	-	-	1
COR001	Minoan-BA	-	-	-	-	714611	980780	-	-	-	-	-	-	0	1	-	-	-	-	0	-	-	-	-	-	1
COR001	Morocco_EN	-	-	-	-	714611	516077	-	-	-	-	-	-	0	1	-	-	-	-	0	-	-	-	-	-	1
COR001	Morocco_LN	-	-	-	-	714611	260444	-	-	-	-	-	-	0	1	-	-	-	-	0	-	-	-	-	-	1
COR001	Myc-BA	-	-	-	-	714611	426499	-	-	-	-	-	-	0	1	-	-	-	-	0	-	-	-	-	-	1
COR001	Sicily-Bk	-	-	-	-	714611	45038	-	-	-	-	-	-	0.004139	1	-	-	-	-	0	-	-	-	-	-	1
COR002	Anatolia-BA	-	-	-	-	799767	792581	-	-	-	-	-	-	0	1	-	-	-	-	0	-	-	-	-	-	1
COR002	Balkans-BA	-	-	-	-	799767	1081728	-	-	-	-	-	-	0	1	-	-	-	-	0	-	-	-	-	-	1
COR002	Canaanite	-	-	-	-	799767	1036060	-	-	-	-	-	-	0	1	-	-	-	-	0	-	-	-	-	-	1
COR002	CE-EBA	-	-	-	-	799767	1088312	-	-	-	-	-	-	0	1	-	-	-	-	0	-	-	-	-	-	1
COR002	CE-LBA	-	-	-	-	799767	1076357	-	-	-	-	-	-	0	1	-	-	-	-	0	-	-	-	-	-	1
COR002	Guanche	-	-	-	-	799767	1039220	-	-	-	-	-	-	0	1	-	-	-	-	0	-	-	-	-	-	1
COR002	Iberia-BA	-	-	-	-	799767	1053781	-	-	-	-	-	-	0	1	-	-	-	-	0	-	-	-	-	-	1
COR002	Iran-CA	-	-	-	-	799767	969314	-	-	-	-	-	-	0	1	-	-	-	-	0	-	-	-	-	-	1
COR002	Italy_North-Bk	-	-	-	-	799767	874035	-	-	-	-	-	-	1.4e-05	1	-	-	-	-	0	-	-	-	-	-	1
COR002	Levant-BA	-	-	-	-	799767	838604	-	-	-	-	-	-	0	1	-	-	-	-	0	-	-	-	-	-	1
COR002	Minoan-BA	-	-	-	-	799767	980780	-	-	-	-	-	-	0	1	-	-	-	-	0	-	-	-	-	-	1
COR002	Morocco_EN	-	-	-	-	799767	516077	-	-	-	-	-	-	0	1	-	-	-	-	0	-	-	-	-	-	1
COR002	Morocco_LN	-	-	-	-	799767	260444	-	-	-	-	-	-	0	1	-	-	-	-	0	-	-	-	-	-	1
COR002	Myc-BA	-	-	-	-	799767	426499	-	-	-	-	-	-	0	1	-	-	-	-	0	-	-	-	-	-	1
COR002	Sicily-Bk	-	-	-	-	799767	45038	-	-	-	-	-	-	0.009569	1	-	-	-	-	0	-	-	-	-	-	1
MSR002	Anatolia-BA	-	-	-	-	338732	792581	-	-	-	-	-	-	0	1	-	-	-	-	0	-	-	-	-	-	1
MSR002	Balkans-BA	-	-	-	-	338732	1081728	-	-	-	-	-	-	0	1	-	-	-	-	0	-	-	-	-	-	1
MSR002	Canaanite	-	-	-	-	338732	1036060	-	-	-	-	-	-	0	1	-	-	-	-	0	-	-	-	-	-	1
MSR002	CE-EBA	-	-	-	-	338732	1088312	-	-	-	-	-	-	0	1	-	-	-	-	0	-	-	-	-	-	1
MSR002	CE-LBA	-	-	-	-	338732	1076357	-	-	-	-	-	-	0	1	-	-	-	-	0	-	-	-	-	-	1
MSR002	Guanche	-	-	-	-	338732	1039220	-	-	-	-	-	-	0	1	-	-	-	-	0	-	-	-	-	-	1
MSR002	Iberia-BA	-	-	-	-	338732	1053781	-	-	-	-	-	-	0	1	-	-	-	-	0	-	-	-	-	-	1
MSR002	Iran-CA	-	-	-	-	338732	969314	-	-	-	-	-	-	0	1	-	-	-	-	0	-	-	-	-	-	1
MSR002	Italy_North-Bk	-	-	-	-	338732	874035	-	-	-	-	-	-	0	1	-	-	-	-	0	-	-	-	-	-	1
MSR002	Levant-BA	-	-	-	-	338732	838604	-	-	-	-	-	-	0	1	-	-	-	-	0	-	-	-	-	-	1
MSR002	Minoan-BA	-	-	-	-	338732	980780	-	-	-	-	-	-	0	1	-	-	-	-	0	-	-	-	-	-	1
MSR002	Morocco_EN	-	-	-	-	338732	516077	-	-	-	-	-	-	0	1	-	-	-	-	0	-	-	-	-	-	1
MSR002	Morocco_LN	-	-	-	-	338732	260444	-	-	-	-	-	-	0	1	-	-	-	-	0	-	-	-	-	-	1
MSR002	Myc-BA	-	-	-	-	338732	426499	-	-	-	-	-	-	0.004507	1	-	-	-	-	0	-	-	-	-	-	1
MSR002	Sicily-Bk	-	-	-	-	338732	45038	-	-	-	-	-	-	0.491234	1	-	-	-	-	0	-	-	-	-	-	1
MSR003	Anatolia-BA	-	-	-	-	442630	792581	-	-	-	-	-	-	0	1	-	-	-	-	0	-	-	-	-	-	1
MSR003	Balkans-BA	-	-	-	-	442630	1081728	-	-	-	-	-	-	0.085087	1	-	-	-	-	0	-	-	-	-	-	1
MSR003	Canaanite	-	-	-	-	442630	1036060	-	-	-	-	-	-	0	1	-	-	-	-	0	-	-	-	-	-	1
MSR003	CE-EBA	-	-	-	-	442630	1088312	-	-	-	-	-	-	0	1	-	-	-	-	0	-	-	-	-	-	1
MSR003	CE-LBA	-	-	-	-	442630	1076357	-	-	-	-	-	-	0	1	-	-	-	-	0	-	-	-	-	-	1
MSR003	Guanche	-	-	-	-	442630	1039220	-	-	-	-	-	-	0	1	-	-	-	-	0	-	-	-	-	-	1
MSR003	Iberia-BA	-	-	-	-	442630	1053781	-	-	-	-	-	-	0	1	-	-	-	-	0	-	-	-	-	-	1
MSR003	Iran-CA	-	-	-	-	442630	969314	-	-	-	-	-	-	0	1	-	-	-	-	0	-	-	-	-	-	1
MSR003	Italy_North-Bk	-	-	-	-	442630	874035	-	-	-	-	-	-	0.038094	1	-	-	-	-	0	-	-	-	-	-	1
MSR003	Levant-BA	-	-	-	-	442630	838604	-	-	-	-	-	-	0	1	-	-	-	-	0	-	-	-	-	-	1
MSR003	Minoan-BA	-	-	-	-	442630	980780	-	-	-	-	-	-	0	1	-	-	-	-	0	-	-	-	-	-	1
MSR003	Morocco_EN	-	-	-	-	442630	516077	-	-	-	-	-	-	0	1	-	-	-	-	0	-	-	-	-	-	1
MSR003	Morocco_LN	-	-	-	-	442630	260444	-	-	-	-	-	-	0	1	-	-	-	-	0	-	-	-	-	-	1
MSR003	Myc-BA	-	-	-	-	442630	426499	-	-	-	-	-	-	0.000459	1	-	-	-	-	0	-	-	-	-	-	1
MSR003	Sicily-Bk	-	-	-	-	442630	45038	-	-	-	-	-	-	0.678057	1	-	-	-	-	0	-	-	-	-	-	1
Nuo1	Anatolia-BA	-	-	-	-	484764	792581	-	-	-	-	-	-	0	1	-	-	-	-	0	-	-	-	-	-	1
Nuo1	Balkans-BA	-	-	-	-	484764	1081728	-	-	-	-	-	-	0	1	-	-	-	-	0	-	-	-	-	-	1
Nuo1	Canaanite	-	-	-	-	484764	1036060	-	-	-	-	-	-	0	1	-	-	-	-	0	-	-	-	-	-	1
Nuo1	CE-EBA	-	-	-	-	484764	1088312	-	-	-	-	-	-	0	1	-	-	-	-	0	-	-	-	-	-	1
Nuo1	CE-LBA	-	-	-	-	484764	1076357	-	-	-	-	-	-	0	1	-	-	-	-	0	-	-	-	-	-	1
Nuo1	Guanche	-	-	-	-	484764	1039220	-	-	-	-	-	-	0	1	-	-	-	-	0	-	-	-	-	-	1
Nuo1	Iberia-BA	-	-	-	-	484764	1053781	-	-	-	-	-	-	0	1	-	-	-	-	0	-	-	-	-	-	1
Nuo1	Iran-CA	-	-	-	-	484764	969314	-	-	-	-	-	-	0	1	-	-	-	-	0	-	-	-	-	-	1
Nuo1	Italy_North-Bk	-	-	-	-	484764	874035	-	-	-	-	-	-	1.6e-05	1	-	-	-	-	0	-	-	-	-	-	1
Nuo1	Levant-BA	-	-	-	-	484764	838604	-	-	-	-	-	-	0	1	-	-	-	-	0	-	-	-	-	-	1
Nuo1	Minoan-BA	-	-	-	-	484764	980780	-	-	-	-	-	-	0	1	-	-	-	-	0	-	-	-	-	-	1
Nuo1	Morocco_EN	-	-	-	-	484764	516077	-	-	-	-	-	-	0	1	-	-	-	-	0	-	-	-	-	-	1
Nuo1	Morocco_LN	-	-	-	-	484764	260444	-	-	-	-	-	-	0	1	-	-	-	-	0	-	-	-	-	-	1
Nuo1	Myc-BA	-	-	-	-	484764	426499	-	-	-	-	-	-	0	1	-	-	-	-	0	-	-	-	-	-	1
Nuo1	Sicily-Bk	-	-	-	-	484764	45038	-	-	-	-	-	-	0.170829	1	-	-	-	-	0	-	-	-	-	-	1
Nuo2	Anatolia-BA	-	-	-	-	484764	792581	-	-	-	-	-	-	0	1	-	-	-	-	0	-	-	-	-	-	1
Nuo2	Balkans-BA	-	-	-	-	484764	1081728	-	-	-	-	-	-	0	1	-	-	-	-	0	-	-	-	-	-	1
Nuo2	Canaanite	-	-	-	-	484764	1036060	-	-	-	-	-	-	0	1	-	-	-	-	0	-	-	-	-	-	1
Nuo2	CE-EBA	-	-	-	-	484764	1088312	-	-	-	-	-	-	0	1	-	-	-	-	0	-	-	-	-	-	1
Nuo2	CE-LBA	-	-	-	-	484764	1076357	-	-	-	-	-	-	0	1	-	-	-	-	0	-	-	-	-	-	1
Nuo2	Guanche	-	-	-	-	484764	1039220	-	-	-	-	-	-	0	1	-	-	-	-	0	-	-	-	-	-	1
Nuo2	Iberia-BA	-	-	-	-	484764	1053781	-	-	-	-	-	-	0	1	-	-	-	-	0	-	-	-	-	-	1
Nuo2	Iran-CA	-	-	-	-	484764	969314	-	-	-	-	-	-	0	1	-	-	-	-	0	-	-	-	-	-	1
Nuo2	Italy_North-Bk	-	-	-	-	484764	874035	-	-	-	-	-	-	0.000133	1	-	-	-	-	0	-	-	-	-	-	1
Nuo2	Levant-BA	-	-	-	-	484764	838604	-	-	-	-	-	-	0	1	-	-	-	-	0	-	-	-	-	-	1
Nuo2	Minoan-BA	-	-	-	-	484764	980780	-	-	-	-	-	-	0	1	-	-	-	-	0	-	-	-	-	-	1
Nuo2	Morocco_EN	-	-	-	-	484764	516077	-	-	-	-	-	-	0	1	-	-	-	-	0	-	-	-	-	-	1
Nuo2	Morocco_LN	-	-	-	-	484764	260444	-	-	-	-	-	-	0	1	-	-	-	-	0	-	-	-	-	-	1
Nuo2	Myc-BA	-	-	-	-	484764	426499	-	-	-	-	-	-	0	1	-	-	-	-	0	-	-	-	-	-	1
Nuo2	Sicily-Bk	-	-	-	-	484764	45038	-	-	-	-	-	-	0.283156	1	-	-	-	-	0	-	-	-	-	-	1
Nuo3	Anatolia-BA	-	-	-	-	484764	792581	-	-	-	-	-	-	0	1	-	-	-	-	0	-	-	-	-	-	1
Nuo3	Balkans-BA	-	-	-	-	484764	1081728	-	-	-	-	-	-	0	1	-	-	-	-	0	-	-	-	-	-	1
Nuo3	Canaanite	-	-	-	-	484764	1036060	-	-	-	-	-	-	0	1	-	-	-	-	0	-	-	-	-	-	1
Nuo3	CE-EBA	-	-	-	-	484764	1088312	-	-	-	-	-	-	0	1	-	-	-	-	0	-	-	-	-	-	1
Nuo3	CE-LBA	-	-	-	-	484764	1076357	-	-	-	-	-	-	0	1	-	-	-	-	0	-	-	-	-	-	1
Nuo3	Guanche	-	-	-	-	484764	1039220	-	-	-	-	-	-	0	1	-	-	-	-	0	-	-	-	-	-	1
Nuo3	Iberia-BA	-	-	-	-	484764	1053781	-	-	-	-	-	-	0	1	-	-	-	-	0	-	-	-	-	-	1
Nuo3	Iran-CA	-	-	-	-	484764	969314	-	-	-	-	-	-	0	1	-	-	-	-	0	-	-	-	-	-	1
Nuo3	Italy_North-Bk	-	-	-	-	484764	874035	-	-	-	-	-	-	0.00015	1	-	-	-	-	0	-	-	-	-	-	1
Nuo3	Levant-BA	-	-	-	-	484764	838604	-	-	-	-	-	-	0	1	-	-	-	-	0	-	-	-	-	-	1
Nuo3	Minoan-BA	-	-	-	-	484764	980780	-	-	-	-	-	-	0	1	-	-	-	-	0	-	-	-	-	-	1
Nuo3	Morocco_EN	-	-	-	-	484764	516077	-	-	-	-	-	-	0	1	-	-	-	-	0	-	-	-	-	-	1
Nuo3	Morocco_LN	-	-	-	-	484764	260444	-	-	-	-	-	-	0	1	-	-	-	-	0	-	-	-	-	-	1
Nuo3	Myc-BA	-	-	-	-	484764	426499	-	-	-	-	-	-	0	1	-	-	-	-	0	-	-	-	-	-	1
Nuo3	Sicily-Bk	-	-	-	-	484764	45038	-	-	-	-	-	-	0.260096	1	-	-	-	-	0	-	-	-	-	-	1
Nuo4	Anatolia-BA	-	-	-	-	484764	792581	-	-	-	-	-	-	0	1	-	-	-	-	0	-	-	-	-	-	1
Nuo4	Balkans-BA	-	-	-	-	484764	1081728	-	-	-	-	-	-	0	1	-	-	-	-	0	-	-	-	-	-	1
Nuo4	Canaanite	-	-	-	-	484764	1036060	-	-	-	-	-	-	0	1	-	-	-	-	0	-	-	-	-	-	1
Nuo4	CE-EBA	-	-	-	-	484764	1088312	-	-	-	-	-	-	0	1	-	-	-	-	0	-	-	-	-	-	1
Nuo4	CE-LBA	-	-	-	-	484764	1076357	-	-	-	-	-	-	0	1	-	-	-	-	0	-	-	-	-	-	1
Nuo4	Guanche	-	-	-	-	484764	1039220	-	-	-	-	-	-	0	1	-	-	-	-	0	-	-	-	-	-	1
Nuo4	Iberia-BA	-	-	-	-	484764	1053781	-	-	-	-	-	-	0	1	-	-	-	-	0	-	-	-	-	-	1
Nuo4	Iran-CA	-	-	-	-	484764	969314	-	-	-	-	-	-	0	1	-	-	-	-	0	-	-	-	-	-	1
Nuo4	Italy_North-Bk	-	-	-	-	484764	874035	-	-	-	-	-	-	3e-06	1	-	-	-	-	0	-	-	-	-	-	1
Nuo4	Levant-BA	-	-	-	-	484764	838604	-	-	-	-	-	-	0	1	-	-	-	-	0	-	-	-	-	-	1
Nuo4	Minoan-BA	-	-	-	-	484764	980780	-	-	-	-	-	-	0	1	-	-	-	-	0	-	-	-	-	-	1
Nuo4	Morocco_EN	-	-	-	-	484764	516077	-	-	-	-	-	-	0	1	-	-	-	-	0	-	-	-	-	-	1
Nuo4	Morocco_LN	-	-	-	-	484764	260444	-	-	-	-	-	-	0	1	-	-	-	-	0	-	-	-	-	-	1
Nuo4	Myc-BA	-	-	-	-	484764	426499	-	-	-	-	-	-	0	1	-	-	-	-	0	-	-	-	-	-	1
Nuo4	Sicily-Bk	-	-	-	-	484764	45038	-	-	-	-	-	-	0.345309	1	-	-	-	-	0	-	-	-	-	-	1
Nuo5	Anatolia-BA	-	-	-	-	484764	792581	-	-	-	-	-	-	0	1	-	-	-	-	0	-	-	-	-	-	1
Nuo5	Balkans-BA	-	-	-	-	484764	1081728	-	-	-	-	-	-	0	1	-	-	-	-	0	-	-	-	-	-	1
Nuo5	Canaanite	-	-	-	-	484764	1036060	-	-	-	-	-	-	0	1	-	-	-	-	0	-	-	-	-	-	1
Nuo5	CE-EBA	-	-	-	-	484764	1088312	-	-	-	-	-	-	0	1	-	-	-	-	0	-	-	-	-	-	1
Nuo5	CE-LBA	-	-	-	-	484764	1076357	-	-	-	-	-	-	0	1	-	-	-	-	0	-	-	-	-	-	1
Nuo5	Guanche	-	-	-	-	484764	1039220	-	-	-	-	-	-	0	1	-	-	-	-	0	-	-	-	-	-	1
Nuo5	Iberia-BA	-	-	-	-	484764	1053781	-	-	-	-	-	-	0	1	-	-	-	-	0	-	-	-	-	-	1
Nuo5	Iran-CA	-	-	-	-	484764	969314	-	-	-	-	-	-	0	1	-	-	-	-	0	-	-	-	-	-	1
Nuo5	Italy_North-Bk	-	-	-	-	484764	874035	-	-	-	-	-	-	7e-06	1	-	-	-	-	0	-	-	-	-	-	1
Nuo5	Levant-BA	-	-	-	-	484764	838604	-	-	-	-	-	-	0	1	-	-	-	-	0	-	-	-	-	-	1
Nuo5	Minoan-BA	-	-	-	-	484764	980780	-	-	-	-	-	-	0	1	-	-	-	-	0	-	-	-	-	-	1
Nuo5	Morocco_EN	-	-	-	-	484764	516077	-	-	-	-	-	-	0	1	-	-	-	-	0	-	-	-	-	-	1
Nuo5	Morocco_LN	-	-	-	-	484764	260444	-	-	-	-	-	-	0	1	-	-	-	-	0	-	-	-	-	-	1
Nuo5	Myc-BA	-	-	-	-	484764	426499	-	-	-	-	-	-	0	1	-	-	-	-	0	-	-	-	-	-	1
Nuo5	Sicily-Bk	-	-	-	-	484764	45038	-	-	-	-	-	-	0.180776	1	-	-	-	-	0	-	-	-	-	-	1
Ogl1	Anatolia-BA	-	-	-	-	484764	792581	-	-	-	-	-	-	0	1	-	-	-	-	0	-	-	-	-	-	1
Ogl1	Balkans-BA	-	-	-	-	484764	1081728	-	-	-	-	-	-	0	1	-	-	-	-	0	-	-	-	-	-	1
Ogl1	Canaanite	-	-	-	-	484764	1036060	-	-	-	-	-	-	0	1	-	-	-	-	0	-	-	-	-	-	1
Ogl1	CE-EBA	-	-	-	-	484764	1088312	-	-	-	-	-	-	0	1	-	-	-	-	0	-	-	-	-	-	1
Ogl1	CE-LBA	-	-	-	-	484764	1076357	-	-	-	-	-	-	0	1	-	-	-	-	0	-	-	-	-	-	1
Ogl1	Guanche	-	-	-	-	484764	1039220	-	-	-	-	-	-	0	1	-	-	-	-	0	-	-	-	-	-	1
Ogl1	Iberia-BA	-	-	-	-	484764	1053781	-	-	-	-	-	-	0	1	-	-	-	-	0	-	-	-	-	-	1
Ogl1	Iran-CA	-	-	-	-	484764	969314	-	-	-	-	-	-	0	1	-	-	-	-	0	-	-	-	-	-	1
Ogl1	Italy_North-Bk	-	-	-	-	484764	874035	-	-	-	-	-	-	9e-06	1	-	-	-	-	0	-	-	-	-	-	1
Ogl1	Levant-BA	-	-	-	-	484764	838604	-	-	-	-	-	-	0	1	-	-	-	-	0	-	-	-	-	-	1
Ogl1	Minoan-BA	-	-	-	-	484764	980780	-	-	-	-	-	-	0	1	-	-	-	-	0	-	-	-	-	-	1
Ogl1	Morocco_EN	-	-	-	-	484764	516077	-	-	-	-	-	-	0	1	-	-	-	-	0	-	-	-	-	-	1
Ogl1	Morocco_LN	-	-	-	-	484764	260444	-	-	-	-	-	-	0	1	-	-	-	-	0	-	-	-	-	-	1
Ogl1	Myc-BA	-	-	-	-	484764	426499	-	-	-	-	-	-	0	1	-	-	-	-	0	-	-	-	-	-	1
Ogl1	Sicily-Bk	-	-	-	-	484764	45038	-	-	-	-	-	-	0.437988	1	-	-	-	-	0	-	-	-	-	-	1
Ogl2	Anatolia-BA	-	-	-	-	484764	792581	-	-	-	-	-	-	0	1	-	-	-	-	0	-	-	-	-	-	1
Ogl2	Balkans-BA	-	-	-	-	484764	1081728	-	-	-	-	-	-	0	1	-	-	-	-	0	-	-	-	-	-	1
Ogl2	Canaanite	-	-	-	-	484764	1036060	-	-	-	-	-	-	0	1	-	-	-	-	0	-	-	-	-	-	1
Ogl2	CE-EBA	-	-	-	-	484764	1088312	-	-	-	-	-	-	0	1	-	-	-	-	0	-	-	-	-	-	1
Ogl2	CE-LBA	-	-	-	-	484764	1076357	-	-	-	-	-	-	0	1	-	-	-	-	0	-	-	-	-	-	1
Ogl2	Guanche	-	-	-	-	484764	1039220	-	-	-	-	-	-	0	1	-	-	-	-	0	-	-	-	-	-	1
Ogl2	Iberia-BA	-	-	-	-	484764	1053781	-	-	-	-	-	-	0	1	-	-	-	-	0	-	-	-	-	-	1
Ogl2	Iran-CA	-	-	-	-	484764	969314	-	-	-	-	-	-	0	1	-	-	-	-	0	-	-	-	-	-	1
Ogl2	Italy_North-Bk	-	-	-	-	484764	874035	-	-	-	-	-	-	2.6e-05	1	-	-	-	-	0	-	-	-	-	-	1
Ogl2	Levant-BA	-	-	-	-	484764	838604	-	-	-	-	-	-	0	1	-	-	-	-	0	-	-	-	-	-	1
Ogl2	Minoan-BA	-	-	-	-	484764	980780	-	-	-	-	-	-	0	1	-	-	-	-	0	-	-	-	-	-	1
Ogl2	Morocco_EN	-	-	-	-	484764	516077	-	-	-	-	-	-	0	1	-	-	-	-	0	-	-	-	-	-	1
Ogl2	Morocco_LN	-	-	-	-	484764	260444	-	-	-	-	-	-	0	1	-	-	-	-	0	-	-	-	-	-	1
Ogl2	Myc-BA	-	-	-	-	484764	426499	-	-	-	-	-	-	0	1	-	-	-	-	0	-	-	-	-	-	1
Ogl2	Sicily-Bk	-	-	-	-	484764	45038	-	-	-	-	-	-	0.226505	1	-	-	-	-	0	-	-	-	-	-	1
Ogl3	Anatolia-BA	-	-	-	-	484764	792581	-	-	-	-	-	-	0	1	-	-	-	-	0	-	-	-	-	-	1
Ogl3	Balkans-BA	-	-	-	-	484764	1081728	-	-	-	-	-	-	0	1	-	-	-	-	0	-	-	-	-	-	1
Ogl3	Canaanite	-	-	-	-	484764	1036060	-	-	-	-	-	-	0	1	-	-	-	-	0	-	-	-	-	-	1
Ogl3	CE-EBA	-	-	-	-	484764	1088312	-	-	-	-	-	-	0	1	-	-	-	-	0	-	-	-	-	-	1
Ogl3	CE-LBA	-	-	-	-	484764	1076357	-	-	-	-	-	-	0	1	-	-	-	-	0	-	-	-	-	-	1
Ogl3	Guanche	-	-	-	-	484764	1039220	-	-	-	-	-	-	0	1	-	-	-	-	0	-	-	-	-	-	1
Ogl3	Iberia-BA	-	-	-	-	484764	1053781	-	-	-	-	-	-	0	1	-	-	-	-	0	-	-	-	-	-	1
Ogl3	Iran-CA	-	-	-	-	484764	969314	-	-	-	-	-	-	0	1	-	-	-	-	0	-	-	-	-	-	1
Ogl3	Italy_North-Bk	-	-	-	-	484764	874035	-	-	-	-	-	-	4e-06	1	-	-	-	-	0	-	-	-	-	-	1
Ogl3	Levant-BA	-	-	-	-	484764	838604	-	-	-	-	-	-	0	1	-	-	-	-	0	-	-	-	-	-	1
Ogl3	Minoan-BA	-	-	-	-	484764	980780	-	-	-	-	-	-	0	1	-	-	-	-	0	-	-	-	-	-	1
Ogl3	Morocco_EN	-	-	-	-	484764	516077	-	-	-	-	-	-	0	1	-	-	-	-	0	-	-	-	-	-	1
Ogl3	Morocco_LN	-	-	-	-	484764	260444	-	-	-	-	-	-	0	1	-	-	-	-	0	-	-	-	-	-	1
Ogl3	Myc-BA	-	-	-	-	484764	426499	-	-	-	-	-	-	0	1	-	-	-	-	0	-	-	-	-	-	1
Ogl3	Sicily-Bk	-	-	-	-	484764	45038	-	-	-	-	-	-	0.12436	1	-	-	-	-	0	-	-	-	-	-	1
Ogl4	Anatolia-BA	-	-	-	-	484764	792581	-	-	-	-	-	-	0	1	-	-	-	-	0	-	-	-	-	-	1
Ogl4	Balkans-BA	-	-	-	-	484764	1081728	-	-	-	-	-	-	0	1	-	-	-	-	0	-	-	-	-	-	1
Ogl4	Canaanite	-	-	-	-	484764	1036060	-	-	-	-	-	-	0	1	-	-	-	-	0	-	-	-	-	-	1
Ogl4	CE-EBA	-	-	-	-	484764	1088312	-	-	-	-	-	-	0	1	-	-	-	-	0	-	-	-	-	-	1
Ogl4	CE-LBA	-	-	-	-	484764	1076357	-	-	-	-	-	-	0	1	-	-	-	-	0	-	-	-	-	-	1
Ogl4	Guanche	-	-	-	-	484764	1039220	-	-	-	-	-	-	0	1	-	-	-	-	0	-	-	-	-	-	1
Ogl4	Iberia-BA	-	-	-	-	484764	1053781	-	-	-	-	-	-	0	1	-	-	-	-	0	-	-	-	-	-	1
Ogl4	Iran-CA	-	-	-	-	484764	969314	-	-	-	-	-	-	0	1	-	-	-	-	0	-	-	-	-	-	1
Ogl4	Italy_North-Bk	-	-	-	-	484764	874035	-	-	-	-	-	-	0.00012	1	-	-	-	-	0	-	-	-	-	-	1
Ogl4	Levant-BA	-	-	-	-	484764	838604	-	-	-	-	-	-	0	1	-	-	-	-	0	-	-	-	-	-	1
Ogl4	Minoan-BA	-	-	-	-	484764	980780	-	-	-	-	-	-	0	1	-	-	-	-	0	-	-	-	-	-	1
Ogl4	Morocco_EN	-	-	-	-	484764	516077	-	-	-	-	-	-	0	1	-	-	-	-	0	-	-	-	-	-	1
Ogl4	Morocco_LN	-	-	-	-	484764	260444	-	-	-	-	-	-	0	1	-	-	-	-	0	-	-	-	-	-	1
Ogl4	Myc-BA	-	-	-	-	484764	426499	-	-	-	-	-	-	0	1	-	-	-	-	0	-	-	-	-	-	1
Ogl4	Sicily-Bk	-	-	-	-	484764	45038	-	-	-	-	-	-	0.184009	1	-	-	-	-	0	-	-	-	-	-	1
Ogl5	Anatolia-BA	-	-	-	-	484764	792581	-	-	-	-	-	-	0	1	-	-	-	-	0	-	-	-	-	-	1
Ogl5	Balkans-BA	-	-	-	-	484764	1081728	-	-	-	-	-	-	0	1	-	-	-	-	0	-	-	-	-	-	1
Ogl5	Canaanite	-	-	-	-	484764	1036060	-	-	-	-	-	-	0	1	-	-	-	-	0	-	-	-	-	-	1
Ogl5	CE-EBA	-	-	-	-	484764	1088312	-	-	-	-	-	-	0	1	-	-	-	-	0	-	-	-	-	-	1
Ogl5	CE-LBA	-	-	-	-	484764	1076357	-	-	-	-	-	-	0	1	-	-	-	-	0	-	-	-	-	-	1
Ogl5	Guanche	-	-	-	-	484764	1039220	-	-	-	-	-	-	0	1	-	-	-	-	0	-	-	-	-	-	1
Ogl5	Iberia-BA	-	-	-	-	484764	1053781	-	-	-	-	-	-	0	1	-	-	-	-	0	-	-	-	-	-	1
Ogl5	Iran-CA	-	-	-	-	484764	969314	-	-	-	-	-	-	0	1	-	-	-	-	0	-	-	-	-	-	1
Ogl5	Italy_North-Bk	-	-	-	-	484764	874035	-	-	-	-	-	-	4e-06	1	-	-	-	-	0	-	-	-	-	-	1
Ogl5	Levant-BA	-	-	-	-	484764	838604	-	-	-	-	-	-	0	1	-	-	-	-	0	-	-	-	-	-	1
Ogl5	Minoan-BA	-	-	-	-	484764	980780	-	-	-	-	-	-	0	1	-	-	-	-	0	-	-	-	-	-	1
Ogl5	Morocco_EN	-	-	-	-	484764	516077	-	-	-	-	-	-	0	1	-	-	-	-	0	-	-	-	-	-	1
Ogl5	Morocco_LN	-	-	-	-	484764	260444	-	-	-	-	-	-	0	1	-	-	-	-	0	-	-	-	-	-	1
Ogl5	Myc-BA	-	-	-	-	484764	426499	-	-	-	-	-	-	0	1	-	-	-	-	0	-	-	-	-	-	1
Ogl5	Sicily-Bk	-	-	-	-	484764	45038	-	-	-	-	-	-	0.19733	1	-	-	-	-	0	-	-	-	-	-	1
Olb1	Anatolia-BA	-	-	-	-	484764	792581	-	-	-	-	-	-	0	1	-	-	-	-	0	-	-	-	-	-	1
Olb1	Balkans-BA	-	-	-	-	484764	1081728	-	-	-	-	-	-	0	1	-	-	-	-	0	-	-	-	-	-	1
Olb1	Canaanite	-	-	-	-	484764	1036060	-	-	-	-	-	-	0	1	-	-	-	-	0	-	-	-	-	-	1
Olb1	CE-EBA	-	-	-	-	484764	1088312	-	-	-	-	-	-	0	1	-	-	-	-	0	-	-	-	-	-	1
Olb1	CE-LBA	-	-	-	-	484764	1076357	-	-	-	-	-	-	0	1	-	-	-	-	0	-	-	-	-	-	1
Olb1	Guanche	-	-	-	-	484764	1039220	-	-	-	-	-	-	0	1	-	-	-	-	0	-	-	-	-	-	1
Olb1	Iberia-BA	-	-	-	-	484764	1053781	-	-	-	-	-	-	0	1	-	-	-	-	0	-	-	-	-	-	1
Olb1	Iran-CA	-	-	-	-	484764	969314	-	-	-	-	-	-	0	1	-	-	-	-	0	-	-	-	-	-	1
Olb1	Italy_North-Bk	-	-	-	-	484764	874035	-	-	-	-	-	-	3.6e-05	1	-	-	-	-	0	-	-	-	-	-	1
Olb1	Levant-BA	-	-	-	-	484764	838604	-	-	-	-	-	-	0	1	-	-	-	-	0	-	-	-	-	-	1
Olb1	Minoan-BA	-	-	-	-	484764	980780	-	-	-	-	-	-	0	1	-	-	-	-	0	-	-	-	-	-	1
Olb1	Morocco_EN	-	-	-	-	484764	516077	-	-	-	-	-	-	0	1	-	-	-	-	0	-	-	-	-	-	1
Olb1	Morocco_LN	-	-	-	-	484764	260444	-	-	-	-	-	-	0	1	-	-	-	-	0	-	-	-	-	-	1
Olb1	Myc-BA	-	-	-	-	484764	426499	-	-	-	-	-	-	0	1	-	-	-	-	0	-	-	-	-	-	1
Olb1	Sicily-Bk	-	-	-	-	484764	45038	-	-	-	-	-	-	0.000349	1	-	-	-	-	0	-	-	-	-	-	1
Olb2	Anatolia-BA	-	-	-	-	484764	792581	-	-	-	-	-	-	0	1	-	-	-	-	0	-	-	-	-	-	1
Olb2	Balkans-BA	-	-	-	-	484764	1081728	-	-	-	-	-	-	0	1	-	-	-	-	0	-	-	-	-	-	1
Olb2	Canaanite	-	-	-	-	484764	1036060	-	-	-	-	-	-	0	1	-	-	-	-	0	-	-	-	-	-	1
Olb2	CE-EBA	-	-	-	-	484764	1088312	-	-	-	-	-	-	0	1	-	-	-	-	0	-	-	-	-	-	1
Olb2	CE-LBA	-	-	-	-	484764	1076357	-	-	-	-	-	-	0	1	-	-	-	-	0	-	-	-	-	-	1
Olb2	Guanche	-	-	-	-	484764	1039220	-	-	-	-	-	-	0	1	-	-	-	-	0	-	-	-	-	-	1
Olb2	Iberia-BA	-	-	-	-	484764	1053781	-	-	-	-	-	-	0	1	-	-	-	-	0	-	-	-	-	-	1
Olb2	Iran-CA	-	-	-	-	484764	969314	-	-	-	-	-	-	0	1	-	-	-	-	0	-	-	-	-	-	1
Olb2	Italy_North-Bk	-	-	-	-	484764	874035	-	-	-	-	-	-	0.000115	1	-	-	-	-	0	-	-	-	-	-	1
Olb2	Levant-BA	-	-	-	-	484764	838604	-	-	-	-	-	-	0	1	-	-	-	-	0	-	-	-	-	-	1
Olb2	Minoan-BA	-	-	-	-	484764	980780	-	-	-	-	-	-	0	1	-	-	-	-	0	-	-	-	-	-	1
Olb2	Morocco_EN	-	-	-	-	484764	516077	-	-	-	-	-	-	0	1	-	-	-	-	0	-	-	-	-	-	1
Olb2	Morocco_LN	-	-	-	-	484764	260444	-	-	-	-	-	-	0	1	-	-	-	-	0	-	-	-	-	-	1
Olb2	Myc-BA	-	-	-	-	484764	426499	-	-	-	-	-	-	0	1	-	-	-	-	0	-	-	-	-	-	1
Olb2	Sicily-Bk	-	-	-	-	484764	45038	-	-	-	-	-	-	0.223694	1	-	-	-	-	0	-	-	-	-	-	1
Olb3	Anatolia-BA	-	-	-	-	484764	792581	-	-	-	-	-	-	0	1	-	-	-	-	0	-	-	-	-	-	1
Olb3	Balkans-BA	-	-	-	-	484764	1081728	-	-	-	-	-	-	0	1	-	-	-	-	0	-	-	-	-	-	1
Olb3	Canaanite	-	-	-	-	484764	1036060	-	-	-	-	-	-	0	1	-	-	-	-	0	-	-	-	-	-	1
Olb3	CE-EBA	-	-	-	-	484764	1088312	-	-	-	-	-	-	0	1	-	-	-	-	0	-	-	-	-	-	1
Olb3	CE-LBA	-	-	-	-	484764	1076357	-	-	-	-	-	-	0	1	-	-	-	-	0	-	-	-	-	-	1
Olb3	Guanche	-	-	-	-	484764	1039220	-	-	-	-	-	-	0	1	-	-	-	-	0	-	-	-	-	-	1
Olb3	Iberia-BA	-	-	-	-	484764	1053781	-	-	-	-	-	-	0	1	-	-	-	-	0	-	-	-	-	-	1
Olb3	Iran-CA	-	-	-	-	484764	969314	-	-	-	-	-	-	0	1	-	-	-	-	0	-	-	-	-	-	1
Olb3	Italy_North-Bk	-	-	-	-	484764	874035	-	-	-	-	-	-	3.5e-05	1	-	-	-	-	0	-	-	-	-	-	1
Olb3	Levant-BA	-	-	-	-	484764	838604	-	-	-	-	-	-	0	1	-	-	-	-	0	-	-	-	-	-	1
Olb3	Minoan-BA	-	-	-	-	484764	980780	-	-	-	-	-	-	0	1	-	-	-	-	0	-	-	-	-	-	1
Olb3	Morocco_EN	-	-	-	-	484764	516077	-	-	-	-	-	-	0	1	-	-	-	-	0	-	-	-	-	-	1
Olb3	Morocco_LN	-	-	-	-	484764	260444	-	-	-	-	-	-	0	1	-	-	-	-	0	-	-	-	-	-	1
Olb3	Myc-BA	-	-	-	-	484764	426499	-	-	-	-	-	-	0	1	-	-	-	-	0	-	-	-	-	-	1
Olb3	Sicily-Bk	-	-	-	-	484764	45038	-	-	-	-	-	-	0.232237	1	-	-	-	-	0	-	-	-	-	-	1
Olb4	Anatolia-BA	-	-	-	-	484764	792581	-	-	-	-	-	-	0	1	-	-	-	-	0	-	-	-	-	-	1
Olb4	Balkans-BA	-	-	-	-	484764	1081728	-	-	-	-	-	-	0	1	-	-	-	-	0	-	-	-	-	-	1
Olb4	Canaanite	-	-	-	-	484764	1036060	-	-	-	-	-	-	0	1	-	-	-	-	0	-	-	-	-	-	1
Olb4	CE-EBA	-	-	-	-	484764	1088312	-	-	-	-	-	-	0	1	-	-	-	-	0	-	-	-	-	-	1
Olb4	CE-LBA	-	-	-	-	484764	1076357	-	-	-	-	-	-	0	1	-	-	-	-	0	-	-	-	-	-	1
Olb4	Guanche	-	-	-	-	484764	1039220	-	-	-	-	-	-	0	1	-	-	-	-	0	-	-	-	-	-	1
Olb4	Iberia-BA	-	-	-	-	484764	1053781	-	-	-	-	-	-	0	1	-	-	-	-	0	-	-	-	-	-	1
Olb4	Iran-CA	-	-	-	-	484764	969314	-	-	-	-	-	-	0	1	-	-	-	-	0	-	-	-	-	-	1
Olb4	Italy_North-Bk	-	-	-	-	484764	874035	-	-	-	-	-	-	0	1	-	-	-	-	0	-	-	-	-	-	1
Olb4	Levant-BA	-	-	-	-	484764	838604	-	-	-	-	-	-	0	1	-	-	-	-	0	-	-	-	-	-	1
Olb4	Minoan-BA	-	-	-	-	484764	980780	-	-	-	-	-	-	0	1	-	-	-	-	0	-	-	-	-	-	1
Olb4	Morocco_EN	-	-	-	-	484764	516077	-	-	-	-	-	-	0	1	-	-	-	-	0	-	-	-	-	-	1
Olb4	Morocco_LN	-	-	-	-	484764	260444	-	-	-	-	-	-	0	1	-	-	-	-	0	-	-	-	-	-	1
Olb4	Myc-BA	-	-	-	-	484764	426499	-	-	-	-	-	-	0	1	-	-	-	-	0	-	-	-	-	-	1
Olb4	Sicily-Bk	-	-	-	-	484764	45038	-	-	-	-	-	-	0.01032	1	-	-	-	-	0	-	-	-	-	-	1
Olb5	Anatolia-BA	-	-	-	-	484764	792581	-	-	-	-	-	-	0	1	-	-	-	-	0	-	-	-	-	-	1
Olb5	Balkans-BA	-	-	-	-	484764	1081728	-	-	-	-	-	-	0	1	-	-	-	-	0	-	-	-	-	-	1
Olb5	Canaanite	-	-	-	-	484764	1036060	-	-	-	-	-	-	0	1	-	-	-	-	0	-	-	-	-	-	1
Olb5	CE-EBA	-	-	-	-	484764	1088312	-	-	-	-	-	-	0	1	-	-	-	-	0	-	-	-	-	-	1
Olb5	CE-LBA	-	-	-	-	484764	1076357	-	-	-	-	-	-	0	1	-	-	-	-	0	-	-	-	-	-	1
Olb5	Guanche	-	-	-	-	484764	1039220	-	-	-	-	-	-	0	1	-	-	-	-	0	-	-	-	-	-	1
Olb5	Iberia-BA	-	-	-	-	484764	1053781	-	-	-	-	-	-	0	1	-	-	-	-	0	-	-	-	-	-	1
Olb5	Iran-CA	-	-	-	-	484764	969314	-	-	-	-	-	-	0	1	-	-	-	-	0	-	-	-	-	-	1
Olb5	Italy_North-Bk	-	-	-	-	484764	874035	-	-	-	-	-	-	2.6e-05	1	-	-	-	-	0	-	-	-	-	-	1
Olb5	Levant-BA	-	-	-	-	484764	838604	-	-	-	-	-	-	0	1	-	-	-	-	0	-	-	-	-	-	1
Olb5	Minoan-BA	-	-	-	-	484764	980780	-	-	-	-	-	-	0	1	-	-	-	-	0	-	-	-	-	-	1
Olb5	Morocco_EN	-	-	-	-	484764	516077	-	-	-	-	-	-	0	1	-	-	-	-	0	-	-	-	-	-	1
Olb5	Morocco_LN	-	-	-	-	484764	260444	-	-	-	-	-	-	0	1	-	-	-	-	0	-	-	-	-	-	1
Olb5	Myc-BA	-	-	-	-	484764	426499	-	-	-	-	-	-	0	1	-	-	-	-	0	-	-	-	-	-	1
Olb5	Sicily-Bk	-	-	-	-	484764	45038	-	-	-	-	-	-	0.069313	1	-	-	-	-	0	-	-	-	-	-	1
Ori1	Anatolia-BA	-	-	-	-	484764	792581	-	-	-	-	-	-	0	1	-	-	-	-	0	-	-	-	-	-	1
Ori1	Balkans-BA	-	-	-	-	484764	1081728	-	-	-	-	-	-	0	1	-	-	-	-	0	-	-	-	-	-	1
Ori1	Canaanite	-	-	-	-	484764	1036060	-	-	-	-	-	-	0	1	-	-	-	-	0	-	-	-	-	-	1
Ori1	CE-EBA	-	-	-	-	484764	1088312	-	-	-	-	-	-	0	1	-	-	-	-	0	-	-	-	-	-	1
Ori1	CE-LBA	-	-	-	-	484764	1076357	-	-	-	-	-	-	0	1	-	-	-	-	0	-	-	-	-	-	1
Ori1	Guanche	-	-	-	-	484764	1039220	-	-	-	-	-	-	0	1	-	-	-	-	0	-	-	-	-	-	1
Ori1	Iberia-BA	-	-	-	-	484764	1053781	-	-	-	-	-	-	0	1	-	-	-	-	0	-	-	-	-	-	1
Ori1	Iran-CA	-	-	-	-	484764	969314	-	-	-	-	-	-	0	1	-	-	-	-	0	-	-	-	-	-	1
Ori1	Italy_North-Bk	-	-	-	-	484764	874035	-	-	-	-	-	-	5.1e-05	1	-	-	-	-	0	-	-	-	-	-	1
Ori1	Levant-BA	-	-	-	-	484764	838604	-	-	-	-	-	-	0	1	-	-	-	-	0	-	-	-	-	-	1
Ori1	Minoan-BA	-	-	-	-	484764	980780	-	-	-	-	-	-	0	1	-	-	-	-	0	-	-	-	-	-	1
Ori1	Morocco_EN	-	-	-	-	484764	516077	-	-	-	-	-	-	0	1	-	-	-	-	0	-	-	-	-	-	1
Ori1	Morocco_LN	-	-	-	-	484764	260444	-	-	-	-	-	-	0	1	-	-	-	-	0	-	-	-	-	-	1
Ori1	Myc-BA	-	-	-	-	484764	426499	-	-	-	-	-	-	0	1	-	-	-	-	0	-	-	-	-	-	1
Ori1	Sicily-Bk	-	-	-	-	484764	45038	-	-	-	-	-	-	0.110167	1	-	-	-	-	0	-	-	-	-	-	1
Ori2	Anatolia-BA	-	-	-	-	484764	792581	-	-	-	-	-	-	0	1	-	-	-	-	0	-	-	-	-	-	1
Ori2	Balkans-BA	-	-	-	-	484764	1081728	-	-	-	-	-	-	0	1	-	-	-	-	0	-	-	-	-	-	1
Ori2	Canaanite	-	-	-	-	484764	1036060	-	-	-	-	-	-	0	1	-	-	-	-	0	-	-	-	-	-	1
Ori2	CE-EBA	-	-	-	-	484764	1088312	-	-	-	-	-	-	0	1	-	-	-	-	0	-	-	-	-	-	1
Ori2	CE-LBA	-	-	-	-	484764	1076357	-	-	-	-	-	-	0	1	-	-	-	-	0	-	-	-	-	-	1
Ori2	Guanche	-	-	-	-	484764	1039220	-	-	-	-	-	-	0	1	-	-	-	-	0	-	-	-	-	-	1
Ori2	Iberia-BA	-	-	-	-	484764	1053781	-	-	-	-	-	-	0	1	-	-	-	-	0	-	-	-	-	-	1
Ori2	Iran-CA	-	-	-	-	484764	969314	-	-	-	-	-	-	0	1	-	-	-	-	0	-	-	-	-	-	1
Ori2	Italy_North-Bk	-	-	-	-	484764	874035	-	-	-	-	-	-	0.009222	1	-	-	-	-	0	-	-	-	-	-	1
Ori2	Levant-BA	-	-	-	-	484764	838604	-	-	-	-	-	-	0	1	-	-	-	-	0	-	-	-	-	-	1
Ori2	Minoan-BA	-	-	-	-	484764	980780	-	-	-	-	-	-	0	1	-	-	-	-	0	-	-	-	-	-	1
Ori2	Morocco_EN	-	-	-	-	484764	516077	-	-	-	-	-	-	0	1	-	-	-	-	0	-	-	-	-	-	1
Ori2	Morocco_LN	-	-	-	-	484764	260444	-	-	-	-	-	-	0	1	-	-	-	-	0	-	-	-	-	-	1
Ori2	Myc-BA	-	-	-	-	484764	426499	-	-	-	-	-	-	0	1	-	-	-	-	0	-	-	-	-	-	1
Ori2	Sicily-Bk	-	-	-	-	484764	45038	-	-	-	-	-	-	0.206617	1	-	-	-	-	0	-	-	-	-	-	1
Ori3	Anatolia-BA	-	-	-	-	484764	792581	-	-	-	-	-	-	0	1	-	-	-	-	0	-	-	-	-	-	1
Ori3	Balkans-BA	-	-	-	-	484764	1081728	-	-	-	-	-	-	0	1	-	-	-	-	0	-	-	-	-	-	1
Ori3	Canaanite	-	-	-	-	484764	1036060	-	-	-	-	-	-	0	1	-	-	-	-	0	-	-	-	-	-	1
Ori3	CE-EBA	-	-	-	-	484764	1088312	-	-	-	-	-	-	0	1	-	-	-	-	0	-	-	-	-	-	1
Ori3	CE-LBA	-	-	-	-	484764	1076357	-	-	-	-	-	-	0	1	-	-	-	-	0	-	-	-	-	-	1
Ori3	Guanche	-	-	-	-	484764	1039220	-	-	-	-	-	-	0	1	-	-	-	-	0	-	-	-	-	-	1
Ori3	Iberia-BA	-	-	-	-	484764	1053781	-	-	-	-	-	-	0	1	-	-	-	-	0	-	-	-	-	-	1
Ori3	Iran-CA	-	-	-	-	484764	969314	-	-	-	-	-	-	0	1	-	-	-	-	0	-	-	-	-	-	1
Ori3	Italy_North-Bk	-	-	-	-	484764	874035	-	-	-	-	-	-	4e-06	1	-	-	-	-	0	-	-	-	-	-	1
Ori3	Levant-BA	-	-	-	-	484764	838604	-	-	-	-	-	-	0	1	-	-	-	-	0	-	-	-	-	-	1
Ori3	Minoan-BA	-	-	-	-	484764	980780	-	-	-	-	-	-	0	1	-	-	-	-	0	-	-	-	-	-	1
Ori3	Morocco_EN	-	-	-	-	484764	516077	-	-	-	-	-	-	0	1	-	-	-	-	0	-	-	-	-	-	1
Ori3	Morocco_LN	-	-	-	-	484764	260444	-	-	-	-	-	-	0	1	-	-	-	-	0	-	-	-	-	-	1
Ori3	Myc-BA	-	-	-	-	484764	426499	-	-	-	-	-	-	0	1	-	-	-	-	0	-	-	-	-	-	1
Ori3	Sicily-Bk	-	-	-	-	484764	45038	-	-	-	-	-	-	0.049963	1	-	-	-	-	0	-	-	-	-	-	1
Ori4	Anatolia-BA	-	-	-	-	484764	792581	-	-	-	-	-	-	0	1	-	-	-	-	0	-	-	-	-	-	1
Ori4	Balkans-BA	-	-	-	-	484764	1081728	-	-	-	-	-	-	0	1	-	-	-	-	0	-	-	-	-	-	1
Ori4	Canaanite	-	-	-	-	484764	1036060	-	-	-	-	-	-	0	1	-	-	-	-	0	-	-	-	-	-	1
Ori4	CE-EBA	-	-	-	-	484764	1088312	-	-	-	-	-	-	0	1	-	-	-	-	0	-	-	-	-	-	1
Ori4	CE-LBA	-	-	-	-	484764	1076357	-	-	-	-	-	-	0	1	-	-	-	-	0	-	-	-	-	-	1
Ori4	Guanche	-	-	-	-	484764	1039220	-	-	-	-	-	-	0	1	-	-	-	-	0	-	-	-	-	-	1
Ori4	Iberia-BA	-	-	-	-	484764	1053781	-	-	-	-	-	-	0	1	-	-	-	-	0	-	-	-	-	-	1
Ori4	Iran-CA	-	-	-	-	484764	969314	-	-	-	-	-	-	0	1	-	-	-	-	0	-	-	-	-	-	1
Ori4	Italy_North-Bk	-	-	-	-	484764	874035	-	-	-	-	-	-	4e-06	1	-	-	-	-	0	-	-	-	-	-	1
Ori4	Levant-BA	-	-	-	-	484764	838604	-	-	-	-	-	-	0	1	-	-	-	-	0	-	-	-	-	-	1
Ori4	Minoan-BA	-	-	-	-	484764	980780	-	-	-	-	-	-	0	1	-	-	-	-	0	-	-	-	-	-	1
Ori4	Morocco_EN	-	-	-	-	484764	516077	-	-	-	-	-	-	0	1	-	-	-	-	0	-	-	-	-	-	1
Ori4	Morocco_LN	-	-	-	-	484764	260444	-	-	-	-	-	-	0	1	-	-	-	-	0	-	-	-	-	-	1
Ori4	Myc-BA	-	-	-	-	484764	426499	-	-	-	-	-	-	0	1	-	-	-	-	0	-	-	-	-	-	1
Ori4	Sicily-Bk	-	-	-	-	484764	45038	-	-	-	-	-	-	0.341766	1	-	-	-	-	0	-	-	-	-	-	1
Ori5	Anatolia-BA	-	-	-	-	484764	792581	-	-	-	-	-	-	0	1	-	-	-	-	0	-	-	-	-	-	1
Ori5	Balkans-BA	-	-	-	-	484764	1081728	-	-	-	-	-	-	0	1	-	-	-	-	0	-	-	-	-	-	1
Ori5	Canaanite	-	-	-	-	484764	1036060	-	-	-	-	-	-	0	1	-	-	-	-	0	-	-	-	-	-	1
Ori5	CE-EBA	-	-	-	-	484764	1088312	-	-	-	-	-	-	0	1	-	-	-	-	0	-	-	-	-	-	1
Ori5	CE-LBA	-	-	-	-	484764	1076357	-	-	-	-	-	-	0	1	-	-	-	-	0	-	-	-	-	-	1
Ori5	Guanche	-	-	-	-	484764	1039220	-	-	-	-	-	-	0	1	-	-	-	-	0	-	-	-	-	-	1
Ori5	Iberia-BA	-	-	-	-	484764	1053781	-	-	-	-	-	-	0	1	-	-	-	-	0	-	-	-	-	-	1
Ori5	Iran-CA	-	-	-	-	484764	969314	-	-	-	-	-	-	0	1	-	-	-	-	0	-	-	-	-	-	1
Ori5	Italy_North-Bk	-	-	-	-	484764	874035	-	-	-	-	-	-	0	1	-	-	-	-	0	-	-	-	-	-	1
Ori5	Levant-BA	-	-	-	-	484764	838604	-	-	-	-	-	-	0	1	-	-	-	-	0	-	-	-	-	-	1
Ori5	Minoan-BA	-	-	-	-	484764	980780	-	-	-	-	-	-	0	1	-	-	-	-	0	-	-	-	-	-	1
Ori5	Morocco_EN	-	-	-	-	484764	516077	-	-	-	-	-	-	0	1	-	-	-	-	0	-	-	-	-	-	1
Ori5	Morocco_LN	-	-	-	-	484764	260444	-	-	-	-	-	-	0	1	-	-	-	-	0	-	-	-	-	-	1
Ori5	Myc-BA	-	-	-	-	484764	426499	-	-	-	-	-	-	0	1	-	-	-	-	0	-	-	-	-	-	1
Ori5	Sicily-Bk	-	-	-	-	484764	45038	-	-	-	-	-	-	0.292623	1	-	-	-	-	0	-	-	-	-	-	1
Sas1	Anatolia-BA	-	-	-	-	484764	792581	-	-	-	-	-	-	0	1	-	-	-	-	0	-	-	-	-	-	1
Sas1	Balkans-BA	-	-	-	-	484764	1081728	-	-	-	-	-	-	0	1	-	-	-	-	0	-	-	-	-	-	1
Sas1	Canaanite	-	-	-	-	484764	1036060	-	-	-	-	-	-	0	1	-	-	-	-	0	-	-	-	-	-	1
Sas1	CE-EBA	-	-	-	-	484764	1088312	-	-	-	-	-	-	0	1	-	-	-	-	0	-	-	-	-	-	1
Sas1	CE-LBA	-	-	-	-	484764	1076357	-	-	-	-	-	-	0	1	-	-	-	-	0	-	-	-	-	-	1
Sas1	Guanche	-	-	-	-	484764	1039220	-	-	-	-	-	-	0	1	-	-	-	-	0	-	-	-	-	-	1
Sas1	Iberia-BA	-	-	-	-	484764	1053781	-	-	-	-	-	-	0	1	-	-	-	-	0	-	-	-	-	-	1
Sas1	Iran-CA	-	-	-	-	484764	969314	-	-	-	-	-	-	0	1	-	-	-	-	0	-	-	-	-	-	1
Sas1	Italy_North-Bk	-	-	-	-	484764	874035	-	-	-	-	-	-	0.00015	1	-	-	-	-	0	-	-	-	-	-	1
Sas1	Levant-BA	-	-	-	-	484764	838604	-	-	-	-	-	-	0	1	-	-	-	-	0	-	-	-	-	-	1
Sas1	Minoan-BA	-	-	-	-	484764	980780	-	-	-	-	-	-	0	1	-	-	-	-	0	-	-	-	-	-	1
Sas1	Morocco_EN	-	-	-	-	484764	516077	-	-	-	-	-	-	0	1	-	-	-	-	0	-	-	-	-	-	1
Sas1	Morocco_LN	-	-	-	-	484764	260444	-	-	-	-	-	-	0	1	-	-	-	-	0	-	-	-	-	-	1
Sas1	Myc-BA	-	-	-	-	484764	426499	-	-	-	-	-	-	0	1	-	-	-	-	0	-	-	-	-	-	1
Sas1	Sicily-Bk	-	-	-	-	484764	45038	-	-	-	-	-	-	0.440794	1	-	-	-	-	0	-	-	-	-	-	1
Sas2	Anatolia-BA	-	-	-	-	484764	792581	-	-	-	-	-	-	0	1	-	-	-	-	0	-	-	-	-	-	1
Sas2	Balkans-BA	-	-	-	-	484764	1081728	-	-	-	-	-	-	0	1	-	-	-	-	0	-	-	-	-	-	1
Sas2	Canaanite	-	-	-	-	484764	1036060	-	-	-	-	-	-	0	1	-	-	-	-	0	-	-	-	-	-	1
Sas2	CE-EBA	-	-	-	-	484764	1088312	-	-	-	-	-	-	0	1	-	-	-	-	0	-	-	-	-	-	1
Sas2	CE-LBA	-	-	-	-	484764	1076357	-	-	-	-	-	-	0	1	-	-	-	-	0	-	-	-	-	-	1
Sas2	Guanche	-	-	-	-	484764	1039220	-	-	-	-	-	-	0	1	-	-	-	-	0	-	-	-	-	-	1
Sas2	Iberia-BA	-	-	-	-	484764	1053781	-	-	-	-	-	-	0	1	-	-	-	-	0	-	-	-	-	-	1
Sas2	Iran-CA	-	-	-	-	484764	969314	-	-	-	-	-	-	0	1	-	-	-	-	0	-	-	-	-	-	1
Sas2	Italy_North-Bk	-	-	-	-	484764	874035	-	-	-	-	-	-	3.8e-05	1	-	-	-	-	0	-	-	-	-	-	1
Sas2	Levant-BA	-	-	-	-	484764	838604	-	-	-	-	-	-	0	1	-	-	-	-	0	-	-	-	-	-	1
Sas2	Minoan-BA	-	-	-	-	484764	980780	-	-	-	-	-	-	0	1	-	-	-	-	0	-	-	-	-	-	1
Sas2	Morocco_EN	-	-	-	-	484764	516077	-	-	-	-	-	-	0	1	-	-	-	-	0	-	-	-	-	-	1
Sas2	Morocco_LN	-	-	-	-	484764	260444	-	-	-	-	-	-	0	1	-	-	-	-	0	-	-	-	-	-	1
Sas2	Myc-BA	-	-	-	-	484764	426499	-	-	-	-	-	-	0	1	-	-	-	-	0	-	-	-	-	-	1
Sas2	Sicily-Bk	-	-	-	-	484764	45038	-	-	-	-	-	-	0.027762	1	-	-	-	-	0	-	-	-	-	-	1
Sas3	Anatolia-BA	-	-	-	-	484764	792581	-	-	-	-	-	-	0	1	-	-	-	-	0	-	-	-	-	-	1
Sas3	Balkans-BA	-	-	-	-	484764	1081728	-	-	-	-	-	-	0	1	-	-	-	-	0	-	-	-	-	-	1
Sas3	Canaanite	-	-	-	-	484764	1036060	-	-	-	-	-	-	0	1	-	-	-	-	0	-	-	-	-	-	1
Sas3	CE-EBA	-	-	-	-	484764	1088312	-	-	-	-	-	-	0	1	-	-	-	-	0	-	-	-	-	-	1
Sas3	CE-LBA	-	-	-	-	484764	1076357	-	-	-	-	-	-	0	1	-	-	-	-	0	-	-	-	-	-	1
Sas3	Guanche	-	-	-	-	484764	1039220	-	-	-	-	-	-	0	1	-	-	-	-	0	-	-	-	-	-	1
Sas3	Iberia-BA	-	-	-	-	484764	1053781	-	-	-	-	-	-	0	1	-	-	-	-	0	-	-	-	-	-	1
Sas3	Iran-CA	-	-	-	-	484764	969314	-	-	-	-	-	-	0	1	-	-	-	-	0	-	-	-	-	-	1
Sas3	Italy_North-Bk	-	-	-	-	484764	874035	-	-	-	-	-	-	0	1	-	-	-	-	0	-	-	-	-	-	1
Sas3	Levant-BA	-	-	-	-	484764	838604	-	-	-	-	-	-	0	1	-	-	-	-	0	-	-	-	-	-	1
Sas3	Minoan-BA	-	-	-	-	484764	980780	-	-	-	-	-	-	0	1	-	-	-	-	0	-	-	-	-	-	1
Sas3	Morocco_EN	-	-	-	-	484764	516077	-	-	-	-	-	-	0	1	-	-	-	-	0	-	-	-	-	-	1
Sas3	Morocco_LN	-	-	-	-	484764	260444	-	-	-	-	-	-	0	1	-	-	-	-	0	-	-	-	-	-	1
Sas3	Myc-BA	-	-	-	-	484764	426499	-	-	-	-	-	-	0	1	-	-	-	-	0	-	-	-	-	-	1
Sas3	Sicily-Bk	-	-	-	-	484764	45038	-	-	-	-	-	-	0.035233	1	-	-	-	-	0	-	-	-	-	-	1
Sas4	Anatolia-BA	-	-	-	-	484764	792581	-	-	-	-	-	-	0	1	-	-	-	-	0	-	-	-	-	-	1
Sas4	Balkans-BA	-	-	-	-	484764	1081728	-	-	-	-	-	-	0	1	-	-	-	-	0	-	-	-	-	-	1
Sas4	Canaanite	-	-	-	-	484764	1036060	-	-	-	-	-	-	0	1	-	-	-	-	0	-	-	-	-	-	1
Sas4	CE-EBA	-	-	-	-	484764	1088312	-	-	-	-	-	-	0	1	-	-	-	-	0	-	-	-	-	-	1
Sas4	CE-LBA	-	-	-	-	484764	1076357	-	-	-	-	-	-	0	1	-	-	-	-	0	-	-	-	-	-	1
Sas4	Guanche	-	-	-	-	484764	1039220	-	-	-	-	-	-	0	1	-	-	-	-	0	-	-	-	-	-	1
Sas4	Iberia-BA	-	-	-	-	484764	1053781	-	-	-	-	-	-	0	1	-	-	-	-	0	-	-	-	-	-	1
Sas4	Iran-CA	-	-	-	-	484764	969314	-	-	-	-	-	-	0	1	-	-	-	-	0	-	-	-	-	-	1
Sas4	Italy_North-Bk	-	-	-	-	484764	874035	-	-	-	-	-	-	0.000622	1	-	-	-	-	0	-	-	-	-	-	1
Sas4	Levant-BA	-	-	-	-	484764	838604	-	-	-	-	-	-	0	1	-	-	-	-	0	-	-	-	-	-	1
Sas4	Minoan-BA	-	-	-	-	484764	980780	-	-	-	-	-	-	0	1	-	-	-	-	0	-	-	-	-	-	1
Sas4	Morocco_EN	-	-	-	-	484764	516077	-	-	-	-	-	-	0	1	-	-	-	-	0	-	-	-	-	-	1
Sas4	Morocco_LN	-	-	-	-	484764	260444	-	-	-	-	-	-	0	1	-	-	-	-	0	-	-	-	-	-	1
Sas4	Myc-BA	-	-	-	-	484764	426499	-	-	-	-	-	-	0	1	-	-	-	-	0	-	-	-	-	-	1
Sas4	Sicily-Bk	-	-	-	-	484764	45038	-	-	-	-	-	-	0.086938	1	-	-	-	-	0	-	-	-	-	-	1
Sas5	Anatolia-BA	-	-	-	-	484764	792581	-	-	-	-	-	-	0	1	-	-	-	-	0	-	-	-	-	-	1
Sas5	Balkans-BA	-	-	-	-	484764	1081728	-	-	-	-	-	-	0	1	-	-	-	-	0	-	-	-	-	-	1
Sas5	Canaanite	-	-	-	-	484764	1036060	-	-	-	-	-	-	0	1	-	-	-	-	0	-	-	-	-	-	1
Sas5	CE-EBA	-	-	-	-	484764	1088312	-	-	-	-	-	-	0	1	-	-	-	-	0	-	-	-	-	-	1
Sas5	CE-LBA	-	-	-	-	484764	1076357	-	-	-	-	-	-	0	1	-	-	-	-	0	-	-	-	-	-	1
Sas5	Guanche	-	-	-	-	484764	1039220	-	-	-	-	-	-	0	1	-	-	-	-	0	-	-	-	-	-	1
Sas5	Iberia-BA	-	-	-	-	484764	1053781	-	-	-	-	-	-	0	1	-	-	-	-	0	-	-	-	-	-	1
Sas5	Iran-CA	-	-	-	-	484764	969314	-	-	-	-	-	-	0	1	-	-	-	-	0	-	-	-	-	-	1
Sas5	Italy_North-Bk	-	-	-	-	484764	874035	-	-	-	-	-	-	0	1	-	-	-	-	0	-	-	-	-	-	1
Sas5	Levant-BA	-	-	-	-	484764	838604	-	-	-	-	-	-	0	1	-	-	-	-	0	-	-	-	-	-	1
Sas5	Minoan-BA	-	-	-	-	484764	980780	-	-	-	-	-	-	0	1	-	-	-	-	0	-	-	-	-	-	1
Sas5	Morocco_EN	-	-	-	-	484764	516077	-	-	-	-	-	-	0	1	-	-	-	-	0	-	-	-	-	-	1
Sas5	Morocco_LN	-	-	-	-	484764	260444	-	-	-	-	-	-	0	1	-	-	-	-	0	-	-	-	-	-	1
Sas5	Myc-BA	-	-	-	-	484764	426499	-	-	-	-	-	-	0	1	-	-	-	-	0	-	-	-	-	-	1
Sas5	Sicily-Bk	-	-	-	-	484764	45038	-	-	-	-	-	-	0.012315	1	-	-	-	-	0	-	-	-	-	-	1
SNN001	Anatolia-BA	-	-	-	-	117531	792581	-	-	-	-	-	-	0	1	-	-	-	-	0	-	-	-	-	-	1
SNN001	Balkans-BA	-	-	-	-	117531	1081728	-	-	-	-	-	-	0	1	-	-	-	-	0	-	-	-	-	-	1
SNN001	Canaanite	-	-	-	-	117531	1036060	-	-	-	-	-	-	0	1	-	-	-	-	0	-	-	-	-	-	1
SNN001	CE-EBA	-	-	-	-	117531	1088312	-	-	-	-	-	-	0	1	-	-	-	-	0	-	-	-	-	-	1
SNN001	CE-LBA	-	-	-	-	117531	1076357	-	-	-	-	-	-	0	1	-	-	-	-	0	-	-	-	-	-	1
SNN001	Guanche	-	-	-	-	117531	1039220	-	-	-	-	-	-	0	1	-	-	-	-	0	-	-	-	-	-	1
SNN001	Iberia-BA	-	-	-	-	117531	1053781	-	-	-	-	-	-	6e-06	1	-	-	-	-	0	-	-	-	-	-	1
SNN001	Iran-CA	-	-	-	-	117531	969314	-	-	-	-	-	-	0	1	-	-	-	-	0	-	-	-	-	-	1
SNN001	Italy_North-Bk	-	-	-	-	117531	874035	-	-	-	-	-	-	0	1	-	-	-	-	0	-	-	-	-	-	1
SNN001	Levant-BA	-	-	-	-	117531	838604	-	-	-	-	-	-	0	1	-	-	-	-	0	-	-	-	-	-	1
SNN001	Minoan-BA	-	-	-	-	117531	980780	-	-	-	-	-	-	0	1	-	-	-	-	0	-	-	-	-	-	1
SNN001	Morocco_EN	-	-	-	-	117531	516077	-	-	-	-	-	-	0	1	-	-	-	-	0	-	-	-	-	-	1
SNN001	Morocco_LN	-	-	-	-	117531	260444	-	-	-	-	-	-	0	1	-	-	-	-	0	-	-	-	-	-	1
SNN001	Myc-BA	-	-	-	-	117531	426499	-	-	-	-	-	-	0	1	-	-	-	-	0	-	-	-	-	-	1
SNN001	Sicily-Bk	-	-	-	-	117531	45038	-	-	-	-	-	-	0.065557	1	-	-	-	-	0	-	-	-	-	-	1
SNN002	Anatolia-BA	-	-	-	-	128967	792581	-	-	-	-	-	-	0	1	-	-	-	-	0	-	-	-	-	-	1
SNN002	Balkans-BA	-	-	-	-	128967	1081728	-	-	-	-	-	-	0	1	-	-	-	-	0	-	-	-	-	-	1
SNN002	Canaanite	-	-	-	-	128967	1036060	-	-	-	-	-	-	0	1	-	-	-	-	0	-	-	-	-	-	1
SNN002	CE-EBA	-	-	-	-	128967	1088312	-	-	-	-	-	-	4e-06	1	-	-	-	-	0	-	-	-	-	-	1
SNN002	CE-LBA	-	-	-	-	128967	1076357	-	-	-	-	-	-	0	1	-	-	-	-	0	-	-	-	-	-	1
SNN002	Guanche	-	-	-	-	128967	1039220	-	-	-	-	-	-	0	1	-	-	-	-	0	-	-	-	-	-	1
SNN002	Iberia-BA	-	-	-	-	128967	1053781	-	-	-	-	-	-	0	1	-	-	-	-	0	-	-	-	-	-	1
SNN002	Iran-CA	-	-	-	-	128967	969314	-	-	-	-	-	-	0	1	-	-	-	-	0	-	-	-	-	-	1
SNN002	Italy_North-Bk	-	-	-	-	128967	874035	-	-	-	-	-	-	0	1	-	-	-	-	0	-	-	-	-	-	1
SNN002	Levant-BA	-	-	-	-	128967	838604	-	-	-	-	-	-	0	1	-	-	-	-	0	-	-	-	-	-	1
SNN002	Minoan-BA	-	-	-	-	128967	980780	-	-	-	-	-	-	0	1	-	-	-	-	0	-	-	-	-	-	1
SNN002	Morocco_EN	-	-	-	-	128967	516077	-	-	-	-	-	-	0	1	-	-	-	-	0	-	-	-	-	-	1
SNN002	Morocco_LN	-	-	-	-	128967	260444	-	-	-	-	-	-	0	1	-	-	-	-	0	-	-	-	-	-	1
SNN002	Myc-BA	-	-	-	-	128967	426499	-	-	-	-	-	-	0	1	-	-	-	-	0	-	-	-	-	-	1
SNN002	Sicily-Bk	-	-	-	-	128967	45038	-	-	-	-	-	-	0.013483	1	-	-	-	-	0	-	-	-	-	-	1
SNN003	Anatolia-BA	-	-	-	-	386346	792581	-	-	-	-	-	-	0	1	-	-	-	-	0	-	-	-	-	-	1
SNN003	Balkans-BA	-	-	-	-	386346	1081728	-	-	-	-	-	-	6.1e-05	1	-	-	-	-	0	-	-	-	-	-	1
SNN003	Canaanite	-	-	-	-	386346	1036060	-	-	-	-	-	-	0	1	-	-	-	-	0	-	-	-	-	-	1
SNN003	CE-EBA	-	-	-	-	386346	1088312	-	-	-	-	-	-	0	1	-	-	-	-	0	-	-	-	-	-	1
SNN003	CE-LBA	-	-	-	-	386346	1076357	-	-	-	-	-	-	0	1	-	-	-	-	0	-	-	-	-	-	1
SNN003	Guanche	-	-	-	-	386346	1039220	-	-	-	-	-	-	0	1	-	-	-	-	0	-	-	-	-	-	1
SNN003	Iberia-BA	-	-	-	-	386346	1053781	-	-	-	-	-	-	0	1	-	-	-	-	0	-	-	-	-	-	1
SNN003	Iran-CA	-	-	-	-	386346	969314	-	-	-	-	-	-	0	1	-	-	-	-	0	-	-	-	-	-	1
SNN003	Italy_North-Bk	-	-	-	-	386346	874035	-	-	-	-	-	-	0.015907	1	-	-	-	-	0	-	-	-	-	-	1
SNN003	Levant-BA	-	-	-	-	386346	838604	-	-	-	-	-	-	0	1	-	-	-	-	0	-	-	-	-	-	1
SNN003	Minoan-BA	-	-	-	-	386346	980780	-	-	-	-	-	-	0	1	-	-	-	-	0	-	-	-	-	-	1
SNN003	Morocco_EN	-	-	-	-	386346	516077	-	-	-	-	-	-	0	1	-	-	-	-	0	-	-	-	-	-	1
SNN003	Morocco_LN	-	-	-	-	386346	260444	-	-	-	-	-	-	0	1	-	-	-	-	0	-	-	-	-	-	1
SNN003	Myc-BA	-	-	-	-	386346	426499	-	-	-	-	-	-	0.000454	1	-	-	-	-	0	-	-	-	-	-	1
SNN003	Sicily-Bk	-	-	-	-	386346	45038	-	-	-	-	-	-	0.699415	1	-	-	-	-	0	-	-	-	-	-	1
SNN004	Anatolia-BA	-	-	-	-	207552	792581	-	-	-	-	-	-	0	1	-	-	-	-	0	-	-	-	-	-	1
SNN004	Balkans-BA	-	-	-	-	207552	1081728	-	-	-	-	-	-	0.005495	1	-	-	-	-	0	-	-	-	-	-	1
SNN004	Canaanite	-	-	-	-	207552	1036060	-	-	-	-	-	-	0	1	-	-	-	-	0	-	-	-	-	-	1
SNN004	CE-EBA	-	-	-	-	207552	1088312	-	-	-	-	-	-	0	1	-	-	-	-	0	-	-	-	-	-	1
SNN004	CE-LBA	-	-	-	-	207552	1076357	-	-	-	-	-	-	0	1	-	-	-	-	0	-	-	-	-	-	1
SNN004	Guanche	-	-	-	-	207552	1039220	-	-	-	-	-	-	0	1	-	-	-	-	0	-	-	-	-	-	1
SNN004	Iberia-BA	-	-	-	-	207552	1053781	-	-	-	-	-	-	0	1	-	-	-	-	0	-	-	-	-	-	1
SNN004	Iran-CA	-	-	-	-	207552	969314	-	-	-	-	-	-	0	1	-	-	-	-	0	-	-	-	-	-	1
SNN004	Italy_North-Bk	-	-	-	-	207552	874035	-	-	-	-	-	-	0.008963	1	-	-	-	-	0	-	-	-	-	-	1
SNN004	Levant-BA	-	-	-	-	207552	838604	-	-	-	-	-	-	0	1	-	-	-	-	0	-	-	-	-	-	1
SNN004	Minoan-BA	-	-	-	-	207552	980780	-	-	-	-	-	-	0	1	-	-	-	-	0	-	-	-	-	-	1
SNN004	Morocco_EN	-	-	-	-	207552	516077	-	-	-	-	-	-	0	1	-	-	-	-	0	-	-	-	-	-	1
SNN004	Morocco_LN	-	-	-	-	207552	260444	-	-	-	-	-	-	0.000365	1	-	-	-	-	0	-	-	-	-	-	1
SNN004	Myc-BA	-	-	-	-	207552	426499	-	-	-	-	-	-	0.035405	1	-	-	-	-	0	-	-	-	-	-	1
SNN004	Sicily-Bk	-	-	-	-	207552	45038	-	-	-	-	-	-	0.461839	1	-	-	-	-	0	-	-	-	-	-	1
VIL004	Anatolia-BA	-	-	-	-	51113	792581	-	-	-	-	-	-	0.0037	1	-	-	-	-	0	-	-	-	-	-	1
VIL004	Balkans-BA	-	-	-	-	51113	1081728	-	-	-	-	-	-	0.000171	1	-	-	-	-	0	-	-	-	-	-	1
VIL004	Canaanite	-	-	-	-	51113	1036060	-	-	-	-	-	-	0.000698	1	-	-	-	-	0	-	-	-	-	-	1
VIL004	CE-EBA	-	-	-	-	51113	1088312	-	-	-	-	-	-	0	1	-	-	-	-	0	-	-	-	-	-	1
VIL004	CE-LBA	-	-	-	-	51113	1076357	-	-	-	-	-	-	0	1	-	-	-	-	0	-	-	-	-	-	1
VIL004	Guanche	-	-	-	-	51113	1039220	-	-	-	-	-	-	0	1	-	-	-	-	0	-	-	-	-	-	1
VIL004	Iberia-BA	-	-	-	-	51113	1053781	-	-	-	-	-	-	0	1	-	-	-	-	0	-	-	-	-	-	1
VIL004	Iran-CA	-	-	-	-	51113	969314	-	-	-	-	-	-	0	1	-	-	-	-	0	-	-	-	-	-	1
VIL004	Italy_North-Bk	-	-	-	-	51113	874035	-	-	-	-	-	-	0.004235	1	-	-	-	-	0	-	-	-	-	-	1
VIL004	Levant-BA	-	-	-	-	51113	838604	-	-	-	-	-	-	0	1	-	-	-	-	0	-	-	-	-	-	1
VIL004	Minoan-BA	-	-	-	-	51113	980780	-	-	-	-	-	-	0.013168	1	-	-	-	-	0	-	-	-	-	-	1
VIL004	Morocco_EN	-	-	-	-	51113	516077	-	-	-	-	-	-	0	1	-	-	-	-	0	-	-	-	-	-	1
VIL004	Morocco_LN	-	-	-	-	51113	260444	-	-	-	-	-	-	0.945763	1	-	-	-	-	0	-	-	-	-	-	1
VIL004	Myc-BA	-	-	-	-	51113	426499	-	-	-	-	-	-	0.05424	1	-	-	-	-	0	-	-	-	-	-	1
VIL004	Sicily-Bk	-	-	-	-	51113	45038	-	-	-	-	-	-	0.633054	1	-	-	-	-	0	-	-	-	-	-	1
VIL006	Anatolia-BA	-	-	-	-	442445	792581	-	-	-	-	-	-	0	1	-	-	-	-	0	-	-	-	-	-	1
VIL006	Balkans-BA	-	-	-	-	442445	1081728	-	-	-	-	-	-	0	1	-	-	-	-	0	-	-	-	-	-	1
VIL006	Canaanite	-	-	-	-	442445	1036060	-	-	-	-	-	-	0	1	-	-	-	-	0	-	-	-	-	-	1
VIL006	CE-EBA	-	-	-	-	442445	1088312	-	-	-	-	-	-	0	1	-	-	-	-	0	-	-	-	-	-	1
VIL006	CE-LBA	-	-	-	-	442445	1076357	-	-	-	-	-	-	0	1	-	-	-	-	0	-	-	-	-	-	1
VIL006	Guanche	-	-	-	-	442445	1039220	-	-	-	-	-	-	0	1	-	-	-	-	0	-	-	-	-	-	1
VIL006	Iberia-BA	-	-	-	-	442445	1053781	-	-	-	-	-	-	0	1	-	-	-	-	0	-	-	-	-	-	1
VIL006	Iran-CA	-	-	-	-	442445	969314	-	-	-	-	-	-	0	1	-	-	-	-	0	-	-	-	-	-	1
VIL006	Italy_North-Bk	-	-	-	-	442445	874035	-	-	-	-	-	-	0	1	-	-	-	-	0	-	-	-	-	-	1
VIL006	Levant-BA	-	-	-	-	442445	838604	-	-	-	-	-	-	0	1	-	-	-	-	0	-	-	-	-	-	1
VIL006	Minoan-BA	-	-	-	-	442445	980780	-	-	-	-	-	-	0	1	-	-	-	-	0	-	-	-	-	-	1
VIL006	Morocco_EN	-	-	-	-	442445	516077	-	-	-	-	-	-	0	1	-	-	-	-	0	-	-	-	-	-	1
VIL006	Morocco_LN	-	-	-	-	442445	260444	-	-	-	-	-	-	0.005915	1	-	-	-	-	0	-	-	-	-	-	1
VIL006	Myc-BA	-	-	-	-	442445	426499	-	-	-	-	-	-	0	1	-	-	-	-	0	-	-	-	-	-	1
VIL006	Sicily-Bk	-	-	-	-	442445	45038	-	-	-	-	-	-	0.179155	1	-	-	-	-	0	-	-	-	-	-	1
VIL007	Anatolia-BA	-	-	-	-	417914	792581	-	-	-	-	-	-	0	1	-	-	-	-	0	-	-	-	-	-	1
VIL007	Balkans-BA	-	-	-	-	417914	1081728	-	-	-	-	-	-	0	1	-	-	-	-	0	-	-	-	-	-	1
VIL007	Canaanite	-	-	-	-	417914	1036060	-	-	-	-	-	-	0	1	-	-	-	-	0	-	-	-	-	-	1
VIL007	CE-EBA	-	-	-	-	417914	1088312	-	-	-	-	-	-	0	1	-	-	-	-	0	-	-	-	-	-	1
VIL007	CE-LBA	-	-	-	-	417914	1076357	-	-	-	-	-	-	0	1	-	-	-	-	0	-	-	-	-	-	1
VIL007	Guanche	-	-	-	-	417914	1039220	-	-	-	-	-	-	0	1	-	-	-	-	0	-	-	-	-	-	1
VIL007	Iberia-BA	-	-	-	-	417914	1053781	-	-	-	-	-	-	0	1	-	-	-	-	0	-	-	-	-	-	1
VIL007	Iran-CA	-	-	-	-	417914	969314	-	-	-	-	-	-	0	1	-	-	-	-	0	-	-	-	-	-	1
VIL007	Italy_North-Bk	-	-	-	-	417914	874035	-	-	-	-	-	-	0	1	-	-	-	-	0	-	-	-	-	-	1
VIL007	Levant-BA	-	-	-	-	417914	838604	-	-	-	-	-	-	0	1	-	-	-	-	0	-	-	-	-	-	1
VIL007	Minoan-BA	-	-	-	-	417914	980780	-	-	-	-	-	-	0	1	-	-	-	-	0	-	-	-	-	-	1
VIL007	Morocco_EN	-	-	-	-	417914	516077	-	-	-	-	-	-	0	1	-	-	-	-	0	-	-	-	-	-	1
VIL007	Morocco_LN	-	-	-	-	417914	260444	-	-	-	-	-	-	6.8e-05	1	-	-	-	-	0	-	-	-	-	-	1
VIL007	Myc-BA	-	-	-	-	417914	426499	-	-	-	-	-	-	0.00091	1	-	-	-	-	0	-	-	-	-	-	1
VIL007	Sicily-Bk	-	-	-	-	417914	45038	-	-	-	-	-	-	0.671935	1	-	-	-	-	0	-	-	-	-	-	1
VIL009	Anatolia-BA	-	-	-	-	71901	792581	-	-	-	-	-	-	0.00102	1	-	-	-	-	0	-	-	-	-	-	1
VIL009	Balkans-BA	-	-	-	-	71901	1081728	-	-	-	-	-	-	0	1	-	-	-	-	0	-	-	-	-	-	1
VIL009	Canaanite	-	-	-	-	71901	1036060	-	-	-	-	-	-	0.000107	1	-	-	-	-	0	-	-	-	-	-	1
VIL009	CE-EBA	-	-	-	-	71901	1088312	-	-	-	-	-	-	0	1	-	-	-	-	0	-	-	-	-	-	1
VIL009	CE-LBA	-	-	-	-	71901	1076357	-	-	-	-	-	-	0	1	-	-	-	-	0	-	-	-	-	-	1
VIL009	Guanche	-	-	-	-	71901	1039220	-	-	-	-	-	-	0	1	-	-	-	-	0	-	-	-	-	-	1
VIL009	Iberia-BA	-	-	-	-	71901	1053781	-	-	-	-	-	-	0	1	-	-	-	-	0	-	-	-	-	-	1
VIL009	Iran-CA	-	-	-	-	71901	969314	-	-	-	-	-	-	0	1	-	-	-	-	0	-	-	-	-	-	1
VIL009	Italy_North-Bk	-	-	-	-	71901	874035	-	-	-	-	-	-	0	1	-	-	-	-	0	-	-	-	-	-	1
VIL009	Levant-BA	-	-	-	-	71901	838604	-	-	-	-	-	-	1e-05	1	-	-	-	-	0	-	-	-	-	-	1
VIL009	Minoan-BA	-	-	-	-	71901	980780	-	-	-	-	-	-	0	1	-	-	-	-	0	-	-	-	-	-	1
VIL009	Morocco_EN	-	-	-	-	71901	516077	-	-	-	-	-	-	0	1	-	-	-	-	0	-	-	-	-	-	1
VIL009	Morocco_LN	-	-	-	-	71901	260444	-	-	-	-	-	-	0.865503	1	-	-	-	-	0	-	-	-	-	-	1
VIL009	Myc-BA	-	-	-	-	71901	426499	-	-	-	-	-	-	0.011808	1	-	-	-	-	0	-	-	-	-	-	1
VIL009	Sicily-Bk	-	-	-	-	71901	45038	-	-	-	-	-	-	0.058735	1	-	-	-	-	0	-	-	-	-	-	1
VIL010	Anatolia-BA	-	-	-	-	164427	792581	-	-	-	-	-	-	0	1	-	-	-	-	0	-	-	-	-	-	1
VIL010	Balkans-BA	-	-	-	-	164427	1081728	-	-	-	-	-	-	0	1	-	-	-	-	0	-	-	-	-	-	1
VIL010	Canaanite	-	-	-	-	164427	1036060	-	-	-	-	-	-	0	1	-	-	-	-	0	-	-	-	-	-	1
VIL010	CE-EBA	-	-	-	-	164427	1088312	-	-	-	-	-	-	0	1	-	-	-	-	0	-	-	-	-	-	1
VIL010	CE-LBA	-	-	-	-	164427	1076357	-	-	-	-	-	-	0	1	-	-	-	-	0	-	-	-	-	-	1
VIL010	Guanche	-	-	-	-	164427	1039220	-	-	-	-	-	-	0	1	-	-	-	-	0	-	-	-	-	-	1
VIL010	Iberia-BA	-	-	-	-	164427	1053781	-	-	-	-	-	-	0	1	-	-	-	-	0	-	-	-	-	-	1
VIL010	Iran-CA	-	-	-	-	164427	969314	-	-	-	-	-	-	0	1	-	-	-	-	0	-	-	-	-	-	1
VIL010	Italy_North-Bk	-	-	-	-	164427	874035	-	-	-	-	-	-	0	1	-	-	-	-	0	-	-	-	-	-	1
VIL010	Levant-BA	-	-	-	-	164427	838604	-	-	-	-	-	-	0	1	-	-	-	-	0	-	-	-	-	-	1
VIL010	Minoan-BA	-	-	-	-	164427	980780	-	-	-	-	-	-	0	1	-	-	-	-	0	-	-	-	-	-	1
VIL010	Morocco_EN	-	-	-	-	164427	516077	-	-	-	-	-	-	0	1	-	-	-	-	0	-	-	-	-	-	1
VIL010	Morocco_LN	-	-	-	-	164427	260444	-	-	-	-	-	-	0.005338	1	-	-	-	-	0	-	-	-	-	-	1
VIL010	Myc-BA	-	-	-	-	164427	426499	-	-	-	-	-	-	6e-06	1	-	-	-	-	0	-	-	-	-	-	1
VIL010	Sicily-Bk	-	-	-	-	164427	45038	-	-	-	-	-	-	0.413033	1	-	-	-	-	0	-	-	-	-	-	1
VIL011	Anatolia-BA	-	-	-	-	340935	792581	-	-	-	-	-	-	0	1	-	-	-	-	0	-	-	-	-	-	1
VIL011	Balkans-BA	-	-	-	-	340935	1081728	-	-	-	-	-	-	0	1	-	-	-	-	0	-	-	-	-	-	1
VIL011	Canaanite	-	-	-	-	340935	1036060	-	-	-	-	-	-	0	1	-	-	-	-	0	-	-	-	-	-	1
VIL011	CE-EBA	-	-	-	-	340935	1088312	-	-	-	-	-	-	0	1	-	-	-	-	0	-	-	-	-	-	1
VIL011	CE-LBA	-	-	-	-	340935	1076357	-	-	-	-	-	-	0	1	-	-	-	-	0	-	-	-	-	-	1
VIL011	Guanche	-	-	-	-	340935	1039220	-	-	-	-	-	-	0	1	-	-	-	-	0	-	-	-	-	-	1
VIL011	Iberia-BA	-	-	-	-	340935	1053781	-	-	-	-	-	-	0	1	-	-	-	-	0	-	-	-	-	-	1
VIL011	Iran-CA	-	-	-	-	340935	969314	-	-	-	-	-	-	0	1	-	-	-	-	0	-	-	-	-	-	1
VIL011	Italy_North-Bk	-	-	-	-	340935	874035	-	-	-	-	-	-	0	1	-	-	-	-	0	-	-	-	-	-	1
VIL011	Levant-BA	-	-	-	-	340935	838604	-	-	-	-	-	-	0	1	-	-	-	-	0	-	-	-	-	-	1
VIL011	Minoan-BA	-	-	-	-	340935	980780	-	-	-	-	-	-	0	1	-	-	-	-	0	-	-	-	-	-	1
VIL011	Morocco_EN	-	-	-	-	340935	516077	-	-	-	-	-	-	0	1	-	-	-	-	0	-	-	-	-	-	1
VIL011	Morocco_LN	-	-	-	-	340935	260444	-	-	-	-	-	-	0.007693	1	-	-	-	-	0	-	-	-	-	-	1
VIL011	Myc-BA	-	-	-	-	340935	426499	-	-	-	-	-	-	0	1	-	-	-	-	0	-	-	-	-	-	1
VIL011	Sicily-Bk	-	-	-	-	340935	45038	-	-	-	-	-	-	0.555245	1	-	-	-	-	0	-	-	-	-	-	1
AMC001	Sar-Nur	-	-	-	-	144067	1078396	-	-	-	-	-	-	0	1	-	-	-	-	0	-	-	-	-	-	1
AMC005	Sar-Nur	-	-	-	-	123749	1078396	-	-	-	-	-	-	3e-06	1	-	-	-	-	0	-	-	-	-	-	1
AMC014	Sar-Nur	-	-	-	-	343781	1078396	-	-	-	-	-	-	1e-06	1	-	-	-	-	0	-	-	-	-	-	1
Cag1	Sar-Nur	-	-	-	-	484764	1078396	-	-	-	-	-	-	0	1	-	-	-	-	0	-	-	-	-	-	1
Cag2	Sar-Nur	-	-	-	-	484764	1078396	-	-	-	-	-	-	0	1	-	-	-	-	0	-	-	-	-	-	1
Cag3	Sar-Nur	-	-	-	-	484764	1078396	-	-	-	-	-	-	0	1	-	-	-	-	0	-	-	-	-	-	1
Cag4	Sar-Nur	-	-	-	-	484764	1078396	-	-	-	-	-	-	0.009274	1	-	-	-	-	0	-	-	-	-	-	1
Cag5	Sar-Nur	-	-	-	-	484764	1078396	-	-	-	-	-	-	0	1	-	-	-	-	0	-	-	-	-	-	1
Cam1	Sar-Nur	-	-	-	-	484764	1078396	-	-	-	-	-	-	0	1	-	-	-	-	0	-	-	-	-	-	1
Cam2	Sar-Nur	-	-	-	-	484764	1078396	-	-	-	-	-	-	0	1	-	-	-	-	0	-	-	-	-	-	1
Cam3	Sar-Nur	-	-	-	-	484764	1078396	-	-	-	-	-	-	0	1	-	-	-	-	0	-	-	-	-	-	1
Cam4	Sar-Nur	-	-	-	-	484764	1078396	-	-	-	-	-	-	6e-06	1	-	-	-	-	0	-	-	-	-	-	1
Cam5	Sar-Nur	-	-	-	-	484764	1078396	-	-	-	-	-	-	0	1	-	-	-	-	0	-	-	-	-	-	1
Car1	Sar-Nur	-	-	-	-	484764	1078396	-	-	-	-	-	-	0	1	-	-	-	-	0	-	-	-	-	-	1
Car2	Sar-Nur	-	-	-	-	484764	1078396	-	-	-	-	-	-	0	1	-	-	-	-	0	-	-	-	-	-	1
Car3	Sar-Nur	-	-	-	-	484764	1078396	-	-	-	-	-	-	0	1	-	-	-	-	0	-	-	-	-	-	1
Car4	Sar-Nur	-	-	-	-	484764	1078396	-	-	-	-	-	-	0	1	-	-	-	-	0	-	-	-	-	-	1
Car5	Sar-Nur	-	-	-	-	484764	1078396	-	-	-	-	-	-	0	1	-	-	-	-	0	-	-	-	-	-	1
COR001	Sar-Nur	-	-	-	-	714611	1078396	-	-	-	-	-	-	0.000166	1	-	-	-	-	0	-	-	-	-	-	1
COR002	Sar-Nur	-	-	-	-	799767	1078396	-	-	-	-	-	-	0.000718	1	-	-	-	-	0	-	-	-	-	-	1
MSR002	Sar-Nur	-	-	-	-	338732	1078396	-	-	-	-	-	-	0	1	-	-	-	-	0	-	-	-	-	-	1
MSR003	Sar-Nur	-	-	-	-	442630	1078396	-	-	-	-	-	-	0	1	-	-	-	-	0	-	-	-	-	-	1
Nuo1	Sar-Nur	-	-	-	-	484764	1078396	-	-	-	-	-	-	0	1	-	-	-	-	0	-	-	-	-	-	1
Nuo2	Sar-Nur	-	-	-	-	484764	1078396	-	-	-	-	-	-	0	1	-	-	-	-	0	-	-	-	-	-	1
Nuo3	Sar-Nur	-	-	-	-	484764	1078396	-	-	-	-	-	-	0	1	-	-	-	-	0	-	-	-	-	-	1
Nuo4	Sar-Nur	-	-	-	-	484764	1078396	-	-	-	-	-	-	3e-06	1	-	-	-	-	0	-	-	-	-	-	1
Nuo5	Sar-Nur	-	-	-	-	484764	1078396	-	-	-	-	-	-	3e-06	1	-	-	-	-	0	-	-	-	-	-	1
Ogl1	Sar-Nur	-	-	-	-	484764	1078396	-	-	-	-	-	-	0	1	-	-	-	-	0	-	-	-	-	-	1
Ogl2	Sar-Nur	-	-	-	-	484764	1078396	-	-	-	-	-	-	0	1	-	-	-	-	0	-	-	-	-	-	1
Ogl3	Sar-Nur	-	-	-	-	484764	1078396	-	-	-	-	-	-	0	1	-	-	-	-	0	-	-	-	-	-	1
Ogl4	Sar-Nur	-	-	-	-	484764	1078396	-	-	-	-	-	-	0	1	-	-	-	-	0	-	-	-	-	-	1
Ogl5	Sar-Nur	-	-	-	-	484764	1078396	-	-	-	-	-	-	0	1	-	-	-	-	0	-	-	-	-	-	1
Olb1	Sar-Nur	-	-	-	-	484764	1078396	-	-	-	-	-	-	0	1	-	-	-	-	0	-	-	-	-	-	1
Olb2	Sar-Nur	-	-	-	-	484764	1078396	-	-	-	-	-	-	0	1	-	-	-	-	0	-	-	-	-	-	1
Olb3	Sar-Nur	-	-	-	-	484764	1078396	-	-	-	-	-	-	0	1	-	-	-	-	0	-	-	-	-	-	1
Olb4	Sar-Nur	-	-	-	-	484764	1078396	-	-	-	-	-	-	0	1	-	-	-	-	0	-	-	-	-	-	1
Olb5	Sar-Nur	-	-	-	-	484764	1078396	-	-	-	-	-	-	0	1	-	-	-	-	0	-	-	-	-	-	1
Ori1	Sar-Nur	-	-	-	-	484764	1078396	-	-	-	-	-	-	0	1	-	-	-	-	0	-	-	-	-	-	1
Ori2	Sar-Nur	-	-	-	-	484764	1078396	-	-	-	-	-	-	0.000324	1	-	-	-	-	0	-	-	-	-	-	1
Ori3	Sar-Nur	-	-	-	-	484764	1078396	-	-	-	-	-	-	0	1	-	-	-	-	0	-	-	-	-	-	1
Ori4	Sar-Nur	-	-	-	-	484764	1078396	-	-	-	-	-	-	2e-06	1	-	-	-	-	0	-	-	-	-	-	1
Ori5	Sar-Nur	-	-	-	-	484764	1078396	-	-	-	-	-	-	0	1	-	-	-	-	0	-	-	-	-	-	1
Sas1	Sar-Nur	-	-	-	-	484764	1078396	-	-	-	-	-	-	0	1	-	-	-	-	0	-	-	-	-	-	1
Sas2	Sar-Nur	-	-	-	-	484764	1078396	-	-	-	-	-	-	0	1	-	-	-	-	0	-	-	-	-	-	1
Sas3	Sar-Nur	-	-	-	-	484764	1078396	-	-	-	-	-	-	0	1	-	-	-	-	0	-	-	-	-	-	1
Sas4	Sar-Nur	-	-	-	-	484764	1078396	-	-	-	-	-	-	0	1	-	-	-	-	0	-	-	-	-	-	1
Sas5	Sar-Nur	-	-	-	-	484764	1078396	-	-	-	-	-	-	0	1	-	-	-	-	0	-	-	-	-	-	1
SNN001	Sar-Nur	-	-	-	-	117531	1078396	-	-	-	-	-	-	0	1	-	-	-	-	0	-	-	-	-	-	1
SNN002	Sar-Nur	-	-	-	-	128967	1078396	-	-	-	-	-	-	0	1	-	-	-	-	0	-	-	-	-	-	1
SNN003	Sar-Nur	-	-	-	-	386346	1078396	-	-	-	-	-	-	0	1	-	-	-	-	0	-	-	-	-	-	1
SNN004	Sar-Nur	-	-	-	-	207552	1078396	-	-	-	-	-	-	0	1	-	-	-	-	0	-	-	-	-	-	1
VIL004	Sar-Nur	-	-	-	-	51113	1078396	-	-	-	-	-	-	0.000394	1	-	-	-	-	0	-	-	-	-	-	1
VIL006	Sar-Nur	-	-	-	-	442445	1078396	-	-	-	-	-	-	0	1	-	-	-	-	0	-	-	-	-	-	1
VIL007	Sar-Nur	-	-	-	-	417914	1078396	-	-	-	-	-	-	0	1	-	-	-	-	0	-	-	-	-	-	1
VIL009	Sar-Nur	-	-	-	-	71901	1078396	-	-	-	-	-	-	0	1	-	-	-	-	0	-	-	-	-	-	1
VIL010	Sar-Nur	-	-	-	-	164427	1078396	-	-	-	-	-	-	0	1	-	-	-	-	0	-	-	-	-	-	1
VIL011	Sar-Nur	-	-	-	-	340935	1078396	-	-	-	-	-	-	0	1	-	-	-	-	0	-	-	-	-	-	1
AMC001	Anatolia-BA	Balkans-BA	-	-	-	144067	792581	1081728	-	-	-	14	19.294	0.154033	0.967	0.033	-	-	-	0.109	0.109	-	-	-	feasible	2
AMC001	Anatolia-BA	CE-EBA	-	-	-	144067	792581	1088312	-	-	-	14	14.714	0.397985	0.871	0.129	-	-	-	0.058	0.058	-	-	-	feasible	2
AMC001	Anatolia-BA	CE-LBA	-	-	-	144067	792581	1076357	-	-	-	14	15.003	0.377937	0.878	0.122	-	-	-	0.057	0.057	-	-	-	feasible	2
AMC001	Anatolia-BA	Iberia-BA	-	-	-	144067	792581	1053781	-	-	-	14	19.093	0.161437	0.961	0.039	-	-	-	0.069	0.069	-	-	-	feasible	2
AMC001	Anatolia-BA	Italy_North-Bk	-	-	-	144067	792581	874035	-	-	-	14	19.326	0.152872	0.987	0.013	-	-	-	0.106	0.106	-	-	-	feasible	2
AMC001	Anatolia-BA	Sicily-Bk	-	-	-	144067	792581	45038	-	-	-	14	9.861	0.772308	-0.129	1.129	-	-	-	0.297	0.297	-	-	-	infeasible	2
AMC001	Balkans-BA	Sicily-Bk	-	-	-	144067	1081728	45038	-	-	-	14	11.145	0.674586	-0.003	1.003	-	-	-	0.026	0.026	-	-	-	infeasible	2
AMC001	Canaanite	Balkans-BA	-	-	-	144067	1036060	1081728	-	-	-	14	10.552	0.720823	0.744	0.256	-	-	-	0.072	0.072	-	-	-	feasible	2
AMC001	Canaanite	CE-EBA	-	-	-	144067	1036060	1088312	-	-	-	14	13.354	0.498882	0.835	0.165	-	-	-	0.055	0.055	-	-	-	feasible	2
AMC001	Canaanite	CE-LBA	-	-	-	144067	1036060	1076357	-	-	-	14	13.935	0.4546	0.844	0.156	-	-	-	0.054	0.054	-	-	-	feasible	2
AMC001	Canaanite	Iberia-BA	-	-	-	144067	1036060	1053781	-	-	-	14	11.216	0.668989	0.816	0.184	-	-	-	0.054	0.054	-	-	-	feasible	2
AMC001	Canaanite	Italy_North-Bk	-	-	-	144067	1036060	874035	-	-	-	14	10.605	0.716721	0.755	0.245	-	-	-	0.072	0.072	-	-	-	feasible	2
AMC001	Canaanite	Sicily-Bk	-	-	-	144067	1036060	45038	-	-	-	14	10.11	0.754098	-0.072	1.072	-	-	-	0.122	0.122	-	-	-	infeasible	2
AMC001	CE-EBA	Sicily-Bk	-	-	-	144067	1088312	45038	-	-	-	14	10.313	0.73898	0.015	0.985	-	-	-	0.016	0.016	-	-	-	feasible	2
AMC001	CE-LBA	Sicily-Bk	-	-	-	144067	1076357	45038	-	-	-	14	10.254	0.743396	0.014	0.986	-	-	-	0.015	0.015	-	-	-	feasible	2
AMC001	Guanche	Anatolia-BA	-	-	-	144067	1039220	792581	-	-	-	14	7.398	0.918257	0.233	0.767	-	-	-	0.064	0.064	-	-	-	feasible	2
AMC001	Guanche	Balkans-BA	-	-	-	144067	1039220	1081728	-	-	-	14	51.338	3.64e-06	0.449	0.551	-	-	-	0.061	0.061	-	-	-	feasible	2
AMC001	Guanche	Canaanite	-	-	-	144067	1039220	1036060	-	-	-	14	21.499	0.0895152	0.055	0.945	-	-	-	0.096	0.096	-	-	-	feasible	2
AMC001	Guanche	CE-EBA	-	-	-	144067	1039220	1088312	-	-	-	14	103.884	8.51e-16	0.74	0.26	-	-	-	0.076	0.076	-	-	-	feasible	2
AMC001	Guanche	CE-LBA	-	-	-	144067	1039220	1076357	-	-	-	14	105.002	5.18e-16	0.756	0.244	-	-	-	0.076	0.076	-	-	-	feasible	2
AMC001	Guanche	Iberia-BA	-	-	-	144067	1039220	1053781	-	-	-	14	88.065	8.79e-13	0.653	0.347	-	-	-	0.068	0.068	-	-	-	feasible	2
AMC001	Guanche	Iran-CA	-	-	-	144067	1039220	969314	-	-	-	14	79.509	3.49e-11	0.515	0.485	-	-	-	0.088	0.088	-	-	-	feasible	2
AMC001	Guanche	Italy_North-Bk	-	-	-	144067	1039220	874035	-	-	-	14	51.808	3.03e-06	0.423	0.577	-	-	-	0.068	0.068	-	-	-	feasible	2
AMC001	Guanche	Levant-BA	-	-	-	144067	1039220	838604	-	-	-	14	26.979	0.0193726	0.192	0.808	-	-	-	0.079	0.079	-	-	-	feasible	2
AMC001	Guanche	Minoan-BA	-	-	-	144067	1039220	980780	-	-	-	14	35.498	0.00124003	0.453	0.547	-	-	-	0.053	0.053	-	-	-	feasible	2
AMC001	Guanche	Myc-BA	-	-	-	144067	1039220	426499	-	-	-	14	23.142	0.0579964	0.195	0.805	-	-	-	0.054	0.054	-	-	-	feasible	2
AMC001	Guanche	Sicily-Bk	-	-	-	144067	1039220	45038	-	-	-	14	9.799	0.776755	0.025	0.975	-	-	-	0.026	0.026	-	-	-	feasible	2
AMC001	Iberia-BA	Sicily-Bk	-	-	-	144067	1053781	45038	-	-	-	14	11.102	0.677996	0.001	0.999	-	-	-	0.017	0.017	-	-	-	feasible	2
AMC001	Iran-CA	Balkans-BA	-	-	-	144067	969314	1081728	-	-	-	14	35.877	0.00108843	0.459	0.541	-	-	-	0.05	0.05	-	-	-	feasible	2
AMC001	Iran-CA	CE-EBA	-	-	-	144067	969314	1088312	-	-	-	14	101.559	2.38e-15	0.682	0.318	-	-	-	0.06	0.06	-	-	-	feasible	2
AMC001	Iran-CA	CE-LBA	-	-	-	144067	969314	1076357	-	-	-	14	104.01	8.05e-16	0.692	0.308	-	-	-	0.063	0.063	-	-	-	feasible	2
AMC001	Iran-CA	Iberia-BA	-	-	-	144067	969314	1053781	-	-	-	14	41.289	0.000160191	0.583	0.417	-	-	-	0.041	0.041	-	-	-	feasible	2
AMC001	Iran-CA	Italy_North-Bk	-	-	-	144067	969314	874035	-	-	-	14	27.398	0.0170837	0.48	0.52	-	-	-	0.049	0.049	-	-	-	feasible	2
AMC001	Iran-CA	Sicily-Bk	-	-	-	144067	969314	45038	-	-	-	14	10.071	0.756981	0.023	0.977	-	-	-	0.026	0.026	-	-	-	feasible	2
AMC001	Italy_North-Bk	Sicily-Bk	-	-	-	144067	874035	45038	-	-	-	14	10.904	0.693594	-0.005	1.005	-	-	-	0.026	0.026	-	-	-	infeasible	2
AMC001	Levant-BA	Balkans-BA	-	-	-	144067	838604	1081728	-	-	-	14	19.909	0.133036	0.717	0.283	-	-	-	0.073	0.073	-	-	-	feasible	2
AMC001	Levant-BA	CE-EBA	-	-	-	144067	838604	1088312	-	-	-	14	17.62	0.22465	0.788	0.212	-	-	-	0.05	0.05	-	-	-	feasible	2
AMC001	Levant-BA	CE-LBA	-	-	-	144067	838604	1076357	-	-	-	14	18.298	0.193561	0.797	0.203	-	-	-	0.05	0.05	-	-	-	feasible	2
AMC001	Levant-BA	Iberia-BA	-	-	-	144067	838604	1053781	-	-	-	14	22.31	0.0724653	0.809	0.191	-	-	-	0.055	0.055	-	-	-	feasible	2
AMC001	Levant-BA	Italy_North-Bk	-	-	-	144067	838604	874035	-	-	-	14	20.276	0.121677	0.728	0.272	-	-	-	0.074	0.074	-	-	-	feasible	2
AMC001	Levant-BA	Sicily-Bk	-	-	-	144067	838604	45038	-	-	-	14	10.862	0.696835	-0.015	1.015	-	-	-	0.068	0.068	-	-	-	infeasible	2
AMC001	Minoan-BA	Balkans-BA	-	-	-	144067	980780	1081728	-	-	-	14	83.377	6.66e-12	0.514	0.486	-	-	-	0.096	0.096	-	-	-	feasible	2
AMC001	Minoan-BA	CE-EBA	-	-	-	144067	980780	1088312	-	-	-	14	54.462	1.07e-06	0.644	0.356	-	-	-	0.045	0.045	-	-	-	feasible	2
AMC001	Minoan-BA	CE-LBA	-	-	-	144067	980780	1076357	-	-	-	14	56.209	5.36e-07	0.655	0.345	-	-	-	0.045	0.045	-	-	-	feasible	2
AMC001	Minoan-BA	Iberia-BA	-	-	-	144067	980780	1053781	-	-	-	14	92.425	1.32e-13	0.71	0.29	-	-	-	0.068	0.068	-	-	-	feasible	2
AMC001	Minoan-BA	Italy_North-Bk	-	-	-	144067	980780	874035	-	-	-	14	91.838	1.7e-13	0.437	0.563	-	-	-	0.218	0.218	-	-	-	feasible	2
AMC001	Minoan-BA	Sicily-Bk	-	-	-	144067	980780	45038	-	-	-	14	6.983	0.935378	-0.073	1.073	-	-	-	0.04	0.04	-	-	-	infeasible	2
AMC001	Morocco_EN	Anatolia-BA	-	-	-	144067	516077	792581	-	-	-	14	8.268	0.874881	0.165	0.835	-	-	-	0.045	0.045	-	-	-	feasible	2
AMC001	Morocco_EN	Balkans-BA	-	-	-	144067	516077	1081728	-	-	-	14	66.552	8.07e-09	0.296	0.704	-	-	-	0.041	0.041	-	-	-	feasible	2
AMC001	Morocco_EN	Canaanite	-	-	-	144067	516077	1036060	-	-	-	14	21.23	0.0958914	-0.058	1.058	-	-	-	0.071	0.071	-	-	-	infeasible	2
AMC001	Morocco_EN	CE-EBA	-	-	-	144067	516077	1088312	-	-	-	14	229.778	0	0.423	0.577	-	-	-	0.159	0.159	-	-	-	feasible	2
AMC001	Morocco_EN	CE-LBA	-	-	-	144067	516077	1076357	-	-	-	14	233.583	0	0.438	0.562	-	-	-	0.187	0.187	-	-	-	feasible	2
AMC001	Morocco_EN	Iberia-BA	-	-	-	144067	516077	1053781	-	-	-	14	153.6	1.37e-25	0.406	0.594	-	-	-	0.059	0.059	-	-	-	feasible	2
AMC001	Morocco_EN	Iran-CA	-	-	-	144067	516077	969314	-	-	-	14	131.212	3.92e-21	0.06	0.94	-	-	-	0.085	0.085	-	-	-	feasible	2
AMC001	Morocco_EN	Italy_North-Bk	-	-	-	144067	516077	874035	-	-	-	14	53.503	1.56e-06	0.295	0.705	-	-	-	0.039	0.039	-	-	-	feasible	2
AMC001	Morocco_EN	Levant-BA	-	-	-	144067	516077	838604	-	-	-	14	33.38	0.00253883	0.042	0.958	-	-	-	0.058	0.058	-	-	-	feasible	2
AMC001	Morocco_EN	Minoan-BA	-	-	-	144067	516077	980780	-	-	-	14	35.738	0.00114174	0.343	0.657	-	-	-	0.034	0.034	-	-	-	feasible	2
AMC001	Morocco_EN	Myc-BA	-	-	-	144067	516077	426499	-	-	-	14	19.973	0.130997	0.151	0.849	-	-	-	0.033	0.033	-	-	-	feasible	2
AMC001	Morocco_EN	Sicily-Bk	-	-	-	144067	516077	45038	-	-	-	14	9.287	0.812255	0.027	0.973	-	-	-	0.018	0.018	-	-	-	feasible	2
AMC001	Morocco_LN	Anatolia-BA	-	-	-	144067	260444	792581	-	-	-	14	13.09	0.519419	0.53	0.47	-	-	-	0.169	0.169	-	-	-	feasible	2
AMC001	Morocco_LN	Balkans-BA	-	-	-	144067	260444	1081728	-	-	-	14	24.84	0.0361787	0.948	0.052	-	-	-	0.064	0.064	-	-	-	feasible	2
AMC001	Morocco_LN	Canaanite	-	-	-	144067	260444	1036060	-	-	-	14	16.983	0.257068	0.521	0.479	-	-	-	39.5	39.5	-	-	-	feasible	2
AMC001	Morocco_LN	CE-EBA	-	-	-	144067	260444	1088312	-	-	-	14	21.257	0.095231	0.926	0.074	-	-	-	0.036	0.036	-	-	-	feasible	2
AMC001	Morocco_LN	CE-LBA	-	-	-	144067	260444	1076357	-	-	-	14	21.06	0.100094	0.928	0.072	-	-	-	0.034	0.034	-	-	-	feasible	2
AMC001	Morocco_LN	Iberia-BA	-	-	-	144067	260444	1053781	-	-	-	14	25.718	0.0281088	1.007	-0.007	-	-	-	0.042	0.042	-	-	-	infeasible	2
AMC001	Morocco_LN	Iran-CA	-	-	-	144067	260444	969314	-	-	-	14	11.245	0.666658	0.835	0.165	-	-	-	0.044	0.044	-	-	-	feasible	2
AMC001	Morocco_LN	Italy_North-Bk	-	-	-	144067	260444	874035	-	-	-	14	25.6	0.0290828	1.008	-0.008	-	-	-	0.072	0.072	-	-	-	infeasible	2
AMC001	Morocco_LN	Levant-BA	-	-	-	144067	260444	838604	-	-	-	14	22.284	0.0729567	0.743	0.257	-	-	-	0.234	0.234	-	-	-	feasible	2
AMC001	Morocco_LN	Minoan-BA	-	-	-	144067	260444	980780	-	-	-	14	25.153	0.0330905	1.061	-0.061	-	-	-	0.11	0.11	-	-	-	infeasible	2
AMC001	Morocco_LN	Myc-BA	-	-	-	144067	260444	426499	-	-	-	14	25.986	0.0259962	1.076	-0.076	-	-	-	1.067	1.067	-	-	-	infeasible	2
AMC001	Morocco_LN	Sicily-Bk	-	-	-	144067	260444	45038	-	-	-	14	11.522	0.644662	-0.027	1.027	-	-	-	0.171	0.171	-	-	-	infeasible	2
AMC001	Myc-BA	Balkans-BA	-	-	-	144067	426499	1081728	-	-	-	14	36.054	0.00102429	1.119	-0.119	-	-	-	0.096	0.096	-	-	-	infeasible	2
AMC001	Myc-BA	CE-EBA	-	-	-	144067	426499	1088312	-	-	-	14	36.394	0.000910727	0.943	0.057	-	-	-	0.042	0.042	-	-	-	feasible	2
AMC001	Myc-BA	CE-LBA	-	-	-	144067	426499	1076357	-	-	-	14	36.618	0.000842634	0.949	0.051	-	-	-	0.04	0.04	-	-	-	feasible	2
AMC001	Myc-BA	Iberia-BA	-	-	-	144067	426499	1053781	-	-	-	14	37.728	0.000571803	1.034	-0.034	-	-	-	0.047	0.047	-	-	-	infeasible	2
AMC001	Myc-BA	Italy_North-Bk	-	-	-	144067	426499	874035	-	-	-	14	34.637	0.00166312	1.143	-0.143	-	-	-	0.103	0.103	-	-	-	infeasible	2
AMC001	Myc-BA	Sicily-Bk	-	-	-	144067	426499	45038	-	-	-	14	6.346	0.956994	-0.273	1.273	-	-	-	0.202	0.202	-	-	-	infeasible	2
AMC005	Anatolia-BA	Balkans-BA	-	-	-	123749	792581	1081728	-	-	-	14	40.356	0.000224485	0.235	0.765	-	-	-	0.122	0.122	-	-	-	feasible	2
AMC005	Anatolia-BA	CE-EBA	-	-	-	123749	792581	1088312	-	-	-	14	62.562	4.15e-08	0.698	0.302	-	-	-	0.069	0.069	-	-	-	feasible	2
AMC005	Anatolia-BA	CE-LBA	-	-	-	123749	792581	1076357	-	-	-	14	63.79	2.51e-08	0.716	0.284	-	-	-	0.067	0.067	-	-	-	feasible	2
AMC005	Anatolia-BA	Iberia-BA	-	-	-	123749	792581	1053781	-	-	-	14	29.076	0.0102047	0.496	0.504	-	-	-	0.065	0.065	-	-	-	feasible	2
AMC005	Anatolia-BA	Italy_North-Bk	-	-	-	123749	792581	874035	-	-	-	14	29.002	0.0104428	0.226	0.774	-	-	-	0.124	0.124	-	-	-	feasible	2
AMC005	Anatolia-BA	Sicily-Bk	-	-	-	123749	792581	45038	-	-	-	14	7.258	0.924294	-0.038	1.038	-	-	-	0.038	0.038	-	-	-	infeasible	2
AMC005	Balkans-BA	Sicily-Bk	-	-	-	123749	1081728	45038	-	-	-	14	8.533	0.859737	-0.015	1.015	-	-	-	0.063	0.063	-	-	-	infeasible	2
AMC005	Canaanite	Balkans-BA	-	-	-	123749	1036060	1081728	-	-	-	14	37.544	0.000609944	0.198	0.802	-	-	-	0.072	0.072	-	-	-	feasible	2
AMC005	Canaanite	CE-EBA	-	-	-	123749	1036060	1088312	-	-	-	14	98.457	9.36e-15	0.61	0.39	-	-	-	0.067	0.067	-	-	-	feasible	2
AMC005	Canaanite	CE-LBA	-	-	-	123749	1036060	1076357	-	-	-	14	100.953	3.11e-15	0.628	0.372	-	-	-	0.067	0.067	-	-	-	feasible	2
AMC005	Canaanite	Iberia-BA	-	-	-	123749	1036060	1053781	-	-	-	14	29.658	0.00850324	0.405	0.595	-	-	-	0.052	0.052	-	-	-	feasible	2
AMC005	Canaanite	Italy_North-Bk	-	-	-	123749	1036060	874035	-	-	-	14	26.211	0.0243364	0.203	0.797	-	-	-	0.078	0.078	-	-	-	feasible	2
AMC005	Canaanite	Sicily-Bk	-	-	-	123749	1036060	45038	-	-	-	14	7.605	0.908888	-0.024	1.024	-	-	-	0.027	0.027	-	-	-	infeasible	2
AMC005	CE-EBA	Sicily-Bk	-	-	-	123749	1088312	45038	-	-	-	14	8.511	0.861017	0.007	0.993	-	-	-	0.02	0.02	-	-	-	feasible	2
AMC005	CE-LBA	Sicily-Bk	-	-	-	123749	1076357	45038	-	-	-	14	8.475	0.863144	0.006	0.994	-	-	-	0.019	0.019	-	-	-	feasible	2
AMC005	Guanche	Anatolia-BA	-	-	-	123749	1039220	792581	-	-	-	14	77.317	8.87e-11	-0.152	1.152	-	-	-	0.092	0.092	-	-	-	infeasible	2
AMC005	Guanche	Balkans-BA	-	-	-	123749	1039220	1081728	-	-	-	14	43.363	7.49e-05	0.078	0.922	-	-	-	0.052	0.052	-	-	-	feasible	2
AMC005	Guanche	Canaanite	-	-	-	123749	1039220	1036060	-	-	-	14	102.453	1.6e-15	-0.593	1.593	-	-	-	0.187	0.187	-	-	-	infeasible	2
AMC005	Guanche	CE-EBA	-	-	-	123749	1039220	1088312	-	-	-	14	176.845	2.82e-30	0.351	0.649	-	-	-	0.079	0.079	-	-	-	feasible	2
AMC005	Guanche	CE-LBA	-	-	-	123749	1039220	1076357	-	-	-	14	181.077	0	0.382	0.618	-	-	-	0.078	0.078	-	-	-	feasible	2
AMC005	Guanche	Iberia-BA	-	-	-	123749	1039220	1053781	-	-	-	14	67.036	6.61e-09	0.227	0.773	-	-	-	0.049	0.049	-	-	-	feasible	2
AMC005	Guanche	Iran-CA	-	-	-	123749	1039220	969314	-	-	-	14	272.131	0	0.503	0.497	-	-	-	1.552	1.552	-	-	-	feasible	2
AMC005	Guanche	Italy_North-Bk	-	-	-	123749	1039220	874035	-	-	-	14	31.882	0.00416384	0.065	0.935	-	-	-	0.059	0.059	-	-	-	feasible	2
AMC005	Guanche	Levant-BA	-	-	-	123749	1039220	838604	-	-	-	14	118.778	1.09e-18	-0.326	1.326	-	-	-	0.147	0.147	-	-	-	infeasible	2
AMC005	Guanche	Minoan-BA	-	-	-	123749	1039220	980780	-	-	-	14	82.045	1.18e-11	0.194	0.806	-	-	-	0.054	0.054	-	-	-	feasible	2
AMC005	Guanche	Myc-BA	-	-	-	123749	1039220	426499	-	-	-	14	31.69	0.00443301	-0.041	1.041	-	-	-	0.045	0.045	-	-	-	infeasible	2
AMC005	Guanche	Sicily-Bk	-	-	-	123749	1039220	45038	-	-	-	14	7.163	0.928232	-0.018	1.018	-	-	-	0.018	0.018	-	-	-	infeasible	2
AMC005	Iberia-BA	Sicily-Bk	-	-	-	123749	1053781	45038	-	-	-	14	8.17	0.88026	0.019	0.981	-	-	-	0.031	0.031	-	-	-	feasible	2
AMC005	Iran-CA	Balkans-BA	-	-	-	123749	969314	1081728	-	-	-	14	39.205	0.000339074	0.123	0.877	-	-	-	0.049	0.049	-	-	-	feasible	2
AMC005	Iran-CA	CE-EBA	-	-	-	123749	969314	1088312	-	-	-	14	169.897	7.18e-29	0.353	0.647	-	-	-	0.064	0.064	-	-	-	feasible	2
AMC005	Iran-CA	CE-LBA	-	-	-	123749	969314	1076357	-	-	-	14	175.844	4.5e-30	0.375	0.625	-	-	-	0.066	0.066	-	-	-	feasible	2
AMC005	Iran-CA	Iberia-BA	-	-	-	123749	969314	1053781	-	-	-	14	39.875	0.000266862	0.29	0.71	-	-	-	0.04	0.04	-	-	-	feasible	2
AMC005	Iran-CA	Italy_North-Bk	-	-	-	123749	969314	874035	-	-	-	14	26.585	0.0217864	0.142	0.858	-	-	-	0.056	0.056	-	-	-	feasible	2
AMC005	Iran-CA	Sicily-Bk	-	-	-	123749	969314	45038	-	-	-	14	8.164	0.880592	-0.009	1.009	-	-	-	0.017	0.017	-	-	-	infeasible	2
AMC005	Italy_North-Bk	Sicily-Bk	-	-	-	123749	874035	45038	-	-	-	14	8.24	0.876455	0.018	0.982	-	-	-	0.061	0.061	-	-	-	feasible	2
AMC005	Levant-BA	Balkans-BA	-	-	-	123749	838604	1081728	-	-	-	14	36.188	0.000978042	0.211	0.789	-	-	-	0.07	0.07	-	-	-	feasible	2
AMC005	Levant-BA	CE-EBA	-	-	-	123749	838604	1088312	-	-	-	14	83.34	6.76e-12	0.584	0.416	-	-	-	0.059	0.059	-	-	-	feasible	2
AMC005	Levant-BA	CE-LBA	-	-	-	123749	838604	1076357	-	-	-	14	86.018	2.13e-12	0.602	0.398	-	-	-	0.059	0.059	-	-	-	feasible	2
AMC005	Levant-BA	Iberia-BA	-	-	-	123749	838604	1053781	-	-	-	14	27.668	0.0157437	0.404	0.596	-	-	-	0.05	0.05	-	-	-	feasible	2
AMC005	Levant-BA	Italy_North-Bk	-	-	-	123749	838604	874035	-	-	-	14	25.889	0.0267367	0.209	0.791	-	-	-	0.077	0.077	-	-	-	feasible	2
AMC005	Levant-BA	Sicily-Bk	-	-	-	123749	838604	45038	-	-	-	14	8.102	0.883968	-0.014	1.014	-	-	-	0.029	0.029	-	-	-	infeasible	2
AMC005	Minoan-BA	Balkans-BA	-	-	-	123749	980780	1081728	-	-	-	14	37.944	0.000529972	0.248	0.752	-	-	-	0.096	0.096	-	-	-	feasible	2
AMC005	Minoan-BA	CE-EBA	-	-	-	123749	980780	1088312	-	-	-	14	37.21	0.000685505	0.612	0.388	-	-	-	0.047	0.047	-	-	-	feasible	2
AMC005	Minoan-BA	CE-LBA	-	-	-	123749	980780	1076357	-	-	-	14	38.923	0.000374818	0.625	0.375	-	-	-	0.047	0.047	-	-	-	feasible	2
AMC005	Minoan-BA	Iberia-BA	-	-	-	123749	980780	1053781	-	-	-	14	30.286	0.00696894	0.469	0.531	-	-	-	0.059	0.059	-	-	-	feasible	2
AMC005	Minoan-BA	Italy_North-Bk	-	-	-	123749	980780	874035	-	-	-	14	29.758	0.00824051	0.19	0.81	-	-	-	0.111	0.111	-	-	-	feasible	2
AMC005	Minoan-BA	Sicily-Bk	-	-	-	123749	980780	45038	-	-	-	14	7.064	0.932199	-0.039	1.039	-	-	-	0.034	0.034	-	-	-	infeasible	2
AMC005	Morocco_EN	Anatolia-BA	-	-	-	123749	516077	792581	-	-	-	14	75.449	1.96e-10	-0.154	1.154	-	-	-	0.07	0.07	-	-	-	infeasible	2
AMC005	Morocco_EN	Balkans-BA	-	-	-	123749	516077	1081728	-	-	-	14	45.571	3.29e-05	0.035	0.965	-	-	-	0.047	0.047	-	-	-	feasible	2
AMC005	Morocco_EN	Canaanite	-	-	-	123749	516077	1036060	-	-	-	14	86.723	1.57e-12	-0.548	1.548	-	-	-	0.126	0.126	-	-	-	infeasible	2
AMC005	Morocco_EN	CE-EBA	-	-	-	123749	516077	1088312	-	-	-	14	215.521	0	-0.016	1.016	-	-	-	0.084	0.084	-	-	-	infeasible	2
AMC005	Morocco_EN	CE-LBA	-	-	-	123749	516077	1076357	-	-	-	14	225.591	0	-0.001	1.001	-	-	-	0.092	0.092	-	-	-	infeasible	2
AMC005	Morocco_EN	Iberia-BA	-	-	-	123749	516077	1053781	-	-	-	14	85.326	2.88e-12	0.122	0.878	-	-	-	0.049	0.049	-	-	-	feasible	2
AMC005	Morocco_EN	Iran-CA	-	-	-	123749	516077	969314	-	-	-	14	240.148	0	-0.657	1.657	-	-	-	0.237	0.237	-	-	-	infeasible	2
AMC005	Morocco_EN	Italy_North-Bk	-	-	-	123749	516077	874035	-	-	-	14	32.869	0.00300883	0.035	0.965	-	-	-	0.052	0.052	-	-	-	feasible	2
AMC005	Morocco_EN	Levant-BA	-	-	-	123749	516077	838604	-	-	-	14	91.971	1.61e-13	-0.52	1.52	-	-	-	0.133	0.133	-	-	-	infeasible	2
AMC005	Morocco_EN	Minoan-BA	-	-	-	123749	516077	980780	-	-	-	14	88.203	8.28e-13	0.137	0.863	-	-	-	0.046	0.046	-	-	-	feasible	2
AMC005	Morocco_EN	Myc-BA	-	-	-	123749	516077	426499	-	-	-	14	32.636	0.00325022	-0.028	1.028	-	-	-	0.037	0.037	-	-	-	infeasible	2
AMC005	Morocco_EN	Sicily-Bk	-	-	-	123749	516077	45038	-	-	-	14	8.276	0.874477	-0.011	1.011	-	-	-	0.016	0.016	-	-	-	infeasible	2
AMC005	Morocco_LN	Anatolia-BA	-	-	-	123749	260444	792581	-	-	-	14	33.636	0.00233084	1.088	-0.088	-	-	-	0.13	0.13	-	-	-	infeasible	2
AMC005	Morocco_LN	Balkans-BA	-	-	-	123749	260444	1081728	-	-	-	14	27.156	0.0183716	0.71	0.29	-	-	-	0.157	0.157	-	-	-	feasible	2
AMC005	Morocco_LN	Canaanite	-	-	-	123749	260444	1036060	-	-	-	14	27.465	0.0167398	1.173	-0.173	-	-	-	0.091	0.091	-	-	-	infeasible	2
AMC005	Morocco_LN	CE-EBA	-	-	-	123749	260444	1088312	-	-	-	14	32.564	0.00332788	0.936	0.064	-	-	-	0.047	0.047	-	-	-	feasible	2
AMC005	Morocco_LN	CE-LBA	-	-	-	123749	260444	1076357	-	-	-	14	32.828	0.00304965	0.942	0.058	-	-	-	0.047	0.047	-	-	-	feasible	2
AMC005	Morocco_LN	Iberia-BA	-	-	-	123749	260444	1053781	-	-	-	14	28.985	0.010498	0.847	0.153	-	-	-	0.079	0.079	-	-	-	feasible	2
AMC005	Morocco_LN	Iran-CA	-	-	-	123749	260444	969314	-	-	-	14	33.35	0.00256408	1.04	-0.04	-	-	-	0.039	0.039	-	-	-	infeasible	2
AMC005	Morocco_LN	Italy_North-Bk	-	-	-	123749	260444	874035	-	-	-	14	24.383	0.0411654	0.659	0.341	-	-	-	0.213	0.213	-	-	-	feasible	2
AMC005	Morocco_LN	Levant-BA	-	-	-	123749	260444	838604	-	-	-	14	29.803	0.00812241	1.141	-0.141	-	-	-	0.089	0.089	-	-	-	infeasible	2
AMC005	Morocco_LN	Minoan-BA	-	-	-	123749	260444	980780	-	-	-	14	34.67	0.00164451	1.009	-0.009	-	-	-	0.108	0.108	-	-	-	infeasible	2
AMC005	Morocco_LN	Myc-BA	-	-	-	123749	260444	426499	-	-	-	14	33.441	0.00248725	-0.039	1.039	-	-	-	4.232	4.232	-	-	-	infeasible	2
AMC005	Morocco_LN	Sicily-Bk	-	-	-	123749	260444	45038	-	-	-	14	8.536	0.859551	-0.062	1.062	-	-	-	0.119	0.119	-	-	-	infeasible	2
AMC005	Myc-BA	Balkans-BA	-	-	-	123749	426499	1081728	-	-	-	14	32.674	0.00320972	0.909	0.091	-	-	-	0.237	0.237	-	-	-	feasible	2
AMC005	Myc-BA	CE-EBA	-	-	-	123749	426499	1088312	-	-	-	14	32.829	0.00304909	0.976	0.024	-	-	-	0.048	0.048	-	-	-	feasible	2
AMC005	Myc-BA	CE-LBA	-	-	-	123749	426499	1076357	-	-	-	14	32.955	0.00292418	0.986	0.014	-	-	-	0.046	0.046	-	-	-	feasible	2
AMC005	Myc-BA	Iberia-BA	-	-	-	123749	426499	1053781	-	-	-	14	23.109	0.0585219	0.812	0.188	-	-	-	0.07	0.07	-	-	-	feasible	2
AMC005	Myc-BA	Italy_North-Bk	-	-	-	123749	426499	874035	-	-	-	14	28.879	0.0108514	0.716	0.284	-	-	-	0.343	0.343	-	-	-	feasible	2
AMC005	Myc-BA	Sicily-Bk	-	-	-	123749	426499	45038	-	-	-	14	8.62	0.854623	-0.057	1.057	-	-	-	0.114	0.114	-	-	-	infeasible	2
AMC014	Anatolia-BA	Balkans-BA	-	-	-	343781	792581	1081728	-	-	-	14	56.287	5.2e-07	0.126	0.874	-	-	-	0.099	0.099	-	-	-	feasible	2
AMC014	Anatolia-BA	CE-EBA	-	-	-	343781	792581	1088312	-	-	-	14	116.523	3.01e-18	0.781	0.219	-	-	-	0.067	0.067	-	-	-	feasible	2
AMC014	Anatolia-BA	CE-LBA	-	-	-	343781	792581	1076357	-	-	-	14	118.206	1.41e-18	0.8	0.2	-	-	-	0.067	0.067	-	-	-	feasible	2
AMC014	Anatolia-BA	Iberia-BA	-	-	-	343781	792581	1053781	-	-	-	14	21.76	0.0836825	0.374	0.626	-	-	-	0.054	0.054	-	-	-	feasible	2
AMC014	Anatolia-BA	Italy_North-Bk	-	-	-	343781	792581	874035	-	-	-	14	16.868	0.263295	0.084	0.916	-	-	-	0.088	0.088	-	-	-	feasible	2
AMC014	Anatolia-BA	Sicily-Bk	-	-	-	343781	792581	45038	-	-	-	14	5.691	0.973689	-0.061	1.061	-	-	-	0.025	0.025	-	-	-	infeasible	2
AMC014	Balkans-BA	Sicily-Bk	-	-	-	343781	1081728	45038	-	-	-	14	11.575	0.64042	0.025	0.975	-	-	-	0.044	0.044	-	-	-	feasible	2
AMC014	Canaanite	Balkans-BA	-	-	-	343781	1036060	1081728	-	-	-	14	56.53	4.72e-07	0.08	0.92	-	-	-	0.058	0.058	-	-	-	feasible	2
AMC014	Canaanite	CE-EBA	-	-	-	343781	1036060	1088312	-	-	-	14	198.526	0	0.546	0.454	-	-	-	0.058	0.058	-	-	-	feasible	2
AMC014	Canaanite	CE-LBA	-	-	-	343781	1036060	1076357	-	-	-	14	202.887	0	0.553	0.447	-	-	-	0.062	0.062	-	-	-	feasible	2
AMC014	Canaanite	Iberia-BA	-	-	-	343781	1036060	1053781	-	-	-	14	27.201	0.018126	0.271	0.729	-	-	-	0.041	0.041	-	-	-	feasible	2
AMC014	Canaanite	Italy_North-Bk	-	-	-	343781	1036060	874035	-	-	-	14	16.341	0.293019	0.072	0.928	-	-	-	0.057	0.057	-	-	-	feasible	2
AMC014	Canaanite	Sicily-Bk	-	-	-	343781	1036060	45038	-	-	-	14	5.918	0.968505	-0.039	1.039	-	-	-	0.016	0.016	-	-	-	infeasible	2
AMC014	CE-EBA	Sicily-Bk	-	-	-	343781	1088312	45038	-	-	-	14	10.189	0.748253	0.02	0.98	-	-	-	0.015	0.015	-	-	-	feasible	2
AMC014	CE-LBA	Sicily-Bk	-	-	-	343781	1076357	45038	-	-	-	14	10.216	0.746229	0.019	0.981	-	-	-	0.014	0.014	-	-	-	feasible	2
AMC014	Guanche	Anatolia-BA	-	-	-	343781	1039220	792581	-	-	-	14	126.274	3.69e-20	-0.094	1.094	-	-	-	0.069	0.069	-	-	-	infeasible	2
AMC014	Guanche	Balkans-BA	-	-	-	343781	1039220	1081728	-	-	-	14	56.507	4.76e-07	0.054	0.946	-	-	-	0.037	0.037	-	-	-	feasible	2
AMC014	Guanche	Canaanite	-	-	-	343781	1039220	1036060	-	-	-	14	236.313	0	-0.52	1.52	-	-	-	0.161	0.161	-	-	-	infeasible	2
AMC014	Guanche	CE-EBA	-	-	-	343781	1039220	1088312	-	-	-	14	297.01	0	0.237	0.763	-	-	-	0.058	0.058	-	-	-	feasible	2
AMC014	Guanche	CE-LBA	-	-	-	343781	1039220	1076357	-	-	-	14	297.434	0	0.222	0.778	-	-	-	0.061	0.061	-	-	-	feasible	2
AMC014	Guanche	Iberia-BA	-	-	-	343781	1039220	1053781	-	-	-	14	52.154	2.65e-06	0.145	0.855	-	-	-	0.034	0.034	-	-	-	feasible	2
AMC014	Guanche	Iran-CA	-	-	-	343781	1039220	969314	-	-	-	14	485.802	0	1.015	-0.015	-	-	-	0.468	0.468	-	-	-	infeasible	2
AMC014	Guanche	Italy_North-Bk	-	-	-	343781	1039220	874035	-	-	-	14	16.397	0.289713	0.054	0.946	-	-	-	0.041	0.041	-	-	-	feasible	2
AMC014	Guanche	Levant-BA	-	-	-	343781	1039220	838604	-	-	-	14	229.477	0	-0.373	1.373	-	-	-	0.118	0.118	-	-	-	infeasible	2
AMC014	Guanche	Minoan-BA	-	-	-	343781	1039220	980780	-	-	-	14	127.258	2.36e-20	0.153	0.847	-	-	-	0.043	0.043	-	-	-	feasible	2
AMC014	Guanche	Myc-BA	-	-	-	343781	1039220	426499	-	-	-	14	41.394	0.000154149	-0.099	1.099	-	-	-	0.039	0.039	-	-	-	infeasible	2
AMC014	Guanche	Sicily-Bk	-	-	-	343781	1039220	45038	-	-	-	14	9.005	0.83076	-0.021	1.021	-	-	-	0.013	0.013	-	-	-	infeasible	2
AMC014	Iberia-BA	Sicily-Bk	-	-	-	343781	1053781	45038	-	-	-	14	6.014	0.966134	0.068	0.932	-	-	-	0.029	0.029	-	-	-	feasible	2
AMC014	Iran-CA	Balkans-BA	-	-	-	343781	969314	1081728	-	-	-	14	58.541	2.11e-07	-0.01	1.01	-	-	-	0.039	0.039	-	-	-	infeasible	2
AMC014	Iran-CA	CE-EBA	-	-	-	343781	969314	1088312	-	-	-	14	318.717	0	0.116	0.884	-	-	-	0.065	0.065	-	-	-	feasible	2
AMC014	Iran-CA	CE-LBA	-	-	-	343781	969314	1076357	-	-	-	14	317.405	0	0.075	0.925	-	-	-	0.067	0.067	-	-	-	feasible	2
AMC014	Iran-CA	Iberia-BA	-	-	-	343781	969314	1053781	-	-	-	14	46.387	2.42e-05	0.157	0.843	-	-	-	0.032	0.032	-	-	-	feasible	2
AMC014	Iran-CA	Italy_North-Bk	-	-	-	343781	969314	874035	-	-	-	14	17.713	0.220186	0.018	0.982	-	-	-	0.041	0.041	-	-	-	feasible	2
AMC014	Iran-CA	Sicily-Bk	-	-	-	343781	969314	45038	-	-	-	14	9.583	0.792013	-0.017	1.017	-	-	-	0.011	0.011	-	-	-	infeasible	2
AMC014	Italy_North-Bk	Sicily-Bk	-	-	-	343781	874035	45038	-	-	-	14	7.81	0.898985	0.118	0.882	-	-	-	0.079	0.079	-	-	-	feasible	2
AMC014	Levant-BA	Balkans-BA	-	-	-	343781	838604	1081728	-	-	-	14	56.211	5.36e-07	0.085	0.915	-	-	-	0.059	0.059	-	-	-	feasible	2
AMC014	Levant-BA	CE-EBA	-	-	-	343781	838604	1088312	-	-	-	14	187.014	0	0.562	0.438	-	-	-	0.062	0.062	-	-	-	feasible	2
AMC014	Levant-BA	CE-LBA	-	-	-	343781	838604	1076357	-	-	-	14	192.286	0	0.576	0.424	-	-	-	0.067	0.067	-	-	-	feasible	2
AMC014	Levant-BA	Iberia-BA	-	-	-	343781	838604	1053781	-	-	-	14	25.029	0.0342811	0.286	0.714	-	-	-	0.042	0.042	-	-	-	feasible	2
AMC014	Levant-BA	Italy_North-Bk	-	-	-	343781	838604	874035	-	-	-	14	15.872	0.321238	0.084	0.916	-	-	-	0.059	0.059	-	-	-	feasible	2
AMC014	Levant-BA	Sicily-Bk	-	-	-	343781	838604	45038	-	-	-	14	5.511	0.97736	-0.044	1.044	-	-	-	0.018	0.018	-	-	-	infeasible	2
AMC014	Minoan-BA	Balkans-BA	-	-	-	343781	980780	1081728	-	-	-	14	51.308	3.68e-06	0.204	0.796	-	-	-	0.085	0.085	-	-	-	feasible	2
AMC014	Minoan-BA	CE-EBA	-	-	-	343781	980780	1088312	-	-	-	14	75.411	1.99e-10	0.646	0.354	-	-	-	0.043	0.043	-	-	-	feasible	2
AMC014	Minoan-BA	CE-LBA	-	-	-	343781	980780	1076357	-	-	-	14	76.748	1.13e-10	0.656	0.344	-	-	-	0.044	0.044	-	-	-	feasible	2
AMC014	Minoan-BA	Iberia-BA	-	-	-	343781	980780	1053781	-	-	-	14	19.434	0.149019	0.374	0.626	-	-	-	0.053	0.053	-	-	-	feasible	2
AMC014	Minoan-BA	Italy_North-Bk	-	-	-	343781	980780	874035	-	-	-	14	16.422	0.288277	0.097	0.903	-	-	-	0.082	0.082	-	-	-	feasible	2
AMC014	Minoan-BA	Sicily-Bk	-	-	-	343781	980780	45038	-	-	-	14	7.337	0.920947	-0.049	1.049	-	-	-	0.023	0.023	-	-	-	infeasible	2
AMC014	Morocco_EN	Anatolia-BA	-	-	-	343781	516077	792581	-	-	-	14	123.139	1.53e-19	-0.098	1.098	-	-	-	0.041	0.041	-	-	-	infeasible	2
AMC014	Morocco_EN	Balkans-BA	-	-	-	343781	516077	1081728	-	-	-	14	58.52	2.13e-07	0.02	0.98	-	-	-	0.028	0.028	-	-	-	feasible	2
AMC014	Morocco_EN	Canaanite	-	-	-	343781	516077	1036060	-	-	-	14	207.072	0	-0.378	1.378	-	-	-	0.065	0.065	-	-	-	infeasible	2
AMC014	Morocco_EN	CE-EBA	-	-	-	343781	516077	1088312	-	-	-	14	309.084	0	-0.137	1.137	-	-	-	0.043	0.043	-	-	-	infeasible	2
AMC014	Morocco_EN	CE-LBA	-	-	-	343781	516077	1076357	-	-	-	14	303.157	0	-0.149	1.149	-	-	-	0.046	0.046	-	-	-	infeasible	2
AMC014	Morocco_EN	Iberia-BA	-	-	-	343781	516077	1053781	-	-	-	14	62.399	4.43e-08	0.074	0.926	-	-	-	0.027	0.027	-	-	-	feasible	2
AMC014	Morocco_EN	Iran-CA	-	-	-	343781	516077	969314	-	-	-	14	496.635	0	-0.392	1.392	-	-	-	0.1	0.1	-	-	-	infeasible	2
AMC014	Morocco_EN	Italy_North-Bk	-	-	-	343781	516077	874035	-	-	-	14	16.933	0.259756	0.035	0.965	-	-	-	0.031	0.031	-	-	-	feasible	2
AMC014	Morocco_EN	Levant-BA	-	-	-	343781	516077	838604	-	-	-	14	202.707	0	-0.315	1.315	-	-	-	0.057	0.057	-	-	-	infeasible	2
AMC014	Morocco_EN	Minoan-BA	-	-	-	343781	516077	980780	-	-	-	14	128.154	1.57e-20	0.104	0.896	-	-	-	0.027	0.027	-	-	-	feasible	2
AMC014	Morocco_EN	Myc-BA	-	-	-	343781	516077	426499	-	-	-	14	45.694	3.15e-05	-0.057	1.057	-	-	-	0.029	0.029	-	-	-	infeasible	2
AMC014	Morocco_EN	Sicily-Bk	-	-	-	343781	516077	45038	-	-	-	14	10.336	0.737194	-0.016	1.016	-	-	-	0.011	0.011	-	-	-	infeasible	2
AMC014	Morocco_LN	Anatolia-BA	-	-	-	343781	260444	792581	-	-	-	14	48.391	1.13e-05	1.138	-0.138	-	-	-	0.096	0.096	-	-	-	infeasible	2
AMC014	Morocco_LN	Balkans-BA	-	-	-	343781	260444	1081728	-	-	-	14	42.939	8.76e-05	0.675	0.325	-	-	-	0.271	0.271	-	-	-	feasible	2
AMC014	Morocco_LN	Canaanite	-	-	-	343781	260444	1036060	-	-	-	14	34.486	0.00175033	1.192	-0.192	-	-	-	0.059	0.059	-	-	-	infeasible	2
AMC014	Morocco_LN	CE-EBA	-	-	-	343781	260444	1088312	-	-	-	14	52.007	2.8e-06	0.971	0.029	-	-	-	0.033	0.033	-	-	-	feasible	2
AMC014	Morocco_LN	CE-LBA	-	-	-	343781	260444	1076357	-	-	-	14	51.998	2.81e-06	0.972	0.028	-	-	-	0.032	0.032	-	-	-	feasible	2
AMC014	Morocco_LN	Iberia-BA	-	-	-	343781	260444	1053781	-	-	-	14	32.441	0.00346578	0.699	0.301	-	-	-	0.115	0.115	-	-	-	feasible	2
AMC014	Morocco_LN	Iran-CA	-	-	-	343781	260444	969314	-	-	-	14	47.854	1.39e-05	1.059	-0.059	-	-	-	0.03	0.03	-	-	-	infeasible	2
AMC014	Morocco_LN	Italy_North-Bk	-	-	-	343781	260444	874035	-	-	-	14	13.688	0.473206	0.322	0.678	-	-	-	0.146	0.146	-	-	-	feasible	2
AMC014	Morocco_LN	Levant-BA	-	-	-	343781	260444	838604	-	-	-	14	36.206	0.000971772	1.198	-0.198	-	-	-	0.064	0.064	-	-	-	infeasible	2
AMC014	Morocco_LN	Minoan-BA	-	-	-	343781	260444	980780	-	-	-	14	51.766	3.08e-06	1.067	-0.067	-	-	-	0.083	0.083	-	-	-	infeasible	2
AMC014	Morocco_LN	Myc-BA	-	-	-	343781	260444	426499	-	-	-	14	38.453	0.000442799	-158.337	159.337	-	-	-	50191.1	50191.1	-	-	-	infeasible	2
AMC014	Morocco_LN	Sicily-Bk	-	-	-	343781	260444	45038	-	-	-	14	9.296	0.811629	-0.127	1.127	-	-	-	0.084	0.084	-	-	-	infeasible	2
AMC014	Myc-BA	Balkans-BA	-	-	-	343781	426499	1081728	-	-	-	14	42.691	9.6e-05	0.729	0.271	-	-	-	0.159	0.159	-	-	-	feasible	2
AMC014	Myc-BA	CE-EBA	-	-	-	343781	426499	1088312	-	-	-	14	48.083	1.27e-05	0.951	0.049	-	-	-	0.037	0.037	-	-	-	feasible	2
AMC014	Myc-BA	CE-LBA	-	-	-	343781	426499	1076357	-	-	-	14	48.166	1.23e-05	0.953	0.047	-	-	-	0.036	0.036	-	-	-	feasible	2
AMC014	Myc-BA	Iberia-BA	-	-	-	343781	426499	1053781	-	-	-	14	18.152	0.199966	0.689	0.311	-	-	-	0.069	0.069	-	-	-	feasible	2
AMC014	Myc-BA	Italy_North-Bk	-	-	-	343781	426499	874035	-	-	-	14	16.012	0.312623	0.29	0.71	-	-	-	0.219	0.219	-	-	-	feasible	2
AMC014	Myc-BA	Sicily-Bk	-	-	-	343781	426499	45038	-	-	-	14	6.779	0.942903	-0.164	1.164	-	-	-	0.086	0.086	-	-	-	infeasible	2
Cag1	Anatolia-BA	Balkans-BA	-	-	-	484764	792581	1081728	-	-	-	14	133.37	1.47e-21	0.106	0.894	-	-	-	0.116	0.116	-	-	-	feasible	2
Cag1	Anatolia-BA	CE-EBA	-	-	-	484764	792581	1088312	-	-	-	14	198.444	0	0.757	0.243	-	-	-	0.057	0.057	-	-	-	feasible	2
Cag1	Anatolia-BA	CE-LBA	-	-	-	484764	792581	1076357	-	-	-	14	202.11	0	0.771	0.229	-	-	-	0.063	0.063	-	-	-	feasible	2
Cag1	Anatolia-BA	Iberia-BA	-	-	-	484764	792581	1053781	-	-	-	14	86.043	2.11e-12	0.372	0.628	-	-	-	0.057	0.057	-	-	-	feasible	2
Cag1	Anatolia-BA	Italy_North-Bk	-	-	-	484764	792581	874035	-	-	-	14	59.373	1.51e-07	-0.02	1.02	-	-	-	0.108	0.108	-	-	-	infeasible	2
Cag1	Anatolia-BA	Sicily-Bk	-	-	-	484764	792581	45038	-	-	-	14	13.651	0.476032	-0.053	1.053	-	-	-	0.019	0.019	-	-	-	infeasible	2
Cag1	Balkans-BA	Sicily-Bk	-	-	-	484764	1081728	45038	-	-	-	14	22.143	0.0757219	-0.016	1.016	-	-	-	0.023	0.023	-	-	-	infeasible	2
Cag1	Canaanite	Balkans-BA	-	-	-	484764	1036060	1081728	-	-	-	14	130.691	4.96e-21	0.11	0.89	-	-	-	0.057	0.057	-	-	-	feasible	2
Cag1	Canaanite	CE-EBA	-	-	-	484764	1036060	1088312	-	-	-	14	285.46	0	0.629	0.371	-	-	-	0.064	0.064	-	-	-	feasible	2
Cag1	Canaanite	CE-LBA	-	-	-	484764	1036060	1076357	-	-	-	14	284.747	0	0.604	0.396	-	-	-	0.073	0.073	-	-	-	feasible	2
Cag1	Canaanite	Iberia-BA	-	-	-	484764	1036060	1053781	-	-	-	14	80.342	2.44e-11	0.288	0.712	-	-	-	0.039	0.039	-	-	-	feasible	2
Cag1	Canaanite	Italy_North-Bk	-	-	-	484764	1036060	874035	-	-	-	14	58.807	1.9e-07	0.041	0.959	-	-	-	0.054	0.054	-	-	-	feasible	2
Cag1	Canaanite	Sicily-Bk	-	-	-	484764	1036060	45038	-	-	-	14	17.782	0.216904	-0.028	1.028	-	-	-	0.013	0.013	-	-	-	infeasible	2
Cag1	CE-EBA	Sicily-Bk	-	-	-	484764	1088312	45038	-	-	-	14	21.752	0.083853	0.009	0.991	-	-	-	0.01	0.01	-	-	-	feasible	2
Cag1	CE-LBA	Sicily-Bk	-	-	-	484764	1076357	45038	-	-	-	14	21.609	0.0870202	0.009	0.991	-	-	-	0.009	0.009	-	-	-	feasible	2
Cag1	Guanche	Anatolia-BA	-	-	-	484764	1039220	792581	-	-	-	14	222.139	0	-0.016	1.016	-	-	-	0.084	0.084	-	-	-	infeasible	2
Cag1	Guanche	Balkans-BA	-	-	-	484764	1039220	1081728	-	-	-	14	115.57	4.62e-18	0.162	0.838	-	-	-	0.042	0.042	-	-	-	feasible	2
Cag1	Guanche	Canaanite	-	-	-	484764	1039220	1036060	-	-	-	14	306.957	0	-0.503	1.503	-	-	-	0.259	0.259	-	-	-	infeasible	2
Cag1	Guanche	CE-EBA	-	-	-	484764	1039220	1088312	-	-	-	14	302.589	0	0.508	0.492	-	-	-	0.055	0.055	-	-	-	feasible	2
Cag1	Guanche	CE-LBA	-	-	-	484764	1039220	1076357	-	-	-	14	298.694	0	0.483	0.517	-	-	-	0.059	0.059	-	-	-	feasible	2
Cag1	Guanche	Iberia-BA	-	-	-	484764	1039220	1053781	-	-	-	14	84.179	4.71e-12	0.243	0.757	-	-	-	0.036	0.036	-	-	-	feasible	2
Cag1	Guanche	Iran-CA	-	-	-	484764	1039220	969314	-	-	-	14	369.793	0	1.427	-0.427	-	-	-	0.148	0.148	-	-	-	infeasible	2
Cag1	Guanche	Italy_North-Bk	-	-	-	484764	1039220	874035	-	-	-	14	53.061	1.86e-06	0.098	0.902	-	-	-	0.042	0.042	-	-	-	feasible	2
Cag1	Guanche	Levant-BA	-	-	-	484764	1039220	838604	-	-	-	14	363	0	-0.442	1.442	-	-	-	0.364	0.364	-	-	-	infeasible	2
Cag1	Guanche	Minoan-BA	-	-	-	484764	1039220	980780	-	-	-	14	150.324	6.19e-25	0.197	0.803	-	-	-	0.046	0.046	-	-	-	feasible	2
Cag1	Guanche	Myc-BA	-	-	-	484764	1039220	426499	-	-	-	14	83.239	7.06e-12	0.069	0.931	-	-	-	0.04	0.04	-	-	-	feasible	2
Cag1	Guanche	Sicily-Bk	-	-	-	484764	1039220	45038	-	-	-	14	21.4	0.0918098	-0.001	1.001	-	-	-	0.012	0.012	-	-	-	infeasible	2
Cag1	Iberia-BA	Sicily-Bk	-	-	-	484764	1053781	45038	-	-	-	14	21.775	0.0833644	0.015	0.985	-	-	-	0.017	0.017	-	-	-	feasible	2
Cag1	Iran-CA	Balkans-BA	-	-	-	484764	969314	1081728	-	-	-	14	135.172	6.45e-22	0.019	0.981	-	-	-	0.036	0.036	-	-	-	feasible	2
Cag1	Iran-CA	CE-EBA	-	-	-	484764	969314	1088312	-	-	-	14	444.964	0	0.208	0.792	-	-	-	0.072	0.072	-	-	-	feasible	2
Cag1	Iran-CA	CE-LBA	-	-	-	484764	969314	1076357	-	-	-	14	424.5	0	0.132	0.868	-	-	-	0.066	0.066	-	-	-	feasible	2
Cag1	Iran-CA	Iberia-BA	-	-	-	484764	969314	1053781	-	-	-	14	105.269	4.6e-16	0.175	0.825	-	-	-	0.031	0.031	-	-	-	feasible	2
Cag1	Iran-CA	Italy_North-Bk	-	-	-	484764	969314	874035	-	-	-	14	58.648	2.02e-07	0.034	0.966	-	-	-	0.038	0.038	-	-	-	feasible	2
Cag1	Iran-CA	Sicily-Bk	-	-	-	484764	969314	45038	-	-	-	14	19.632	0.142192	-0.014	1.014	-	-	-	0.009	0.009	-	-	-	infeasible	2
Cag1	Italy_North-Bk	Sicily-Bk	-	-	-	484764	874035	45038	-	-	-	14	22.04	0.0777928	-0.007	1.007	-	-	-	0.05	0.05	-	-	-	infeasible	2
Cag1	Levant-BA	Balkans-BA	-	-	-	484764	838604	1081728	-	-	-	14	135.247	6.23e-22	0	1	-	-	-	0.058	0.058	-	-	-	feasible	2
Cag1	Levant-BA	CE-EBA	-	-	-	484764	838604	1088312	-	-	-	14	302.305	0	0.584	0.416	-	-	-	0.064	0.064	-	-	-	feasible	2
Cag1	Levant-BA	CE-LBA	-	-	-	484764	838604	1076357	-	-	-	14	302.47	0	0.571	0.429	-	-	-	0.073	0.073	-	-	-	feasible	2
Cag1	Levant-BA	Iberia-BA	-	-	-	484764	838604	1053781	-	-	-	14	101.484	2.46e-15	0.239	0.761	-	-	-	0.042	0.042	-	-	-	feasible	2
Cag1	Levant-BA	Italy_North-Bk	-	-	-	484764	838604	874035	-	-	-	14	59.158	1.65e-07	-0.028	1.028	-	-	-	0.056	0.056	-	-	-	infeasible	2
Cag1	Levant-BA	Sicily-Bk	-	-	-	484764	838604	45038	-	-	-	14	15.459	0.347522	-0.034	1.034	-	-	-	0.013	0.013	-	-	-	infeasible	2
Cag1	Minoan-BA	Balkans-BA	-	-	-	484764	980780	1081728	-	-	-	14	110.602	4.28e-17	0.366	0.634	-	-	-	0.096	0.096	-	-	-	feasible	2
Cag1	Minoan-BA	CE-EBA	-	-	-	484764	980780	1088312	-	-	-	14	109.618	6.64e-17	0.694	0.306	-	-	-	0.038	0.038	-	-	-	feasible	2
Cag1	Minoan-BA	CE-LBA	-	-	-	484764	980780	1076357	-	-	-	14	112.142	2.15e-17	0.701	0.299	-	-	-	0.039	0.039	-	-	-	feasible	2
Cag1	Minoan-BA	Iberia-BA	-	-	-	484764	980780	1053781	-	-	-	14	63.089	3.35e-08	0.43	0.57	-	-	-	0.053	0.053	-	-	-	feasible	2
Cag1	Minoan-BA	Italy_North-Bk	-	-	-	484764	980780	874035	-	-	-	14	59.276	1.57e-07	0.036	0.964	-	-	-	0.112	0.112	-	-	-	feasible	2
Cag1	Minoan-BA	Sicily-Bk	-	-	-	484764	980780	45038	-	-	-	14	12.961	0.52956	-0.057	1.057	-	-	-	0.02	0.02	-	-	-	infeasible	2
Cag1	Morocco_EN	Anatolia-BA	-	-	-	484764	516077	792581	-	-	-	14	209.99	0	-0.112	1.112	-	-	-	0.034	0.034	-	-	-	infeasible	2
Cag1	Morocco_EN	Balkans-BA	-	-	-	484764	516077	1081728	-	-	-	14	135.023	6.9e-22	0.022	0.978	-	-	-	0.027	0.027	-	-	-	feasible	2
Cag1	Morocco_EN	Canaanite	-	-	-	484764	516077	1036060	-	-	-	14	234.98	0	-0.402	1.402	-	-	-	0.055	0.055	-	-	-	infeasible	2
Cag1	Morocco_EN	CE-EBA	-	-	-	484764	516077	1088312	-	-	-	14	462.616	0	-0.048	1.048	-	-	-	0.05	0.05	-	-	-	infeasible	2
Cag1	Morocco_EN	CE-LBA	-	-	-	484764	516077	1076357	-	-	-	14	431.58	0	-0.045	1.045	-	-	-	0.046	0.046	-	-	-	infeasible	2
Cag1	Morocco_EN	Iberia-BA	-	-	-	484764	516077	1053781	-	-	-	14	128.118	1.6e-20	0.083	0.917	-	-	-	0.027	0.027	-	-	-	feasible	2
Cag1	Morocco_EN	Iran-CA	-	-	-	484764	516077	969314	-	-	-	14	580.217	0	-0.331	1.331	-	-	-	0.066	0.066	-	-	-	infeasible	2
Cag1	Morocco_EN	Italy_North-Bk	-	-	-	484764	516077	874035	-	-	-	14	58.334	2.29e-07	0.03	0.97	-	-	-	0.027	0.027	-	-	-	feasible	2
Cag1	Morocco_EN	Levant-BA	-	-	-	484764	516077	838604	-	-	-	14	304.188	0	-0.361	1.361	-	-	-	0.06	0.06	-	-	-	infeasible	2
Cag1	Morocco_EN	Minoan-BA	-	-	-	484764	516077	980780	-	-	-	14	164.48	8.9e-28	0.083	0.917	-	-	-	0.026	0.026	-	-	-	feasible	2
Cag1	Morocco_EN	Myc-BA	-	-	-	484764	516077	426499	-	-	-	14	86.445	1.77e-12	0.025	0.975	-	-	-	0.026	0.026	-	-	-	feasible	2
Cag1	Morocco_EN	Sicily-Bk	-	-	-	484764	516077	45038	-	-	-	14	22.679	0.065696	0.001	0.999	-	-	-	0.008	0.008	-	-	-	feasible	2
Cag1	Morocco_LN	Anatolia-BA	-	-	-	484764	260444	792581	-	-	-	14	79.128	4.1e-11	1.14	-0.14	-	-	-	0.063	0.063	-	-	-	infeasible	2
Cag1	Morocco_LN	Balkans-BA	-	-	-	484764	260444	1081728	-	-	-	14	81.287	1.63e-11	0.87	0.13	-	-	-	0.069	0.069	-	-	-	feasible	2
Cag1	Morocco_LN	Canaanite	-	-	-	484764	260444	1036060	-	-	-	14	56.062	5.68e-07	1.206	-0.206	-	-	-	0.047	0.047	-	-	-	infeasible	2
Cag1	Morocco_LN	CE-EBA	-	-	-	484764	260444	1088312	-	-	-	14	85.475	2.7e-12	0.961	0.039	-	-	-	0.027	0.027	-	-	-	feasible	2
Cag1	Morocco_LN	CE-LBA	-	-	-	484764	260444	1076357	-	-	-	14	85.576	2.58e-12	0.963	0.037	-	-	-	0.026	0.026	-	-	-	feasible	2
Cag1	Morocco_LN	Iberia-BA	-	-	-	484764	260444	1053781	-	-	-	14	64.795	1.66e-08	0.806	0.194	-	-	-	0.058	0.058	-	-	-	feasible	2
Cag1	Morocco_LN	Iran-CA	-	-	-	484764	260444	969314	-	-	-	14	78.199	6.1e-11	1.069	-0.069	-	-	-	0.025	0.025	-	-	-	infeasible	2
Cag1	Morocco_LN	Italy_North-Bk	-	-	-	484764	260444	874035	-	-	-	14	58.106	2.51e-07	0.205	0.795	-	-	-	0.245	0.245	-	-	-	feasible	2
Cag1	Morocco_LN	Levant-BA	-	-	-	484764	260444	838604	-	-	-	14	56.848	4.16e-07	1.214	-0.214	-	-	-	0.052	0.052	-	-	-	infeasible	2
Cag1	Morocco_LN	Minoan-BA	-	-	-	484764	260444	980780	-	-	-	14	86.213	1.96e-12	1.073	-0.073	-	-	-	0.07	0.07	-	-	-	infeasible	2
Cag1	Morocco_LN	Myc-BA	-	-	-	484764	260444	426499	-	-	-	14	87.415	1.17e-12	0.194	0.806	-	-	-	0.663	0.663	-	-	-	feasible	2
Cag1	Morocco_LN	Sicily-Bk	-	-	-	484764	260444	45038	-	-	-	14	24.184	0.0435291	-0.009	1.009	-	-	-	0.053	0.053	-	-	-	infeasible	2
Cag1	Myc-BA	Balkans-BA	-	-	-	484764	426499	1081728	-	-	-	14	87.132	1.32e-12	1.056	-0.056	-	-	-	0.157	0.157	-	-	-	infeasible	2
Cag1	Myc-BA	CE-EBA	-	-	-	484764	426499	1088312	-	-	-	14	85.659	2.49e-12	0.947	0.053	-	-	-	0.042	0.042	-	-	-	feasible	2
Cag1	Myc-BA	CE-LBA	-	-	-	484764	426499	1076357	-	-	-	14	85.95	2.2e-12	0.952	0.048	-	-	-	0.043	0.043	-	-	-	feasible	2
Cag1	Myc-BA	Iberia-BA	-	-	-	484764	426499	1053781	-	-	-	14	62.032	5.15e-08	0.67	0.33	-	-	-	0.084	0.084	-	-	-	feasible	2
Cag1	Myc-BA	Italy_North-Bk	-	-	-	484764	426499	874035	-	-	-	14	58.929	1.81e-07	-0.184	1.184	-	-	-	0.364	0.364	-	-	-	infeasible	2
Cag1	Myc-BA	Sicily-Bk	-	-	-	484764	426499	45038	-	-	-	14	16.434	0.287605	-0.104	1.104	-	-	-	0.054	0.054	-	-	-	infeasible	2
Cag2	Anatolia-BA	Balkans-BA	-	-	-	484764	792581	1081728	-	-	-	14	103.622	9.56e-16	0.079	0.921	-	-	-	0.11	0.11	-	-	-	feasible	2
Cag2	Anatolia-BA	CE-EBA	-	-	-	484764	792581	1088312	-	-	-	14	167.539	2.15e-28	0.716	0.284	-	-	-	0.057	0.057	-	-	-	feasible	2
Cag2	Anatolia-BA	CE-LBA	-	-	-	484764	792581	1076357	-	-	-	14	169.249	9.71e-29	0.728	0.272	-	-	-	0.057	0.057	-	-	-	feasible	2
Cag2	Anatolia-BA	Iberia-BA	-	-	-	484764	792581	1053781	-	-	-	14	52.538	2.28e-06	0.354	0.646	-	-	-	0.049	0.049	-	-	-	feasible	2
Cag2	Anatolia-BA	Italy_North-Bk	-	-	-	484764	792581	874035	-	-	-	14	47.338	1.69e-05	0.017	0.983	-	-	-	0.108	0.108	-	-	-	feasible	2
Cag2	Anatolia-BA	Sicily-Bk	-	-	-	484764	792581	45038	-	-	-	14	10.74	0.706338	-0.029	1.029	-	-	-	0.018	0.018	-	-	-	infeasible	2
Cag2	Balkans-BA	Sicily-Bk	-	-	-	484764	1081728	45038	-	-	-	14	13.727	0.47026	-0.004	1.004	-	-	-	0.035	0.035	-	-	-	infeasible	2
Cag2	Canaanite	Balkans-BA	-	-	-	484764	1036060	1081728	-	-	-	14	103.56	9.82e-16	0.057	0.943	-	-	-	0.053	0.053	-	-	-	feasible	2
Cag2	Canaanite	CE-EBA	-	-	-	484764	1036060	1088312	-	-	-	14	272.154	0	0.521	0.479	-	-	-	0.061	0.061	-	-	-	feasible	2
Cag2	Canaanite	CE-LBA	-	-	-	484764	1036060	1076357	-	-	-	14	270.21	0	0.529	0.471	-	-	-	0.058	0.058	-	-	-	feasible	2
Cag2	Canaanite	Iberia-BA	-	-	-	484764	1036060	1053781	-	-	-	14	56.033	5.75e-07	0.261	0.739	-	-	-	0.037	0.037	-	-	-	feasible	2
Cag2	Canaanite	Italy_North-Bk	-	-	-	484764	1036060	874035	-	-	-	14	46.874	2.02e-05	0.041	0.959	-	-	-	0.055	0.055	-	-	-	feasible	2
Cag2	Canaanite	Sicily-Bk	-	-	-	484764	1036060	45038	-	-	-	14	10.74	0.706327	-0.019	1.019	-	-	-	0.011	0.011	-	-	-	infeasible	2
Cag2	CE-EBA	Sicily-Bk	-	-	-	484764	1088312	45038	-	-	-	14	13.111	0.517781	0.009	0.991	-	-	-	0.011	0.011	-	-	-	feasible	2
Cag2	CE-LBA	Sicily-Bk	-	-	-	484764	1076357	45038	-	-	-	14	13.032	0.523988	0.009	0.991	-	-	-	0.011	0.011	-	-	-	feasible	2
Cag2	Guanche	Anatolia-BA	-	-	-	484764	1039220	792581	-	-	-	14	190.65	0	-0.142	1.142	-	-	-	0.069	0.069	-	-	-	infeasible	2
Cag2	Guanche	Balkans-BA	-	-	-	484764	1039220	1081728	-	-	-	14	99.748	5.3e-15	0.078	0.922	-	-	-	0.039	0.039	-	-	-	feasible	2
Cag2	Guanche	Canaanite	-	-	-	484764	1039220	1036060	-	-	-	14	298.994	0	-0.752	1.752	-	-	-	0.286	0.286	-	-	-	infeasible	2
Cag2	Guanche	CE-EBA	-	-	-	484764	1039220	1088312	-	-	-	14	332.971	0	0.34	0.66	-	-	-	0.059	0.059	-	-	-	feasible	2
Cag2	Guanche	CE-LBA	-	-	-	484764	1039220	1076357	-	-	-	14	331.886	0	0.359	0.641	-	-	-	0.056	0.056	-	-	-	feasible	2
Cag2	Guanche	Iberia-BA	-	-	-	484764	1039220	1053781	-	-	-	14	81.234	1.67e-11	0.168	0.832	-	-	-	0.036	0.036	-	-	-	feasible	2
Cag2	Guanche	Iran-CA	-	-	-	484764	1039220	969314	-	-	-	14	449.069	0	1.473	-0.473	-	-	-	0.175	0.175	-	-	-	infeasible	2
Cag2	Guanche	Italy_North-Bk	-	-	-	484764	1039220	874035	-	-	-	14	45.163	3.84e-05	0.057	0.943	-	-	-	0.04	0.04	-	-	-	feasible	2
Cag2	Guanche	Levant-BA	-	-	-	484764	1039220	838604	-	-	-	14	322.406	0	-0.726	1.726	-	-	-	0.223	0.223	-	-	-	infeasible	2
Cag2	Guanche	Minoan-BA	-	-	-	484764	1039220	980780	-	-	-	14	191.416	0	0.15	0.85	-	-	-	0.048	0.048	-	-	-	feasible	2
Cag2	Guanche	Myc-BA	-	-	-	484764	1039220	426499	-	-	-	14	93.999	6.63e-14	-0.005	1.005	-	-	-	0.038	0.038	-	-	-	infeasible	2
Cag2	Guanche	Sicily-Bk	-	-	-	484764	1039220	45038	-	-	-	14	11.352	0.658156	-0.012	1.012	-	-	-	0.009	0.009	-	-	-	infeasible	2
Cag2	Iberia-BA	Sicily-Bk	-	-	-	484764	1053781	45038	-	-	-	14	11.839	0.619254	0.028	0.972	-	-	-	0.021	0.021	-	-	-	feasible	2
Cag2	Iran-CA	Balkans-BA	-	-	-	484764	969314	1081728	-	-	-	14	104.726	5.86e-16	0.01	0.99	-	-	-	0.037	0.037	-	-	-	feasible	2
Cag2	Iran-CA	CE-EBA	-	-	-	484764	969314	1088312	-	-	-	14	378.777	0	0.195	0.805	-	-	-	0.053	0.053	-	-	-	feasible	2
Cag2	Iran-CA	CE-LBA	-	-	-	484764	969314	1076357	-	-	-	14	384.911	0	0.217	0.783	-	-	-	0.054	0.054	-	-	-	feasible	2
Cag2	Iran-CA	Iberia-BA	-	-	-	484764	969314	1053781	-	-	-	14	75.013	2.35e-10	0.168	0.832	-	-	-	0.03	0.03	-	-	-	feasible	2
Cag2	Iran-CA	Italy_North-Bk	-	-	-	484764	969314	874035	-	-	-	14	47.069	1.87e-05	0.024	0.976	-	-	-	0.039	0.039	-	-	-	feasible	2
Cag2	Iran-CA	Sicily-Bk	-	-	-	484764	969314	45038	-	-	-	14	11.937	0.611366	-0.011	1.011	-	-	-	0.008	0.008	-	-	-	infeasible	2
Cag2	Italy_North-Bk	Sicily-Bk	-	-	-	484764	874035	45038	-	-	-	14	12.692	0.550904	0.036	0.964	-	-	-	0.05	0.05	-	-	-	feasible	2
Cag2	Levant-BA	Balkans-BA	-	-	-	484764	838604	1081728	-	-	-	14	104.41	6.74e-16	-0.034	1.034	-	-	-	0.062	0.062	-	-	-	infeasible	2
Cag2	Levant-BA	CE-EBA	-	-	-	484764	838604	1088312	-	-	-	14	270.851	0	0.499	0.501	-	-	-	0.057	0.057	-	-	-	feasible	2
Cag2	Levant-BA	CE-LBA	-	-	-	484764	838604	1076357	-	-	-	14	270.034	0	0.518	0.482	-	-	-	0.055	0.055	-	-	-	feasible	2
Cag2	Levant-BA	Iberia-BA	-	-	-	484764	838604	1053781	-	-	-	14	69.92	2e-09	0.236	0.764	-	-	-	0.039	0.039	-	-	-	feasible	2
Cag2	Levant-BA	Italy_North-Bk	-	-	-	484764	838604	874035	-	-	-	14	47.435	1.63e-05	-0.007	1.007	-	-	-	0.06	0.06	-	-	-	infeasible	2
Cag2	Levant-BA	Sicily-Bk	-	-	-	484764	838604	45038	-	-	-	14	10.294	0.740354	-0.023	1.023	-	-	-	0.012	0.012	-	-	-	infeasible	2
Cag2	Minoan-BA	Balkans-BA	-	-	-	484764	980780	1081728	-	-	-	14	94.299	5.81e-14	0.217	0.783	-	-	-	0.078	0.078	-	-	-	feasible	2
Cag2	Minoan-BA	CE-EBA	-	-	-	484764	980780	1088312	-	-	-	14	104.543	6.35e-16	0.614	0.386	-	-	-	0.038	0.038	-	-	-	feasible	2
Cag2	Minoan-BA	CE-LBA	-	-	-	484764	980780	1076357	-	-	-	14	106.926	2.2e-16	0.623	0.377	-	-	-	0.037	0.037	-	-	-	feasible	2
Cag2	Minoan-BA	Iberia-BA	-	-	-	484764	980780	1053781	-	-	-	14	46.8	2.07e-05	0.362	0.638	-	-	-	0.048	0.048	-	-	-	feasible	2
Cag2	Minoan-BA	Italy_North-Bk	-	-	-	484764	980780	874035	-	-	-	14	47.361	1.68e-05	-0.02	1.02	-	-	-	0.099	0.099	-	-	-	infeasible	2
Cag2	Minoan-BA	Sicily-Bk	-	-	-	484764	980780	45038	-	-	-	14	11.497	0.646593	-0.023	1.023	-	-	-	0.016	0.016	-	-	-	infeasible	2
Cag2	Morocco_EN	Anatolia-BA	-	-	-	484764	516077	792581	-	-	-	14	178.92	1.07e-30	-0.131	1.131	-	-	-	0.032	0.032	-	-	-	infeasible	2
Cag2	Morocco_EN	Balkans-BA	-	-	-	484764	516077	1081728	-	-	-	14	105.421	4.3e-16	-0.002	1.002	-	-	-	0.025	0.025	-	-	-	infeasible	2
Cag2	Morocco_EN	Canaanite	-	-	-	484764	516077	1036060	-	-	-	14	253.259	0	-0.403	1.403	-	-	-	0.058	0.058	-	-	-	infeasible	2
Cag2	Morocco_EN	CE-EBA	-	-	-	484764	516077	1088312	-	-	-	14	385.482	0	-0.123	1.123	-	-	-	0.038	0.038	-	-	-	infeasible	2
Cag2	Morocco_EN	CE-LBA	-	-	-	484764	516077	1076357	-	-	-	14	403.803	0	-0.098	1.098	-	-	-	0.041	0.041	-	-	-	infeasible	2
Cag2	Morocco_EN	Iberia-BA	-	-	-	484764	516077	1053781	-	-	-	14	103.694	9.26e-16	0.044	0.956	-	-	-	0.024	0.024	-	-	-	feasible	2
Cag2	Morocco_EN	Iran-CA	-	-	-	484764	516077	969314	-	-	-	14	555.306	0	-0.392	1.392	-	-	-	0.068	0.068	-	-	-	infeasible	2
Cag2	Morocco_EN	Italy_North-Bk	-	-	-	484764	516077	874035	-	-	-	14	47.054	1.88e-05	0.021	0.979	-	-	-	0.026	0.026	-	-	-	feasible	2
Cag2	Morocco_EN	Levant-BA	-	-	-	484764	516077	838604	-	-	-	14	278.62	0	-0.38	1.38	-	-	-	0.053	0.053	-	-	-	infeasible	2
Cag2	Morocco_EN	Minoan-BA	-	-	-	484764	516077	980780	-	-	-	14	196.358	0	0.077	0.923	-	-	-	0.026	0.026	-	-	-	feasible	2
Cag2	Morocco_EN	Myc-BA	-	-	-	484764	516077	426499	-	-	-	14	95.032	4.22e-14	-0.005	1.005	-	-	-	0.024	0.024	-	-	-	infeasible	2
Cag2	Morocco_EN	Sicily-Bk	-	-	-	484764	516077	45038	-	-	-	14	12.448	0.570393	-0.009	1.009	-	-	-	0.007	0.007	-	-	-	infeasible	2
Cag2	Morocco_LN	Anatolia-BA	-	-	-	484764	260444	792581	-	-	-	14	85.691	2.46e-12	1.279	-0.279	-	-	-	0.091	0.091	-	-	-	infeasible	2
Cag2	Morocco_LN	Balkans-BA	-	-	-	484764	260444	1081728	-	-	-	14	84.999	3.31e-12	0.703	0.297	-	-	-	0.115	0.115	-	-	-	feasible	2
Cag2	Morocco_LN	Canaanite	-	-	-	484764	260444	1036060	-	-	-	14	61.387	6.69e-08	1.263	-0.263	-	-	-	0.052	0.052	-	-	-	infeasible	2
Cag2	Morocco_LN	CE-EBA	-	-	-	484764	260444	1088312	-	-	-	14	98.577	8.88e-15	0.919	0.081	-	-	-	0.031	0.031	-	-	-	feasible	2
Cag2	Morocco_LN	CE-LBA	-	-	-	484764	260444	1076357	-	-	-	14	98.488	9.24e-15	0.921	0.079	-	-	-	0.03	0.03	-	-	-	feasible	2
Cag2	Morocco_LN	Iberia-BA	-	-	-	484764	260444	1053781	-	-	-	14	64.818	1.65e-08	0.689	0.311	-	-	-	0.083	0.083	-	-	-	feasible	2
Cag2	Morocco_LN	Iran-CA	-	-	-	484764	260444	969314	-	-	-	14	90.706	2.79e-13	1.096	-0.096	-	-	-	0.028	0.028	-	-	-	infeasible	2
Cag2	Morocco_LN	Italy_North-Bk	-	-	-	484764	260444	874035	-	-	-	14	47.186	1.79e-05	0.15	0.85	-	-	-	0.254	0.254	-	-	-	feasible	2
Cag2	Morocco_LN	Levant-BA	-	-	-	484764	260444	838604	-	-	-	14	63.062	3.38e-08	1.296	-0.296	-	-	-	0.067	0.067	-	-	-	infeasible	2
Cag2	Morocco_LN	Minoan-BA	-	-	-	484764	260444	980780	-	-	-	14	99.011	7.34e-15	1.176	-0.176	-	-	-	0.093	0.093	-	-	-	infeasible	2
Cag2	Morocco_LN	Myc-BA	-	-	-	484764	260444	426499	-	-	-	14	84.781	3.64e-12	3.594	-2.594	-	-	-	6.284	6.284	-	-	-	infeasible	2
Cag2	Morocco_LN	Sicily-Bk	-	-	-	484764	260444	45038	-	-	-	14	12.934	0.5317	-0.048	1.048	-	-	-	0.041	0.041	-	-	-	infeasible	2
Cag2	Myc-BA	Balkans-BA	-	-	-	484764	426499	1081728	-	-	-	14	85.887	2.26e-12	0.684	0.316	-	-	-	0.175	0.175	-	-	-	feasible	2
Cag2	Myc-BA	CE-EBA	-	-	-	484764	426499	1088312	-	-	-	14	80.418	2.37e-11	0.855	0.145	-	-	-	0.039	0.039	-	-	-	feasible	2
Cag2	Myc-BA	CE-LBA	-	-	-	484764	426499	1076357	-	-	-	14	81.026	1.82e-11	0.86	0.14	-	-	-	0.039	0.039	-	-	-	feasible	2
Cag2	Myc-BA	Iberia-BA	-	-	-	484764	426499	1053781	-	-	-	14	42.16	0.000116593	0.58	0.42	-	-	-	0.067	0.067	-	-	-	feasible	2
Cag2	Myc-BA	Italy_North-Bk	-	-	-	484764	426499	874035	-	-	-	14	47.04	1.89e-05	-0.182	1.182	-	-	-	0.388	0.388	-	-	-	infeasible	2
Cag2	Myc-BA	Sicily-Bk	-	-	-	484764	426499	45038	-	-	-	14	11.708	0.629743	-0.052	1.052	-	-	-	0.037	0.037	-	-	-	infeasible	2
Cag3	Anatolia-BA	Balkans-BA	-	-	-	484764	792581	1081728	-	-	-	14	68.236	4.02e-09	0.141	0.859	-	-	-	0.087	0.087	-	-	-	feasible	2
Cag3	Anatolia-BA	CE-EBA	-	-	-	484764	792581	1088312	-	-	-	14	117.57	1.88e-18	0.634	0.366	-	-	-	0.054	0.054	-	-	-	feasible	2
Cag3	Anatolia-BA	CE-LBA	-	-	-	484764	792581	1076357	-	-	-	14	121.397	3.35e-19	0.649	0.351	-	-	-	0.055	0.055	-	-	-	feasible	2
Cag3	Anatolia-BA	Iberia-BA	-	-	-	484764	792581	1053781	-	-	-	14	38.028	0.000514616	0.416	0.584	-	-	-	0.047	0.047	-	-	-	feasible	2
Cag3	Anatolia-BA	Italy_North-Bk	-	-	-	484764	792581	874035	-	-	-	14	35.979	0.00105097	0.104	0.896	-	-	-	0.077	0.077	-	-	-	feasible	2
Cag3	Anatolia-BA	Sicily-Bk	-	-	-	484764	792581	45038	-	-	-	14	13.708	0.471702	-0.012	1.012	-	-	-	0.02	0.02	-	-	-	infeasible	2
Cag3	Balkans-BA	Sicily-Bk	-	-	-	484764	1081728	45038	-	-	-	14	14.255	0.430895	0.012	0.988	-	-	-	0.034	0.034	-	-	-	feasible	2
Cag3	Canaanite	Balkans-BA	-	-	-	484764	1036060	1081728	-	-	-	14	62.064	5.08e-08	0.158	0.842	-	-	-	0.053	0.053	-	-	-	feasible	2
Cag3	Canaanite	CE-EBA	-	-	-	484764	1036060	1088312	-	-	-	14	171.198	3.92e-29	0.471	0.529	-	-	-	0.051	0.051	-	-	-	feasible	2
Cag3	Canaanite	CE-LBA	-	-	-	484764	1036060	1076357	-	-	-	14	168.759	1.22e-28	0.475	0.525	-	-	-	0.05	0.05	-	-	-	feasible	2
Cag3	Canaanite	Iberia-BA	-	-	-	484764	1036060	1053781	-	-	-	14	27.118	0.018582	0.342	0.658	-	-	-	0.037	0.037	-	-	-	feasible	2
Cag3	Canaanite	Italy_North-Bk	-	-	-	484764	1036060	874035	-	-	-	14	31.887	0.00415684	0.127	0.873	-	-	-	0.051	0.051	-	-	-	feasible	2
Cag3	Canaanite	Sicily-Bk	-	-	-	484764	1036060	45038	-	-	-	14	13.796	0.464984	-0.006	1.006	-	-	-	0.013	0.013	-	-	-	infeasible	2
Cag3	CE-EBA	Sicily-Bk	-	-	-	484764	1088312	45038	-	-	-	14	13.513	0.486585	0.012	0.988	-	-	-	0.012	0.012	-	-	-	feasible	2
Cag3	CE-LBA	Sicily-Bk	-	-	-	484764	1076357	45038	-	-	-	14	13.368	0.497804	0.012	0.988	-	-	-	0.011	0.011	-	-	-	feasible	2
Cag3	Guanche	Anatolia-BA	-	-	-	484764	1039220	792581	-	-	-	14	175.553	5.16e-30	-0.036	1.036	-	-	-	0.077	0.077	-	-	-	infeasible	2
Cag3	Guanche	Balkans-BA	-	-	-	484764	1039220	1081728	-	-	-	14	59.361	1.52e-07	0.12	0.88	-	-	-	0.035	0.035	-	-	-	feasible	2
Cag3	Guanche	Canaanite	-	-	-	484764	1039220	1036060	-	-	-	14	249.32	0	-0.518	1.518	-	-	-	0.186	0.186	-	-	-	infeasible	2
Cag3	Guanche	CE-EBA	-	-	-	484764	1039220	1088312	-	-	-	14	238.768	0	0.269	0.731	-	-	-	0.048	0.048	-	-	-	feasible	2
Cag3	Guanche	CE-LBA	-	-	-	484764	1039220	1076357	-	-	-	14	227.776	0	0.284	0.716	-	-	-	0.044	0.044	-	-	-	feasible	2
Cag3	Guanche	Iberia-BA	-	-	-	484764	1039220	1053781	-	-	-	14	67.56	5.32e-09	0.209	0.791	-	-	-	0.034	0.034	-	-	-	feasible	2
Cag3	Guanche	Iran-CA	-	-	-	484764	1039220	969314	-	-	-	14	430.822	0	1.132	-0.132	-	-	-	0.211	0.211	-	-	-	infeasible	2
Cag3	Guanche	Italy_North-Bk	-	-	-	484764	1039220	874035	-	-	-	14	32.003	0.00400258	0.094	0.906	-	-	-	0.039	0.039	-	-	-	feasible	2
Cag3	Guanche	Levant-BA	-	-	-	484764	1039220	838604	-	-	-	14	296.529	0	-0.568	1.568	-	-	-	0.179	0.179	-	-	-	infeasible	2
Cag3	Guanche	Minoan-BA	-	-	-	484764	1039220	980780	-	-	-	14	150.132	6.76e-25	0.21	0.79	-	-	-	0.043	0.043	-	-	-	feasible	2
Cag3	Guanche	Myc-BA	-	-	-	484764	1039220	426499	-	-	-	14	71.049	1.25e-09	0.013	0.987	-	-	-	0.043	0.043	-	-	-	feasible	2
Cag3	Guanche	Sicily-Bk	-	-	-	484764	1039220	45038	-	-	-	14	13.606	0.479432	0	1	-	-	-	0.01	0.01	-	-	-	feasible	2
Cag3	Iberia-BA	Sicily-Bk	-	-	-	484764	1053781	45038	-	-	-	14	13.292	0.503647	0.019	0.981	-	-	-	0.019	0.019	-	-	-	feasible	2
Cag3	Iran-CA	Balkans-BA	-	-	-	484764	969314	1081728	-	-	-	14	65.917	1.05e-08	0.088	0.912	-	-	-	0.036	0.036	-	-	-	feasible	2
Cag3	Iran-CA	CE-EBA	-	-	-	484764	969314	1088312	-	-	-	14	271.041	0	0.184	0.816	-	-	-	0.049	0.049	-	-	-	feasible	2
Cag3	Iran-CA	CE-LBA	-	-	-	484764	969314	1076357	-	-	-	14	274.7	0	0.17	0.83	-	-	-	0.051	0.051	-	-	-	feasible	2
Cag3	Iran-CA	Iberia-BA	-	-	-	484764	969314	1053781	-	-	-	14	43.901	6.14e-05	0.241	0.759	-	-	-	0.029	0.029	-	-	-	feasible	2
Cag3	Iran-CA	Italy_North-Bk	-	-	-	484764	969314	874035	-	-	-	14	30.416	0.00668663	0.099	0.901	-	-	-	0.035	0.035	-	-	-	feasible	2
Cag3	Iran-CA	Sicily-Bk	-	-	-	484764	969314	45038	-	-	-	14	13.958	0.452823	-0.001	1.001	-	-	-	0.009	0.009	-	-	-	feasible	2
Cag3	Italy_North-Bk	Sicily-Bk	-	-	-	484764	874035	45038	-	-	-	14	13.086	0.519783	0.039	0.961	-	-	-	0.051	0.051	-	-	-	feasible	2
Cag3	Levant-BA	Balkans-BA	-	-	-	484764	838604	1081728	-	-	-	14	70.111	1.84e-09	0.066	0.934	-	-	-	0.052	0.052	-	-	-	feasible	2
Cag3	Levant-BA	CE-EBA	-	-	-	484764	838604	1088312	-	-	-	14	192.097	0	0.429	0.571	-	-	-	0.056	0.056	-	-	-	feasible	2
Cag3	Levant-BA	CE-LBA	-	-	-	484764	838604	1076357	-	-	-	14	187.965	0	0.438	0.562	-	-	-	0.054	0.054	-	-	-	feasible	2
Cag3	Levant-BA	Iberia-BA	-	-	-	484764	838604	1053781	-	-	-	14	50.975	4.19e-06	0.294	0.706	-	-	-	0.038	0.038	-	-	-	feasible	2
Cag3	Levant-BA	Italy_North-Bk	-	-	-	484764	838604	874035	-	-	-	14	36.608	0.00084544	0.059	0.941	-	-	-	0.05	0.05	-	-	-	feasible	2
Cag3	Levant-BA	Sicily-Bk	-	-	-	484764	838604	45038	-	-	-	14	13.848	0.461081	-0.006	1.006	-	-	-	0.013	0.013	-	-	-	infeasible	2
Cag3	Minoan-BA	Balkans-BA	-	-	-	484764	980780	1081728	-	-	-	14	63.399	2.95e-08	0.208	0.792	-	-	-	0.079	0.079	-	-	-	feasible	2
Cag3	Minoan-BA	CE-EBA	-	-	-	484764	980780	1088312	-	-	-	14	50.471	5.09e-06	0.573	0.427	-	-	-	0.036	0.036	-	-	-	feasible	2
Cag3	Minoan-BA	CE-LBA	-	-	-	484764	980780	1076357	-	-	-	14	53.231	1.74e-06	0.584	0.416	-	-	-	0.036	0.036	-	-	-	feasible	2
Cag3	Minoan-BA	Iberia-BA	-	-	-	484764	980780	1053781	-	-	-	14	41.93	0.00012685	0.408	0.592	-	-	-	0.049	0.049	-	-	-	feasible	2
Cag3	Minoan-BA	Italy_North-Bk	-	-	-	484764	980780	874035	-	-	-	14	37.531	0.000612716	0.054	0.946	-	-	-	0.094	0.094	-	-	-	feasible	2
Cag3	Minoan-BA	Sicily-Bk	-	-	-	484764	980780	45038	-	-	-	14	12.982	0.527907	-0.02	1.02	-	-	-	0.018	0.018	-	-	-	infeasible	2
Cag3	Morocco_EN	Anatolia-BA	-	-	-	484764	516077	792581	-	-	-	14	169.563	8.39e-29	-0.077	1.077	-	-	-	0.031	0.031	-	-	-	infeasible	2
Cag3	Morocco_EN	Balkans-BA	-	-	-	484764	516077	1081728	-	-	-	14	68.568	3.5e-09	0.044	0.956	-	-	-	0.023	0.023	-	-	-	feasible	2
Cag3	Morocco_EN	Canaanite	-	-	-	484764	516077	1036060	-	-	-	14	204.065	0	-0.315	1.315	-	-	-	0.045	0.045	-	-	-	infeasible	2
Cag3	Morocco_EN	CE-EBA	-	-	-	484764	516077	1088312	-	-	-	14	289.562	0	-0.047	1.047	-	-	-	0.031	0.031	-	-	-	infeasible	2
Cag3	Morocco_EN	CE-LBA	-	-	-	484764	516077	1076357	-	-	-	14	291.736	0	-0.018	1.018	-	-	-	0.033	0.033	-	-	-	infeasible	2
Cag3	Morocco_EN	Iberia-BA	-	-	-	484764	516077	1053781	-	-	-	14	93.826	7.15e-14	0.096	0.904	-	-	-	0.023	0.023	-	-	-	feasible	2
Cag3	Morocco_EN	Iran-CA	-	-	-	484764	516077	969314	-	-	-	14	497.032	0	-0.263	1.263	-	-	-	0.05	0.05	-	-	-	infeasible	2
Cag3	Morocco_EN	Italy_North-Bk	-	-	-	484764	516077	874035	-	-	-	14	34.995	0.00147249	0.046	0.954	-	-	-	0.025	0.025	-	-	-	feasible	2
Cag3	Morocco_EN	Levant-BA	-	-	-	484764	516077	838604	-	-	-	14	259.513	0	-0.335	1.335	-	-	-	0.053	0.053	-	-	-	infeasible	2
Cag3	Morocco_EN	Minoan-BA	-	-	-	484764	516077	980780	-	-	-	14	158.379	1.5e-26	0.111	0.889	-	-	-	0.023	0.023	-	-	-	feasible	2
Cag3	Morocco_EN	Myc-BA	-	-	-	484764	516077	426499	-	-	-	14	71.733	9.35e-10	0.007	0.993	-	-	-	0.024	0.024	-	-	-	feasible	2
Cag3	Morocco_EN	Sicily-Bk	-	-	-	484764	516077	45038	-	-	-	14	14.408	0.419797	0.002	0.998	-	-	-	0.008	0.008	-	-	-	feasible	2
Cag3	Morocco_LN	Anatolia-BA	-	-	-	484764	260444	792581	-	-	-	14	77.815	7.18e-11	1.135	-0.135	-	-	-	0.095	0.095	-	-	-	infeasible	2
Cag3	Morocco_LN	Balkans-BA	-	-	-	484764	260444	1081728	-	-	-	14	53.709	1.44e-06	0.588	0.412	-	-	-	0.195	0.195	-	-	-	feasible	2
Cag3	Morocco_LN	Canaanite	-	-	-	484764	260444	1036060	-	-	-	14	55.692	6.58e-07	1.245	-0.245	-	-	-	0.067	0.067	-	-	-	infeasible	2
Cag3	Morocco_LN	CE-EBA	-	-	-	484764	260444	1088312	-	-	-	14	71.211	1.16e-09	0.906	0.094	-	-	-	0.031	0.031	-	-	-	feasible	2
Cag3	Morocco_LN	CE-LBA	-	-	-	484764	260444	1076357	-	-	-	14	71.083	1.23e-09	0.908	0.092	-	-	-	0.03	0.03	-	-	-	feasible	2
Cag3	Morocco_LN	Iberia-BA	-	-	-	484764	260444	1053781	-	-	-	14	50.217	5.62e-06	0.711	0.289	-	-	-	0.089	0.089	-	-	-	feasible	2
Cag3	Morocco_LN	Iran-CA	-	-	-	484764	260444	969314	-	-	-	14	78.168	6.18e-11	1.051	-0.051	-	-	-	0.027	0.027	-	-	-	infeasible	2
Cag3	Morocco_LN	Italy_North-Bk	-	-	-	484764	260444	874035	-	-	-	14	33.155	0.00273661	0.302	0.698	-	-	-	0.148	0.148	-	-	-	feasible	2
Cag3	Morocco_LN	Levant-BA	-	-	-	484764	260444	838604	-	-	-	14	57.501	3.2e-07	1.235	-0.235	-	-	-	0.071	0.071	-	-	-	infeasible	2
Cag3	Morocco_LN	Minoan-BA	-	-	-	484764	260444	980780	-	-	-	14	82.524	9.6e-12	1.038	-0.038	-	-	-	0.092	0.092	-	-	-	infeasible	2
Cag3	Morocco_LN	Myc-BA	-	-	-	484764	260444	426499	-	-	-	14	72.089	8.06e-10	0.057	0.943	-	-	-	0.458	0.458	-	-	-	feasible	2
Cag3	Morocco_LN	Sicily-Bk	-	-	-	484764	260444	45038	-	-	-	14	14.958	0.381014	0.03	0.97	-	-	-	0.044	0.044	-	-	-	feasible	2
Cag3	Myc-BA	Balkans-BA	-	-	-	484764	426499	1081728	-	-	-	14	56.519	4.74e-07	0.572	0.428	-	-	-	0.186	0.186	-	-	-	feasible	2
Cag3	Myc-BA	CE-EBA	-	-	-	484764	426499	1088312	-	-	-	14	48.834	9.56e-06	0.81	0.19	-	-	-	0.042	0.042	-	-	-	feasible	2
Cag3	Myc-BA	CE-LBA	-	-	-	484764	426499	1076357	-	-	-	14	49.667	6.94e-06	0.817	0.183	-	-	-	0.041	0.041	-	-	-	feasible	2
Cag3	Myc-BA	Iberia-BA	-	-	-	484764	426499	1053781	-	-	-	14	27.844	0.0149211	0.624	0.376	-	-	-	0.063	0.063	-	-	-	feasible	2
Cag3	Myc-BA	Italy_North-Bk	-	-	-	484764	426499	874035	-	-	-	14	36.979	0.000743217	0.16	0.84	-	-	-	0.206	0.206	-	-	-	feasible	2
Cag3	Myc-BA	Sicily-Bk	-	-	-	484764	426499	45038	-	-	-	14	14.253	0.431058	-0.026	1.026	-	-	-	0.043	0.043	-	-	-	infeasible	2
Cag4	Anatolia-BA	Balkans-BA	-	-	-	484764	792581	1081728	-	-	-	14	100.776	3.37e-15	0.078	0.922	-	-	-	0.132	0.132	-	-	-	feasible	2
Cag4	Anatolia-BA	CE-EBA	-	-	-	484764	792581	1088312	-	-	-	14	174.717	7.62e-30	0.793	0.207	-	-	-	0.05	0.05	-	-	-	feasible	2
Cag4	Anatolia-BA	CE-LBA	-	-	-	484764	792581	1076357	-	-	-	14	176.139	3.92e-30	0.804	0.196	-	-	-	0.05	0.05	-	-	-	feasible	2
Cag4	Anatolia-BA	Iberia-BA	-	-	-	484764	792581	1053781	-	-	-	14	51.642	3.23e-06	0.306	0.694	-	-	-	0.064	0.064	-	-	-	feasible	2
Cag4	Anatolia-BA	Italy_North-Bk	-	-	-	484764	792581	874035	-	-	-	14	44.153	5.59e-05	-0.125	1.125	-	-	-	0.115	0.115	-	-	-	infeasible	2
Cag4	Anatolia-BA	Sicily-Bk	-	-	-	484764	792581	45038	-	-	-	14	10.467	0.727335	-0.022	1.022	-	-	-	0.015	0.015	-	-	-	infeasible	2
Cag4	Balkans-BA	Sicily-Bk	-	-	-	484764	1081728	45038	-	-	-	14	12.695	0.550657	0.008	0.992	-	-	-	0.026	0.026	-	-	-	feasible	2
Cag4	Canaanite	Balkans-BA	-	-	-	484764	1036060	1081728	-	-	-	14	101.105	2.91e-15	-0.034	1.034	-	-	-	0.058	0.058	-	-	-	infeasible	2
Cag4	Canaanite	CE-EBA	-	-	-	484764	1036060	1088312	-	-	-	14	321.887	0	0.604	0.396	-	-	-	0.068	0.068	-	-	-	feasible	2
Cag4	Canaanite	CE-LBA	-	-	-	484764	1036060	1076357	-	-	-	14	322.943	0	0.596	0.404	-	-	-	0.074	0.074	-	-	-	feasible	2
Cag4	Canaanite	Iberia-BA	-	-	-	484764	1036060	1053781	-	-	-	14	63.554	2.77e-08	0.16	0.84	-	-	-	0.044	0.044	-	-	-	feasible	2
Cag4	Canaanite	Italy_North-Bk	-	-	-	484764	1036060	874035	-	-	-	14	43.749	6.5e-05	-0.081	1.081	-	-	-	0.057	0.057	-	-	-	infeasible	2
Cag4	Canaanite	Sicily-Bk	-	-	-	484764	1036060	45038	-	-	-	14	9.874	0.771364	-0.017	1.017	-	-	-	0.01	0.01	-	-	-	infeasible	2
Cag4	CE-EBA	Sicily-Bk	-	-	-	484764	1088312	45038	-	-	-	14	12.579	0.559879	0.004	0.996	-	-	-	0.009	0.009	-	-	-	feasible	2
Cag4	CE-LBA	Sicily-Bk	-	-	-	484764	1076357	45038	-	-	-	14	12.505	0.56579	0.005	0.995	-	-	-	0.009	0.009	-	-	-	feasible	2
Cag4	Guanche	Anatolia-BA	-	-	-	484764	1039220	792581	-	-	-	14	187.923	0	-0.134	1.134	-	-	-	0.068	0.068	-	-	-	infeasible	2
Cag4	Guanche	Balkans-BA	-	-	-	484764	1039220	1081728	-	-	-	14	101.141	2.87e-15	0.016	0.984	-	-	-	0.037	0.037	-	-	-	feasible	2
Cag4	Guanche	Canaanite	-	-	-	484764	1039220	1036060	-	-	-	14	300.591	0	-0.812	1.812	-	-	-	0.315	0.315	-	-	-	infeasible	2
Cag4	Guanche	CE-EBA	-	-	-	484764	1039220	1088312	-	-	-	14	414.255	0	0.279	0.721	-	-	-	0.065	0.065	-	-	-	feasible	2
Cag4	Guanche	CE-LBA	-	-	-	484764	1039220	1076357	-	-	-	14	406.476	0	0.264	0.736	-	-	-	0.06	0.06	-	-	-	feasible	2
Cag4	Guanche	Iberia-BA	-	-	-	484764	1039220	1053781	-	-	-	14	74.187	3.33e-10	0.064	0.936	-	-	-	0.034	0.034	-	-	-	feasible	2
Cag4	Guanche	Iran-CA	-	-	-	484764	1039220	969314	-	-	-	14	602.015	0	0.401	0.599	-	-	-	0.672	0.672	-	-	-	feasible	2
Cag4	Guanche	Italy_North-Bk	-	-	-	484764	1039220	874035	-	-	-	14	45.975	2.83e-05	-0.004	1.004	-	-	-	0.039	0.039	-	-	-	infeasible	2
Cag4	Guanche	Levant-BA	-	-	-	484764	1039220	838604	-	-	-	14	311.867	0	-0.846	1.846	-	-	-	0.268	0.268	-	-	-	infeasible	2
Cag4	Guanche	Minoan-BA	-	-	-	484764	1039220	980780	-	-	-	14	182.566	0	0.131	0.869	-	-	-	0.04	0.04	-	-	-	feasible	2
Cag4	Guanche	Myc-BA	-	-	-	484764	1039220	426499	-	-	-	14	109.052	8.54e-17	-0.04	1.04	-	-	-	0.043	0.043	-	-	-	infeasible	2
Cag4	Guanche	Sicily-Bk	-	-	-	484764	1039220	45038	-	-	-	14	11.15	0.674208	-0.01	1.01	-	-	-	0.009	0.009	-	-	-	infeasible	2
Cag4	Iberia-BA	Sicily-Bk	-	-	-	484764	1053781	45038	-	-	-	14	9.705	0.783434	0.039	0.961	-	-	-	0.023	0.023	-	-	-	feasible	2
Cag4	Iran-CA	Balkans-BA	-	-	-	484764	969314	1081728	-	-	-	14	99.971	4.8e-15	-0.048	1.048	-	-	-	0.041	0.041	-	-	-	infeasible	2
Cag4	Iran-CA	CE-EBA	-	-	-	484764	969314	1088312	-	-	-	14	443.932	0	0.206	0.794	-	-	-	0.096	0.096	-	-	-	feasible	2
Cag4	Iran-CA	CE-LBA	-	-	-	484764	969314	1076357	-	-	-	14	441.013	0	0.154	0.846	-	-	-	0.096	0.096	-	-	-	feasible	2
Cag4	Iran-CA	Iberia-BA	-	-	-	484764	969314	1053781	-	-	-	14	71.503	1.03e-09	0.085	0.915	-	-	-	0.035	0.035	-	-	-	feasible	2
Cag4	Iran-CA	Italy_North-Bk	-	-	-	484764	969314	874035	-	-	-	14	44.677	4.6e-05	-0.045	1.045	-	-	-	0.042	0.042	-	-	-	infeasible	2
Cag4	Iran-CA	Sicily-Bk	-	-	-	484764	969314	45038	-	-	-	14	10.221	0.745833	-0.012	1.012	-	-	-	0.008	0.008	-	-	-	infeasible	2
Cag4	Italy_North-Bk	Sicily-Bk	-	-	-	484764	874035	45038	-	-	-	14	11.311	0.661483	0.041	0.959	-	-	-	0.041	0.041	-	-	-	feasible	2
Cag4	Levant-BA	Balkans-BA	-	-	-	484764	838604	1081728	-	-	-	14	101.069	2.96e-15	-0.041	1.041	-	-	-	0.065	0.065	-	-	-	infeasible	2
Cag4	Levant-BA	CE-EBA	-	-	-	484764	838604	1088312	-	-	-	14	301.194	0	0.566	0.434	-	-	-	0.058	0.058	-	-	-	feasible	2
Cag4	Levant-BA	CE-LBA	-	-	-	484764	838604	1076357	-	-	-	14	303.741	0	0.569	0.431	-	-	-	0.062	0.062	-	-	-	feasible	2
Cag4	Levant-BA	Iberia-BA	-	-	-	484764	838604	1053781	-	-	-	14	66.497	8.26e-09	0.152	0.848	-	-	-	0.047	0.047	-	-	-	feasible	2
Cag4	Levant-BA	Italy_North-Bk	-	-	-	484764	838604	874035	-	-	-	14	43.112	8.22e-05	-0.1	1.1	-	-	-	0.065	0.065	-	-	-	infeasible	2
Cag4	Levant-BA	Sicily-Bk	-	-	-	484764	838604	45038	-	-	-	14	9.923	0.767796	-0.019	1.019	-	-	-	0.011	0.011	-	-	-	infeasible	2
Cag4	Minoan-BA	Balkans-BA	-	-	-	484764	980780	1081728	-	-	-	14	90.444	3.13e-13	0.247	0.753	-	-	-	0.086	0.086	-	-	-	feasible	2
Cag4	Minoan-BA	CE-EBA	-	-	-	484764	980780	1088312	-	-	-	14	125.359	5.59e-20	0.688	0.312	-	-	-	0.037	0.037	-	-	-	feasible	2
Cag4	Minoan-BA	CE-LBA	-	-	-	484764	980780	1076357	-	-	-	14	126.623	3.15e-20	0.696	0.304	-	-	-	0.037	0.037	-	-	-	feasible	2
Cag4	Minoan-BA	Iberia-BA	-	-	-	484764	980780	1053781	-	-	-	14	35.865	0.00109305	0.352	0.648	-	-	-	0.054	0.054	-	-	-	feasible	2
Cag4	Minoan-BA	Italy_North-Bk	-	-	-	484764	980780	874035	-	-	-	14	45.53	3.35e-05	-0.056	1.056	-	-	-	0.111	0.111	-	-	-	infeasible	2
Cag4	Minoan-BA	Sicily-Bk	-	-	-	484764	980780	45038	-	-	-	14	11.038	0.68301	-0.019	1.019	-	-	-	0.015	0.015	-	-	-	infeasible	2
Cag4	Morocco_EN	Anatolia-BA	-	-	-	484764	516077	792581	-	-	-	14	180.536	0	-0.11	1.11	-	-	-	0.031	0.031	-	-	-	infeasible	2
Cag4	Morocco_EN	Balkans-BA	-	-	-	484764	516077	1081728	-	-	-	14	100.728	3.44e-15	-0.031	1.031	-	-	-	0.024	0.024	-	-	-	infeasible	2
Cag4	Morocco_EN	Canaanite	-	-	-	484764	516077	1036060	-	-	-	14	262.596	0	-0.377	1.377	-	-	-	0.048	0.048	-	-	-	infeasible	2
Cag4	Morocco_EN	CE-EBA	-	-	-	484764	516077	1088312	-	-	-	14	433.603	0	-0.15	1.15	-	-	-	0.038	0.038	-	-	-	infeasible	2
Cag4	Morocco_EN	CE-LBA	-	-	-	484764	516077	1076357	-	-	-	14	430.601	0	-0.129	1.129	-	-	-	0.037	0.037	-	-	-	infeasible	2
Cag4	Morocco_EN	Iberia-BA	-	-	-	484764	516077	1053781	-	-	-	14	78.289	5.87e-11	-0.011	1.011	-	-	-	0.025	0.025	-	-	-	infeasible	2
Cag4	Morocco_EN	Iran-CA	-	-	-	484764	516077	969314	-	-	-	14	544.205	0	-0.304	1.304	-	-	-	0.05	0.05	-	-	-	infeasible	2
Cag4	Morocco_EN	Italy_North-Bk	-	-	-	484764	516077	874035	-	-	-	14	46.138	2.66e-05	-0.013	1.013	-	-	-	0.026	0.026	-	-	-	infeasible	2
Cag4	Morocco_EN	Levant-BA	-	-	-	484764	516077	838604	-	-	-	14	279.035	0	-0.371	1.371	-	-	-	0.049	0.049	-	-	-	infeasible	2
Cag4	Morocco_EN	Minoan-BA	-	-	-	484764	516077	980780	-	-	-	14	185.837	0	0.074	0.926	-	-	-	0.024	0.024	-	-	-	feasible	2
Cag4	Morocco_EN	Myc-BA	-	-	-	484764	516077	426499	-	-	-	14	109.824	6.05e-17	-0.026	1.026	-	-	-	0.026	0.026	-	-	-	infeasible	2
Cag4	Morocco_EN	Sicily-Bk	-	-	-	484764	516077	45038	-	-	-	14	11.772	0.624633	-0.009	1.009	-	-	-	0.008	0.008	-	-	-	infeasible	2
Cag4	Morocco_LN	Anatolia-BA	-	-	-	484764	260444	792581	-	-	-	14	87.13	1.32e-12	1.257	-0.257	-	-	-	0.066	0.066	-	-	-	infeasible	2
Cag4	Morocco_LN	Balkans-BA	-	-	-	484764	260444	1081728	-	-	-	14	102.399	1.64e-15	0.067	0.933	-	-	-	0.284	0.284	-	-	-	feasible	2
Cag4	Morocco_LN	Canaanite	-	-	-	484764	260444	1036060	-	-	-	14	54.089	1.24e-06	1.252	-0.252	-	-	-	0.039	0.039	-	-	-	infeasible	2
Cag4	Morocco_LN	CE-EBA	-	-	-	484764	260444	1088312	-	-	-	14	114.246	8.37e-18	0.991	0.009	-	-	-	0.029	0.029	-	-	-	feasible	2
Cag4	Morocco_LN	CE-LBA	-	-	-	484764	260444	1076357	-	-	-	14	114.236	8.4e-18	0.992	0.008	-	-	-	0.028	0.028	-	-	-	feasible	2
Cag4	Morocco_LN	Iberia-BA	-	-	-	484764	260444	1053781	-	-	-	14	74.867	2.5e-10	0.485	0.515	-	-	-	1.15	1.15	-	-	-	feasible	2
Cag4	Morocco_LN	Iran-CA	-	-	-	484764	260444	969314	-	-	-	14	82.881	8.24e-12	1.124	-0.124	-	-	-	0.024	0.024	-	-	-	infeasible	2
Cag4	Morocco_LN	Italy_North-Bk	-	-	-	484764	260444	874035	-	-	-	14	45.916	2.89e-05	-0.088	1.088	-	-	-	0.226	0.226	-	-	-	infeasible	2
Cag4	Morocco_LN	Levant-BA	-	-	-	484764	260444	838604	-	-	-	14	62.128	4.95e-08	1.282	-0.282	-	-	-	0.051	0.051	-	-	-	infeasible	2
Cag4	Morocco_LN	Minoan-BA	-	-	-	484764	260444	980780	-	-	-	14	98.745	8.25e-15	1.205	-0.205	-	-	-	0.062	0.062	-	-	-	infeasible	2
Cag4	Morocco_LN	Myc-BA	-	-	-	484764	260444	426499	-	-	-	14	110.585	4.31e-17	-0.229	1.229	-	-	-	0.707	0.707	-	-	-	infeasible	2
Cag4	Morocco_LN	Sicily-Bk	-	-	-	484764	260444	45038	-	-	-	14	12.872	0.536637	-0.031	1.031	-	-	-	0.044	0.044	-	-	-	infeasible	2
Cag4	Myc-BA	Balkans-BA	-	-	-	484764	426499	1081728	-	-	-	14	95.876	2.91e-14	0.534	0.466	-	-	-	0.276	0.276	-	-	-	feasible	2
Cag4	Myc-BA	CE-EBA	-	-	-	484764	426499	1088312	-	-	-	14	108.876	9.24e-17	0.95	0.05	-	-	-	0.039	0.039	-	-	-	feasible	2
Cag4	Myc-BA	CE-LBA	-	-	-	484764	426499	1076357	-	-	-	14	109.023	8.65e-17	0.953	0.047	-	-	-	0.039	0.039	-	-	-	feasible	2
Cag4	Myc-BA	Iberia-BA	-	-	-	484764	426499	1053781	-	-	-	14	48.207	1.21e-05	0.503	0.497	-	-	-	0.088	0.088	-	-	-	feasible	2
Cag4	Myc-BA	Italy_North-Bk	-	-	-	484764	426499	874035	-	-	-	14	39.401	0.000316141	-0.562	1.562	-	-	-	0.343	0.343	-	-	-	infeasible	2
Cag4	Myc-BA	Sicily-Bk	-	-	-	484764	426499	45038	-	-	-	14	12.111	0.597353	-0.026	1.026	-	-	-	0.027	0.027	-	-	-	infeasible	2
Cag5	Anatolia-BA	Balkans-BA	-	-	-	484764	792581	1081728	-	-	-	14	71.759	9.25e-10	0.135	0.865	-	-	-	0.119	0.119	-	-	-	feasible	2
Cag5	Anatolia-BA	CE-EBA	-	-	-	484764	792581	1088312	-	-	-	14	123.756	1.15e-19	0.701	0.299	-	-	-	0.056	0.056	-	-	-	feasible	2
Cag5	Anatolia-BA	CE-LBA	-	-	-	484764	792581	1076357	-	-	-	14	127.226	2.4e-20	0.722	0.278	-	-	-	0.056	0.056	-	-	-	feasible	2
Cag5	Anatolia-BA	Iberia-BA	-	-	-	484764	792581	1053781	-	-	-	14	37.932	0.000532306	0.39	0.61	-	-	-	0.053	0.053	-	-	-	feasible	2
Cag5	Anatolia-BA	Italy_North-Bk	-	-	-	484764	792581	874035	-	-	-	14	39.858	0.000268431	0.077	0.923	-	-	-	0.101	0.101	-	-	-	feasible	2
Cag5	Anatolia-BA	Sicily-Bk	-	-	-	484764	792581	45038	-	-	-	14	17.811	0.215504	-0.017	1.017	-	-	-	0.018	0.018	-	-	-	infeasible	2
Cag5	Balkans-BA	Sicily-Bk	-	-	-	484764	1081728	45038	-	-	-	14	19.119	0.16045	0.004	0.996	-	-	-	0.038	0.038	-	-	-	feasible	2
Cag5	Canaanite	Balkans-BA	-	-	-	484764	1036060	1081728	-	-	-	14	66.619	7.85e-09	0.138	0.862	-	-	-	0.054	0.054	-	-	-	feasible	2
Cag5	Canaanite	CE-EBA	-	-	-	484764	1036060	1088312	-	-	-	14	187.732	0	0.479	0.521	-	-	-	0.054	0.054	-	-	-	feasible	2
Cag5	Canaanite	CE-LBA	-	-	-	484764	1036060	1076357	-	-	-	14	188.002	0	0.479	0.521	-	-	-	0.056	0.056	-	-	-	feasible	2
Cag5	Canaanite	Iberia-BA	-	-	-	484764	1036060	1053781	-	-	-	14	26.542	0.0220676	0.317	0.683	-	-	-	0.037	0.037	-	-	-	feasible	2
Cag5	Canaanite	Italy_North-Bk	-	-	-	484764	1036060	874035	-	-	-	14	36.348	0.000925371	0.111	0.889	-	-	-	0.054	0.054	-	-	-	feasible	2
Cag5	Canaanite	Sicily-Bk	-	-	-	484764	1036060	45038	-	-	-	14	18.543	0.183142	-0.006	1.006	-	-	-	0.013	0.013	-	-	-	infeasible	2
Cag5	CE-EBA	Sicily-Bk	-	-	-	484764	1088312	45038	-	-	-	14	17.134	0.24913	0.016	0.984	-	-	-	0.011	0.011	-	-	-	feasible	2
Cag5	CE-LBA	Sicily-Bk	-	-	-	484764	1076357	45038	-	-	-	14	16.943	0.259244	0.016	0.984	-	-	-	0.01	0.01	-	-	-	feasible	2
Cag5	Guanche	Anatolia-BA	-	-	-	484764	1039220	792581	-	-	-	14	160.933	4.61e-27	-0.016	1.016	-	-	-	0.069	0.069	-	-	-	infeasible	2
Cag5	Guanche	Balkans-BA	-	-	-	484764	1039220	1081728	-	-	-	14	55.407	7.37e-07	0.157	0.843	-	-	-	0.039	0.039	-	-	-	feasible	2
Cag5	Guanche	Canaanite	-	-	-	484764	1039220	1036060	-	-	-	14	272.685	0	-0.463	1.463	-	-	-	0.216	0.216	-	-	-	infeasible	2
Cag5	Guanche	CE-EBA	-	-	-	484764	1039220	1088312	-	-	-	14	221.045	0	0.39	0.61	-	-	-	0.056	0.056	-	-	-	feasible	2
Cag5	Guanche	CE-LBA	-	-	-	484764	1039220	1076357	-	-	-	14	213.132	0	0.381	0.619	-	-	-	0.054	0.054	-	-	-	feasible	2
Cag5	Guanche	Iberia-BA	-	-	-	484764	1039220	1053781	-	-	-	14	43.208	7.93e-05	0.252	0.748	-	-	-	0.035	0.035	-	-	-	feasible	2
Cag5	Guanche	Iran-CA	-	-	-	484764	1039220	969314	-	-	-	14	354.552	0	1.189	-0.189	-	-	-	0.103	0.103	-	-	-	infeasible	2
Cag5	Guanche	Italy_North-Bk	-	-	-	484764	1039220	874035	-	-	-	14	31.183	0.0052261	0.126	0.874	-	-	-	0.042	0.042	-	-	-	feasible	2
Cag5	Guanche	Levant-BA	-	-	-	484764	1039220	838604	-	-	-	14	301.658	0	-0.462	1.462	-	-	-	0.192	0.192	-	-	-	infeasible	2
Cag5	Guanche	Minoan-BA	-	-	-	484764	1039220	980780	-	-	-	14	160.836	4.82e-27	0.272	0.728	-	-	-	0.049	0.049	-	-	-	feasible	2
Cag5	Guanche	Myc-BA	-	-	-	484764	1039220	426499	-	-	-	14	83.598	6.05e-12	0.045	0.955	-	-	-	0.045	0.045	-	-	-	feasible	2
Cag5	Guanche	Sicily-Bk	-	-	-	484764	1039220	45038	-	-	-	14	17.786	0.216691	0.005	0.995	-	-	-	0.01	0.01	-	-	-	feasible	2
Cag5	Iberia-BA	Sicily-Bk	-	-	-	484764	1053781	45038	-	-	-	14	17.759	0.217985	0.024	0.976	-	-	-	0.022	0.022	-	-	-	feasible	2
Cag5	Iran-CA	Balkans-BA	-	-	-	484764	969314	1081728	-	-	-	14	70.903	1.32e-09	0.061	0.939	-	-	-	0.035	0.035	-	-	-	feasible	2
Cag5	Iran-CA	CE-EBA	-	-	-	484764	969314	1088312	-	-	-	14	290.074	0	0.142	0.858	-	-	-	0.051	0.051	-	-	-	feasible	2
Cag5	Iran-CA	CE-LBA	-	-	-	484764	969314	1076357	-	-	-	14	287.656	0	0.111	0.889	-	-	-	0.053	0.053	-	-	-	feasible	2
Cag5	Iran-CA	Iberia-BA	-	-	-	484764	969314	1053781	-	-	-	14	48.7	1.01e-05	0.206	0.794	-	-	-	0.029	0.029	-	-	-	feasible	2
Cag5	Iran-CA	Italy_North-Bk	-	-	-	484764	969314	874035	-	-	-	14	36.938	0.00075384	0.072	0.928	-	-	-	0.037	0.037	-	-	-	feasible	2
Cag5	Iran-CA	Sicily-Bk	-	-	-	484764	969314	45038	-	-	-	14	18.492	0.185295	-0.001	1.001	-	-	-	0.009	0.009	-	-	-	infeasible	2
Cag5	Italy_North-Bk	Sicily-Bk	-	-	-	484764	874035	45038	-	-	-	14	18.425	0.188119	-0.015	1.015	-	-	-	0.071	0.071	-	-	-	infeasible	2
Cag5	Levant-BA	Balkans-BA	-	-	-	484764	838604	1081728	-	-	-	14	72.264	7.49e-10	0.071	0.929	-	-	-	0.058	0.058	-	-	-	feasible	2
Cag5	Levant-BA	CE-EBA	-	-	-	484764	838604	1088312	-	-	-	14	196.035	0	0.461	0.539	-	-	-	0.057	0.057	-	-	-	feasible	2
Cag5	Levant-BA	CE-LBA	-	-	-	484764	838604	1076357	-	-	-	14	200.748	0	0.462	0.538	-	-	-	0.063	0.063	-	-	-	feasible	2
Cag5	Levant-BA	Iberia-BA	-	-	-	484764	838604	1053781	-	-	-	14	43.318	7.62e-05	0.291	0.709	-	-	-	0.038	0.038	-	-	-	feasible	2
Cag5	Levant-BA	Italy_North-Bk	-	-	-	484764	838604	874035	-	-	-	14	39.751	0.000278986	0.054	0.946	-	-	-	0.058	0.058	-	-	-	feasible	2
Cag5	Levant-BA	Sicily-Bk	-	-	-	484764	838604	45038	-	-	-	14	17.954	0.208867	-0.011	1.011	-	-	-	0.013	0.013	-	-	-	infeasible	2
Cag5	Minoan-BA	Balkans-BA	-	-	-	484764	980780	1081728	-	-	-	14	70.939	1.3e-09	0.13	0.87	-	-	-	0.083	0.083	-	-	-	feasible	2
Cag5	Minoan-BA	CE-EBA	-	-	-	484764	980780	1088312	-	-	-	14	85.34	2.86e-12	0.575	0.425	-	-	-	0.04	0.04	-	-	-	feasible	2
Cag5	Minoan-BA	CE-LBA	-	-	-	484764	980780	1076357	-	-	-	14	88.258	8.09e-13	0.589	0.411	-	-	-	0.04	0.04	-	-	-	feasible	2
Cag5	Minoan-BA	Iberia-BA	-	-	-	484764	980780	1053781	-	-	-	14	50.772	4.53e-06	0.344	0.656	-	-	-	0.051	0.051	-	-	-	feasible	2
Cag5	Minoan-BA	Italy_North-Bk	-	-	-	484764	980780	874035	-	-	-	14	40.4	0.000220925	-0.043	1.043	-	-	-	0.098	0.098	-	-	-	infeasible	2
Cag5	Minoan-BA	Sicily-Bk	-	-	-	484764	980780	45038	-	-	-	14	16.029	0.31161	-0.026	1.026	-	-	-	0.016	0.016	-	-	-	infeasible	2
Cag5	Morocco_EN	Anatolia-BA	-	-	-	484764	516077	792581	-	-	-	14	157.778	1.98e-26	-0.062	1.062	-	-	-	0.034	0.034	-	-	-	infeasible	2
Cag5	Morocco_EN	Balkans-BA	-	-	-	484764	516077	1081728	-	-	-	14	65.795	1.1e-08	0.075	0.925	-	-	-	0.026	0.026	-	-	-	feasible	2
Cag5	Morocco_EN	Canaanite	-	-	-	484764	516077	1036060	-	-	-	14	230.652	0	-0.321	1.321	-	-	-	0.052	0.052	-	-	-	infeasible	2
Cag5	Morocco_EN	CE-EBA	-	-	-	484764	516077	1088312	-	-	-	14	302.831	0	-0.021	1.021	-	-	-	0.043	0.043	-	-	-	infeasible	2
Cag5	Morocco_EN	CE-LBA	-	-	-	484764	516077	1076357	-	-	-	14	295.514	0	0.005	0.995	-	-	-	0.043	0.043	-	-	-	feasible	2
Cag5	Morocco_EN	Iberia-BA	-	-	-	484764	516077	1053781	-	-	-	14	70.799	1.38e-09	0.136	0.864	-	-	-	0.026	0.026	-	-	-	feasible	2
Cag5	Morocco_EN	Iran-CA	-	-	-	484764	516077	969314	-	-	-	14	540.427	0	-0.29	1.29	-	-	-	0.067	0.067	-	-	-	infeasible	2
Cag5	Morocco_EN	Italy_North-Bk	-	-	-	484764	516077	874035	-	-	-	14	34.644	0.00165891	0.069	0.931	-	-	-	0.028	0.028	-	-	-	feasible	2
Cag5	Morocco_EN	Levant-BA	-	-	-	484764	516077	838604	-	-	-	14	270.722	0	-0.283	1.283	-	-	-	0.051	0.051	-	-	-	infeasible	2
Cag5	Morocco_EN	Minoan-BA	-	-	-	484764	516077	980780	-	-	-	14	169.175	1.01e-28	0.152	0.848	-	-	-	0.026	0.026	-	-	-	feasible	2
Cag5	Morocco_EN	Myc-BA	-	-	-	484764	516077	426499	-	-	-	14	83.914	5.28e-12	0.032	0.968	-	-	-	0.027	0.027	-	-	-	feasible	2
Cag5	Morocco_EN	Sicily-Bk	-	-	-	484764	516077	45038	-	-	-	14	18.475	0.185999	0.007	0.993	-	-	-	0.008	0.008	-	-	-	feasible	2
Cag5	Morocco_LN	Anatolia-BA	-	-	-	484764	260444	792581	-	-	-	14	66.276	9.04e-09	1.217	-0.217	-	-	-	0.076	0.076	-	-	-	infeasible	2
Cag5	Morocco_LN	Balkans-BA	-	-	-	484764	260444	1081728	-	-	-	14	49.699	6.86e-06	0.581	0.419	-	-	-	0.128	0.128	-	-	-	feasible	2
Cag5	Morocco_LN	Canaanite	-	-	-	484764	260444	1036060	-	-	-	14	46.596	2.24e-05	1.241	-0.241	-	-	-	0.054	0.054	-	-	-	infeasible	2
Cag5	Morocco_LN	CE-EBA	-	-	-	484764	260444	1088312	-	-	-	14	67.335	5.84e-09	0.896	0.104	-	-	-	0.03	0.03	-	-	-	feasible	2
Cag5	Morocco_LN	CE-LBA	-	-	-	484764	260444	1076357	-	-	-	14	67.402	5.68e-09	0.9	0.1	-	-	-	0.029	0.029	-	-	-	feasible	2
Cag5	Morocco_LN	Iberia-BA	-	-	-	484764	260444	1053781	-	-	-	14	34.402	0.00180067	0.68	0.32	-	-	-	0.065	0.065	-	-	-	feasible	2
Cag5	Morocco_LN	Iran-CA	-	-	-	484764	260444	969314	-	-	-	14	73.913	3.74e-10	1.061	-0.061	-	-	-	0.025	0.025	-	-	-	infeasible	2
Cag5	Morocco_LN	Italy_North-Bk	-	-	-	484764	260444	874035	-	-	-	14	34.506	0.00173881	0.345	0.655	-	-	-	0.147	0.147	-	-	-	feasible	2
Cag5	Morocco_LN	Levant-BA	-	-	-	484764	260444	838604	-	-	-	14	47.147	1.82e-05	1.25	-0.25	-	-	-	0.059	0.059	-	-	-	infeasible	2
Cag5	Morocco_LN	Minoan-BA	-	-	-	484764	260444	980780	-	-	-	14	72.239	7.56e-10	1.163	-0.163	-	-	-	0.066	0.066	-	-	-	infeasible	2
Cag5	Morocco_LN	Myc-BA	-	-	-	484764	260444	426499	-	-	-	14	84.513	4.08e-12	0.242	0.758	-	-	-	0.549	0.549	-	-	-	feasible	2
Cag5	Morocco_LN	Sicily-Bk	-	-	-	484764	260444	45038	-	-	-	14	20.693	0.109768	0.018	0.982	-	-	-	0.046	0.046	-	-	-	feasible	2
Cag5	Myc-BA	Balkans-BA	-	-	-	484764	426499	1081728	-	-	-	14	65.615	1.19e-08	0.468	0.532	-	-	-	0.198	0.198	-	-	-	feasible	2
Cag5	Myc-BA	CE-EBA	-	-	-	484764	426499	1088312	-	-	-	14	71.426	1.06e-09	0.838	0.162	-	-	-	0.047	0.047	-	-	-	feasible	2
Cag5	Myc-BA	CE-LBA	-	-	-	484764	426499	1076357	-	-	-	14	72.21	7.66e-10	0.848	0.152	-	-	-	0.046	0.046	-	-	-	feasible	2
Cag5	Myc-BA	Iberia-BA	-	-	-	484764	426499	1053781	-	-	-	14	36.379	0.000915319	0.573	0.427	-	-	-	0.068	0.068	-	-	-	feasible	2
Cag5	Myc-BA	Italy_North-Bk	-	-	-	484764	426499	874035	-	-	-	14	40.664	0.000200834	-0.041	1.041	-	-	-	0.326	0.326	-	-	-	infeasible	2
Cag5	Myc-BA	Sicily-Bk	-	-	-	484764	426499	45038	-	-	-	14	18.271	0.19472	-0.046	1.046	-	-	-	0.042	0.042	-	-	-	infeasible	2
Cam1	Anatolia-BA	Balkans-BA	-	-	-	484764	792581	1081728	-	-	-	14	113.688	1.07e-17	0.161	0.839	-	-	-	0.144	0.144	-	-	-	feasible	2
Cam1	Anatolia-BA	CE-EBA	-	-	-	484764	792581	1088312	-	-	-	14	148.484	1.44e-24	0.695	0.305	-	-	-	0.056	0.056	-	-	-	feasible	2
Cam1	Anatolia-BA	CE-LBA	-	-	-	484764	792581	1076357	-	-	-	14	152.759	2.01e-25	0.706	0.294	-	-	-	0.06	0.06	-	-	-	feasible	2
Cam1	Anatolia-BA	Iberia-BA	-	-	-	484764	792581	1053781	-	-	-	14	56.594	4.6e-07	0.384	0.616	-	-	-	0.054	0.054	-	-	-	feasible	2
Cam1	Anatolia-BA	Italy_North-Bk	-	-	-	484764	792581	874035	-	-	-	14	60.475	9.68e-08	-0.061	1.061	-	-	-	0.126	0.126	-	-	-	infeasible	2
Cam1	Anatolia-BA	Sicily-Bk	-	-	-	484764	792581	45038	-	-	-	14	16.805	0.266742	-0.04	1.04	-	-	-	0.021	0.021	-	-	-	infeasible	2
Cam1	Balkans-BA	Sicily-Bk	-	-	-	484764	1081728	45038	-	-	-	14	21.254	0.0953017	0.001	0.999	-	-	-	0.028	0.028	-	-	-	feasible	2
Cam1	Canaanite	Balkans-BA	-	-	-	484764	1036060	1081728	-	-	-	14	112.634	1.72e-17	0.113	0.887	-	-	-	0.064	0.064	-	-	-	feasible	2
Cam1	Canaanite	CE-EBA	-	-	-	484764	1036060	1088312	-	-	-	14	215.626	0	0.534	0.466	-	-	-	0.049	0.049	-	-	-	feasible	2
Cam1	Canaanite	CE-LBA	-	-	-	484764	1036060	1076357	-	-	-	14	214.96	0	0.521	0.479	-	-	-	0.051	0.051	-	-	-	feasible	2
Cam1	Canaanite	Iberia-BA	-	-	-	484764	1036060	1053781	-	-	-	14	55.709	6.54e-07	0.289	0.711	-	-	-	0.04	0.04	-	-	-	feasible	2
Cam1	Canaanite	Italy_North-Bk	-	-	-	484764	1036060	874035	-	-	-	14	60.533	9.46e-08	0.034	0.966	-	-	-	0.061	0.061	-	-	-	feasible	2
Cam1	Canaanite	Sicily-Bk	-	-	-	484764	1036060	45038	-	-	-	14	17.466	0.232203	-0.023	1.023	-	-	-	0.013	0.013	-	-	-	infeasible	2
Cam1	CE-EBA	Sicily-Bk	-	-	-	484764	1088312	45038	-	-	-	14	17.858	0.213347	0.021	0.979	-	-	-	0.011	0.011	-	-	-	feasible	2
Cam1	CE-LBA	Sicily-Bk	-	-	-	484764	1076357	45038	-	-	-	14	17.651	0.223118	0.021	0.979	-	-	-	0.011	0.011	-	-	-	feasible	2
Cam1	Guanche	Anatolia-BA	-	-	-	484764	1039220	792581	-	-	-	14	186.536	0	-0.006	1.006	-	-	-	0.108	0.108	-	-	-	infeasible	2
Cam1	Guanche	Balkans-BA	-	-	-	484764	1039220	1081728	-	-	-	14	98.284	1.01e-14	0.155	0.845	-	-	-	0.04	0.04	-	-	-	feasible	2
Cam1	Guanche	Canaanite	-	-	-	484764	1039220	1036060	-	-	-	14	297.642	0	-0.547	1.547	-	-	-	0.638	0.638	-	-	-	infeasible	2
Cam1	Guanche	CE-EBA	-	-	-	484764	1039220	1088312	-	-	-	14	268.784	0	0.379	0.621	-	-	-	0.047	0.047	-	-	-	feasible	2
Cam1	Guanche	CE-LBA	-	-	-	484764	1039220	1076357	-	-	-	14	264.21	0	0.375	0.625	-	-	-	0.048	0.048	-	-	-	feasible	2
Cam1	Guanche	Iberia-BA	-	-	-	484764	1039220	1053781	-	-	-	14	72.283	7.43e-10	0.202	0.798	-	-	-	0.034	0.034	-	-	-	feasible	2
Cam1	Guanche	Iran-CA	-	-	-	484764	1039220	969314	-	-	-	14	405.077	0	0.626	0.374	-	-	-	0.12	0.12	-	-	-	feasible	2
Cam1	Guanche	Italy_North-Bk	-	-	-	484764	1039220	874035	-	-	-	14	54.522	1.05e-06	0.097	0.903	-	-	-	0.042	0.042	-	-	-	feasible	2
Cam1	Guanche	Levant-BA	-	-	-	484764	1039220	838604	-	-	-	14	309.709	0	-0.722	1.722	-	-	-	0.29	0.29	-	-	-	infeasible	2
Cam1	Guanche	Minoan-BA	-	-	-	484764	1039220	980780	-	-	-	14	188.684	0	0.303	0.697	-	-	-	0.051	0.051	-	-	-	feasible	2
Cam1	Guanche	Myc-BA	-	-	-	484764	1039220	426499	-	-	-	14	93.769	7.33e-14	0.029	0.971	-	-	-	0.044	0.044	-	-	-	feasible	2
Cam1	Guanche	Sicily-Bk	-	-	-	484764	1039220	45038	-	-	-	14	18.624	0.17981	-0.013	1.013	-	-	-	0.011	0.011	-	-	-	infeasible	2
Cam1	Iberia-BA	Sicily-Bk	-	-	-	484764	1053781	45038	-	-	-	14	19.387	0.150669	0.027	0.973	-	-	-	0.022	0.022	-	-	-	feasible	2
Cam1	Iran-CA	Balkans-BA	-	-	-	484764	969314	1081728	-	-	-	14	114.443	7.66e-18	0.061	0.939	-	-	-	0.045	0.045	-	-	-	feasible	2
Cam1	Iran-CA	CE-EBA	-	-	-	484764	969314	1088312	-	-	-	14	324.305	0	0.32	0.68	-	-	-	0.059	0.059	-	-	-	feasible	2
Cam1	Iran-CA	CE-LBA	-	-	-	484764	969314	1076357	-	-	-	14	318.096	0	0.302	0.698	-	-	-	0.061	0.061	-	-	-	feasible	2
Cam1	Iran-CA	Iberia-BA	-	-	-	484764	969314	1053781	-	-	-	14	69.796	2.1e-09	0.206	0.794	-	-	-	0.033	0.033	-	-	-	feasible	2
Cam1	Iran-CA	Italy_North-Bk	-	-	-	484764	969314	874035	-	-	-	14	60.012	1.17e-07	0.038	0.962	-	-	-	0.045	0.045	-	-	-	feasible	2
Cam1	Iran-CA	Sicily-Bk	-	-	-	484764	969314	45038	-	-	-	14	20.011	0.129784	-0.007	1.007	-	-	-	0.01	0.01	-	-	-	infeasible	2
Cam1	Italy_North-Bk	Sicily-Bk	-	-	-	484764	874035	45038	-	-	-	14	20.574	0.113047	-0.017	1.017	-	-	-	0.06	0.06	-	-	-	infeasible	2
Cam1	Levant-BA	Balkans-BA	-	-	-	484764	838604	1081728	-	-	-	14	114.056	9.11e-18	0.096	0.904	-	-	-	0.071	0.071	-	-	-	feasible	2
Cam1	Levant-BA	CE-EBA	-	-	-	484764	838604	1088312	-	-	-	14	209.936	0	0.507	0.493	-	-	-	0.046	0.046	-	-	-	feasible	2
Cam1	Levant-BA	CE-LBA	-	-	-	484764	838604	1076357	-	-	-	14	209.182	0	0.505	0.495	-	-	-	0.048	0.048	-	-	-	feasible	2
Cam1	Levant-BA	Iberia-BA	-	-	-	484764	838604	1053781	-	-	-	14	64.641	1.77e-08	0.281	0.719	-	-	-	0.041	0.041	-	-	-	feasible	2
Cam1	Levant-BA	Italy_North-Bk	-	-	-	484764	838604	874035	-	-	-	14	60.876	8.23e-08	0.006	0.994	-	-	-	0.069	0.069	-	-	-	feasible	2
Cam1	Levant-BA	Sicily-Bk	-	-	-	484764	838604	45038	-	-	-	14	17.945	0.209305	-0.024	1.024	-	-	-	0.015	0.015	-	-	-	infeasible	2
Cam1	Minoan-BA	Balkans-BA	-	-	-	484764	980780	1081728	-	-	-	14	112.219	2.07e-17	0.154	0.846	-	-	-	0.086	0.086	-	-	-	feasible	2
Cam1	Minoan-BA	CE-EBA	-	-	-	484764	980780	1088312	-	-	-	14	110.536	4.4e-17	0.59	0.41	-	-	-	0.037	0.037	-	-	-	feasible	2
Cam1	Minoan-BA	CE-LBA	-	-	-	484764	980780	1076357	-	-	-	14	114.025	9.24e-18	0.59	0.41	-	-	-	0.038	0.038	-	-	-	feasible	2
Cam1	Minoan-BA	Iberia-BA	-	-	-	484764	980780	1053781	-	-	-	14	60.877	8.23e-08	0.34	0.66	-	-	-	0.048	0.048	-	-	-	feasible	2
Cam1	Minoan-BA	Italy_North-Bk	-	-	-	484764	980780	874035	-	-	-	14	59.399	1.5e-07	-0.114	1.114	-	-	-	0.112	0.112	-	-	-	infeasible	2
Cam1	Minoan-BA	Sicily-Bk	-	-	-	484764	980780	45038	-	-	-	14	14.569	0.408271	-0.045	1.045	-	-	-	0.018	0.018	-	-	-	infeasible	2
Cam1	Morocco_EN	Anatolia-BA	-	-	-	484764	516077	792581	-	-	-	14	181.15	0	-0.08	1.08	-	-	-	0.036	0.036	-	-	-	infeasible	2
Cam1	Morocco_EN	Balkans-BA	-	-	-	484764	516077	1081728	-	-	-	14	113.132	1.38e-17	0.053	0.947	-	-	-	0.027	0.027	-	-	-	feasible	2
Cam1	Morocco_EN	Canaanite	-	-	-	484764	516077	1036060	-	-	-	14	245.096	0	-0.357	1.357	-	-	-	0.06	0.06	-	-	-	infeasible	2
Cam1	Morocco_EN	CE-EBA	-	-	-	484764	516077	1088312	-	-	-	14	375.027	0	-0.008	1.008	-	-	-	0.041	0.041	-	-	-	infeasible	2
Cam1	Morocco_EN	CE-LBA	-	-	-	484764	516077	1076357	-	-	-	14	362.626	0	-0.003	1.003	-	-	-	0.041	0.041	-	-	-	infeasible	2
Cam1	Morocco_EN	Iberia-BA	-	-	-	484764	516077	1053781	-	-	-	14	100.9	3.19e-15	0.085	0.915	-	-	-	0.025	0.025	-	-	-	feasible	2
Cam1	Morocco_EN	Iran-CA	-	-	-	484764	516077	969314	-	-	-	14	494.744	0	-0.177	1.177	-	-	-	0.063	0.063	-	-	-	infeasible	2
Cam1	Morocco_EN	Italy_North-Bk	-	-	-	484764	516077	874035	-	-	-	14	57.758	2.89e-07	0.05	0.95	-	-	-	0.027	0.027	-	-	-	feasible	2
Cam1	Morocco_EN	Levant-BA	-	-	-	484764	516077	838604	-	-	-	14	270.825	0	-0.336	1.336	-	-	-	0.056	0.056	-	-	-	infeasible	2
Cam1	Morocco_EN	Minoan-BA	-	-	-	484764	516077	980780	-	-	-	14	206.654	0	0.152	0.848	-	-	-	0.029	0.029	-	-	-	feasible	2
Cam1	Morocco_EN	Myc-BA	-	-	-	484764	516077	426499	-	-	-	14	94.897	4.47e-14	0.016	0.984	-	-	-	0.026	0.026	-	-	-	feasible	2
Cam1	Morocco_EN	Sicily-Bk	-	-	-	484764	516077	45038	-	-	-	14	21.059	0.100122	-0.004	1.004	-	-	-	0.009	0.009	-	-	-	infeasible	2
Cam1	Morocco_LN	Anatolia-BA	-	-	-	484764	260444	792581	-	-	-	14	74.991	2.38e-10	1.186	-0.186	-	-	-	0.074	0.074	-	-	-	infeasible	2
Cam1	Morocco_LN	Balkans-BA	-	-	-	484764	260444	1081728	-	-	-	14	77.238	9.17e-11	0.818	0.182	-	-	-	0.099	0.099	-	-	-	feasible	2
Cam1	Morocco_LN	Canaanite	-	-	-	484764	260444	1036060	-	-	-	14	51.185	3.86e-06	1.226	-0.226	-	-	-	0.049	0.049	-	-	-	infeasible	2
Cam1	Morocco_LN	CE-EBA	-	-	-	484764	260444	1088312	-	-	-	14	80.666	2.13e-11	0.937	0.063	-	-	-	0.027	0.027	-	-	-	feasible	2
Cam1	Morocco_LN	CE-LBA	-	-	-	484764	260444	1076357	-	-	-	14	80.988	1.85e-11	0.941	0.059	-	-	-	0.027	0.027	-	-	-	feasible	2
Cam1	Morocco_LN	Iberia-BA	-	-	-	484764	260444	1053781	-	-	-	14	56.937	4.01e-07	0.746	0.254	-	-	-	0.08	0.08	-	-	-	feasible	2
Cam1	Morocco_LN	Iran-CA	-	-	-	484764	260444	969314	-	-	-	14	77.092	9.76e-11	1.069	-0.069	-	-	-	0.026	0.026	-	-	-	infeasible	2
Cam1	Morocco_LN	Italy_North-Bk	-	-	-	484764	260444	874035	-	-	-	14	54.962	8.79e-07	0.415	0.585	-	-	-	0.242	0.242	-	-	-	feasible	2
Cam1	Morocco_LN	Levant-BA	-	-	-	484764	260444	838604	-	-	-	14	56.305	5.16e-07	1.229	-0.229	-	-	-	0.057	0.057	-	-	-	infeasible	2
Cam1	Morocco_LN	Minoan-BA	-	-	-	484764	260444	980780	-	-	-	14	79.972	2.86e-11	1.142	-0.142	-	-	-	0.07	0.07	-	-	-	infeasible	2
Cam1	Morocco_LN	Myc-BA	-	-	-	484764	260444	426499	-	-	-	14	94.932	4.41e-14	0.332	0.668	-	-	-	1.134	1.134	-	-	-	feasible	2
Cam1	Morocco_LN	Sicily-Bk	-	-	-	484764	260444	45038	-	-	-	14	21.972	0.0791906	-0.046	1.046	-	-	-	0.059	0.059	-	-	-	infeasible	2
Cam1	Myc-BA	Balkans-BA	-	-	-	484764	426499	1081728	-	-	-	14	93.394	8.64e-14	0.862	0.138	-	-	-	0.162	0.162	-	-	-	feasible	2
Cam1	Myc-BA	CE-EBA	-	-	-	484764	426499	1088312	-	-	-	14	85.905	2.24e-12	0.879	0.121	-	-	-	0.043	0.043	-	-	-	feasible	2
Cam1	Myc-BA	CE-LBA	-	-	-	484764	426499	1076357	-	-	-	14	86.76	1.55e-12	0.885	0.115	-	-	-	0.044	0.044	-	-	-	feasible	2
Cam1	Myc-BA	Iberia-BA	-	-	-	484764	426499	1053781	-	-	-	14	51.008	4.13e-06	0.584	0.416	-	-	-	0.076	0.076	-	-	-	feasible	2
Cam1	Myc-BA	Italy_North-Bk	-	-	-	484764	426499	874035	-	-	-	14	58.206	2.42e-07	-0.416	1.416	-	-	-	0.395	0.395	-	-	-	infeasible	2
Cam1	Myc-BA	Sicily-Bk	-	-	-	484764	426499	45038	-	-	-	14	17.766	0.217632	-0.08	1.08	-	-	-	0.049	0.049	-	-	-	infeasible	2
Cam2	Anatolia-BA	Balkans-BA	-	-	-	484764	792581	1081728	-	-	-	14	105.19	4.77e-16	0.267	0.733	-	-	-	0.113	0.113	-	-	-	feasible	2
Cam2	Anatolia-BA	CE-EBA	-	-	-	484764	792581	1088312	-	-	-	14	148.699	1.31e-24	0.821	0.179	-	-	-	0.052	0.052	-	-	-	feasible	2
Cam2	Anatolia-BA	CE-LBA	-	-	-	484764	792581	1076357	-	-	-	14	150.755	5.08e-25	0.837	0.163	-	-	-	0.051	0.051	-	-	-	feasible	2
Cam2	Anatolia-BA	Iberia-BA	-	-	-	484764	792581	1053781	-	-	-	14	51.79	3.05e-06	0.42	0.58	-	-	-	0.051	0.051	-	-	-	feasible	2
Cam2	Anatolia-BA	Italy_North-Bk	-	-	-	484764	792581	874035	-	-	-	14	46.025	2.78e-05	0.064	0.936	-	-	-	0.096	0.096	-	-	-	feasible	2
Cam2	Anatolia-BA	Sicily-Bk	-	-	-	484764	792581	45038	-	-	-	14	7.643	0.907065	-0.017	1.017	-	-	-	0.019	0.019	-	-	-	infeasible	2
Cam2	Balkans-BA	Sicily-Bk	-	-	-	484764	1081728	45038	-	-	-	14	7.654	0.906559	0.022	0.978	-	-	-	0.022	0.022	-	-	-	feasible	2
Cam2	Canaanite	Balkans-BA	-	-	-	484764	1036060	1081728	-	-	-	14	105.626	3.93e-16	0.173	0.827	-	-	-	0.057	0.057	-	-	-	feasible	2
Cam2	Canaanite	CE-EBA	-	-	-	484764	1036060	1088312	-	-	-	14	243.021	0	0.662	0.338	-	-	-	0.051	0.051	-	-	-	feasible	2
Cam2	Canaanite	CE-LBA	-	-	-	484764	1036060	1076357	-	-	-	14	246.247	0	0.671	0.329	-	-	-	0.053	0.053	-	-	-	feasible	2
Cam2	Canaanite	Iberia-BA	-	-	-	484764	1036060	1053781	-	-	-	14	54.04	1.26e-06	0.335	0.665	-	-	-	0.039	0.039	-	-	-	feasible	2
Cam2	Canaanite	Italy_North-Bk	-	-	-	484764	1036060	874035	-	-	-	14	45.22	3.76e-05	0.067	0.933	-	-	-	0.056	0.056	-	-	-	feasible	2
Cam2	Canaanite	Sicily-Bk	-	-	-	484764	1036060	45038	-	-	-	14	7.952	0.891825	-0.009	1.009	-	-	-	0.012	0.012	-	-	-	infeasible	2
Cam2	CE-EBA	Sicily-Bk	-	-	-	484764	1088312	45038	-	-	-	14	6.822	0.941367	0.013	0.987	-	-	-	0.009	0.009	-	-	-	feasible	2
Cam2	CE-LBA	Sicily-Bk	-	-	-	484764	1076357	45038	-	-	-	14	6.69	0.945997	0.013	0.987	-	-	-	0.009	0.009	-	-	-	feasible	2
Cam2	Guanche	Anatolia-BA	-	-	-	484764	1039220	792581	-	-	-	14	161.544	3.47e-27	-0.053	1.053	-	-	-	0.062	0.062	-	-	-	infeasible	2
Cam2	Guanche	Balkans-BA	-	-	-	484764	1039220	1081728	-	-	-	14	100.251	4.24e-15	0.142	0.858	-	-	-	0.039	0.039	-	-	-	feasible	2
Cam2	Guanche	Canaanite	-	-	-	484764	1039220	1036060	-	-	-	14	282.86	0	-0.341	1.341	-	-	-	0.199	0.199	-	-	-	infeasible	2
Cam2	Guanche	CE-EBA	-	-	-	484764	1039220	1088312	-	-	-	14	319.189	0	0.507	0.493	-	-	-	0.062	0.062	-	-	-	feasible	2
Cam2	Guanche	CE-LBA	-	-	-	484764	1039220	1076357	-	-	-	14	321.553	0	0.513	0.487	-	-	-	0.065	0.065	-	-	-	feasible	2
Cam2	Guanche	Iberia-BA	-	-	-	484764	1039220	1053781	-	-	-	14	84.142	4.79e-12	0.231	0.769	-	-	-	0.037	0.037	-	-	-	feasible	2
Cam2	Guanche	Iran-CA	-	-	-	484764	1039220	969314	-	-	-	14	394.854	0	1.26	-0.26	-	-	-	0.147	0.147	-	-	-	infeasible	2
Cam2	Guanche	Italy_North-Bk	-	-	-	484764	1039220	874035	-	-	-	14	43.507	7.1e-05	0.07	0.93	-	-	-	0.041	0.041	-	-	-	feasible	2
Cam2	Guanche	Levant-BA	-	-	-	484764	1039220	838604	-	-	-	14	296.467	0	-0.471	1.471	-	-	-	0.191	0.191	-	-	-	infeasible	2
Cam2	Guanche	Minoan-BA	-	-	-	484764	1039220	980780	-	-	-	14	166.546	3.41e-28	0.195	0.805	-	-	-	0.049	0.049	-	-	-	feasible	2
Cam2	Guanche	Myc-BA	-	-	-	484764	1039220	426499	-	-	-	14	95.238	3.85e-14	0.029	0.971	-	-	-	0.046	0.046	-	-	-	feasible	2
Cam2	Guanche	Sicily-Bk	-	-	-	484764	1039220	45038	-	-	-	14	8.187	0.879335	-0.002	1.002	-	-	-	0.01	0.01	-	-	-	infeasible	2
Cam2	Iberia-BA	Sicily-Bk	-	-	-	484764	1053781	45038	-	-	-	14	6.197	0.961272	0.027	0.973	-	-	-	0.017	0.017	-	-	-	feasible	2
Cam2	Iran-CA	Balkans-BA	-	-	-	484764	969314	1081728	-	-	-	14	115.002	5.96e-18	0.047	0.953	-	-	-	0.039	0.039	-	-	-	feasible	2
Cam2	Iran-CA	CE-EBA	-	-	-	484764	969314	1088312	-	-	-	14	409.618	0	0.364	0.636	-	-	-	0.067	0.067	-	-	-	feasible	2
Cam2	Iran-CA	CE-LBA	-	-	-	484764	969314	1076357	-	-	-	14	422.121	0	0.343	0.657	-	-	-	0.083	0.083	-	-	-	feasible	2
Cam2	Iran-CA	Iberia-BA	-	-	-	484764	969314	1053781	-	-	-	14	85.827	2.32e-12	0.199	0.801	-	-	-	0.031	0.031	-	-	-	feasible	2
Cam2	Iran-CA	Italy_North-Bk	-	-	-	484764	969314	874035	-	-	-	14	45.918	2.89e-05	0.033	0.967	-	-	-	0.04	0.04	-	-	-	feasible	2
Cam2	Iran-CA	Sicily-Bk	-	-	-	484764	969314	45038	-	-	-	14	8.441	0.865117	-0.001	1.001	-	-	-	0.009	0.009	-	-	-	feasible	2
Cam2	Italy_North-Bk	Sicily-Bk	-	-	-	484764	874035	45038	-	-	-	14	7.239	0.92511	0.033	0.967	-	-	-	0.032	0.032	-	-	-	feasible	2
Cam2	Levant-BA	Balkans-BA	-	-	-	484764	838604	1081728	-	-	-	14	108.37	1.16e-16	0.147	0.853	-	-	-	0.058	0.058	-	-	-	feasible	2
Cam2	Levant-BA	CE-EBA	-	-	-	484764	838604	1088312	-	-	-	14	241.087	0	0.613	0.387	-	-	-	0.049	0.049	-	-	-	feasible	2
Cam2	Levant-BA	CE-LBA	-	-	-	484764	838604	1076357	-	-	-	14	245.269	0	0.628	0.372	-	-	-	0.05	0.05	-	-	-	feasible	2
Cam2	Levant-BA	Iberia-BA	-	-	-	484764	838604	1053781	-	-	-	14	65.132	1.45e-08	0.319	0.681	-	-	-	0.04	0.04	-	-	-	feasible	2
Cam2	Levant-BA	Italy_North-Bk	-	-	-	484764	838604	874035	-	-	-	14	46.034	2.77e-05	0.043	0.957	-	-	-	0.059	0.059	-	-	-	feasible	2
Cam2	Levant-BA	Sicily-Bk	-	-	-	484764	838604	45038	-	-	-	14	7.622	0.90807	-0.012	1.012	-	-	-	0.013	0.013	-	-	-	infeasible	2
Cam2	Minoan-BA	Balkans-BA	-	-	-	484764	980780	1081728	-	-	-	14	93.065	9.97e-14	0.317	0.683	-	-	-	0.076	0.076	-	-	-	feasible	2
Cam2	Minoan-BA	CE-EBA	-	-	-	484764	980780	1088312	-	-	-	14	105.464	4.22e-16	0.66	0.34	-	-	-	0.037	0.037	-	-	-	feasible	2
Cam2	Minoan-BA	CE-LBA	-	-	-	484764	980780	1076357	-	-	-	14	106.797	2.33e-16	0.669	0.331	-	-	-	0.037	0.037	-	-	-	feasible	2
Cam2	Minoan-BA	Iberia-BA	-	-	-	484764	980780	1053781	-	-	-	14	45.271	3.69e-05	0.414	0.586	-	-	-	0.046	0.046	-	-	-	feasible	2
Cam2	Minoan-BA	Italy_North-Bk	-	-	-	484764	980780	874035	-	-	-	14	46.36	2.45e-05	0.039	0.961	-	-	-	0.094	0.094	-	-	-	feasible	2
Cam2	Minoan-BA	Sicily-Bk	-	-	-	484764	980780	45038	-	-	-	14	6.783	0.942764	-0.023	1.023	-	-	-	0.017	0.017	-	-	-	infeasible	2
Cam2	Morocco_EN	Anatolia-BA	-	-	-	484764	516077	792581	-	-	-	14	158.448	1.46e-26	-0.071	1.071	-	-	-	0.033	0.033	-	-	-	infeasible	2
Cam2	Morocco_EN	Balkans-BA	-	-	-	484764	516077	1081728	-	-	-	14	113.75	1.05e-17	0.045	0.955	-	-	-	0.026	0.026	-	-	-	feasible	2
Cam2	Morocco_EN	Canaanite	-	-	-	484764	516077	1036060	-	-	-	14	248.112	0	-0.291	1.291	-	-	-	0.055	0.055	-	-	-	infeasible	2
Cam2	Morocco_EN	CE-EBA	-	-	-	484764	516077	1088312	-	-	-	14	472.817	0	-0.041	1.041	-	-	-	0.047	0.047	-	-	-	infeasible	2
Cam2	Morocco_EN	CE-LBA	-	-	-	484764	516077	1076357	-	-	-	14	466.468	0	-0.054	1.054	-	-	-	0.047	0.047	-	-	-	infeasible	2
Cam2	Morocco_EN	Iberia-BA	-	-	-	484764	516077	1053781	-	-	-	14	121.12	3.8e-19	0.073	0.927	-	-	-	0.026	0.026	-	-	-	feasible	2
Cam2	Morocco_EN	Iran-CA	-	-	-	484764	516077	969314	-	-	-	14	536.595	0	-0.258	1.258	-	-	-	0.072	0.072	-	-	-	infeasible	2
Cam2	Morocco_EN	Italy_North-Bk	-	-	-	484764	516077	874035	-	-	-	14	45.559	3.31e-05	0.031	0.969	-	-	-	0.027	0.027	-	-	-	feasible	2
Cam2	Morocco_EN	Levant-BA	-	-	-	484764	516077	838604	-	-	-	14	264.469	0	-0.315	1.315	-	-	-	0.055	0.055	-	-	-	infeasible	2
Cam2	Morocco_EN	Minoan-BA	-	-	-	484764	516077	980780	-	-	-	14	171.758	3.02e-29	0.111	0.889	-	-	-	0.026	0.026	-	-	-	feasible	2
Cam2	Morocco_EN	Myc-BA	-	-	-	484764	516077	426499	-	-	-	14	96.289	2.43e-14	0.019	0.981	-	-	-	0.027	0.027	-	-	-	feasible	2
Cam2	Morocco_EN	Sicily-Bk	-	-	-	484764	516077	45038	-	-	-	14	8.868	0.839395	0.001	0.999	-	-	-	0.008	0.008	-	-	-	feasible	2
Cam2	Morocco_LN	Anatolia-BA	-	-	-	484764	260444	792581	-	-	-	14	105.221	4.7e-16	1.187	-0.187	-	-	-	0.117	0.117	-	-	-	infeasible	2
Cam2	Morocco_LN	Balkans-BA	-	-	-	484764	260444	1081728	-	-	-	14	82.77	8.64e-12	0.67	0.33	-	-	-	0.119	0.119	-	-	-	feasible	2
Cam2	Morocco_LN	Canaanite	-	-	-	484764	260444	1036060	-	-	-	14	68.679	3.34e-09	1.284	-0.284	-	-	-	0.064	0.064	-	-	-	infeasible	2
Cam2	Morocco_LN	CE-EBA	-	-	-	484764	260444	1088312	-	-	-	14	104.279	7.14e-16	0.926	0.074	-	-	-	0.028	0.028	-	-	-	feasible	2
Cam2	Morocco_LN	CE-LBA	-	-	-	484764	260444	1076357	-	-	-	14	104.601	6.19e-16	0.93	0.07	-	-	-	0.027	0.027	-	-	-	feasible	2
Cam2	Morocco_LN	Iberia-BA	-	-	-	484764	260444	1053781	-	-	-	14	64.807	1.66e-08	0.699	0.301	-	-	-	0.071	0.071	-	-	-	feasible	2
Cam2	Morocco_LN	Iran-CA	-	-	-	484764	260444	969314	-	-	-	14	103.039	1.24e-15	1.074	-0.074	-	-	-	0.028	0.028	-	-	-	infeasible	2
Cam2	Morocco_LN	Italy_North-Bk	-	-	-	484764	260444	874035	-	-	-	14	43.338	7.56e-05	0.256	0.744	-	-	-	0.15	0.15	-	-	-	feasible	2
Cam2	Morocco_LN	Levant-BA	-	-	-	484764	260444	838604	-	-	-	14	79.628	3.32e-11	1.259	-0.259	-	-	-	0.073	0.073	-	-	-	infeasible	2
Cam2	Morocco_LN	Minoan-BA	-	-	-	484764	260444	980780	-	-	-	14	110.666	4.15e-17	1.119	-0.119	-	-	-	0.131	0.131	-	-	-	infeasible	2
Cam2	Morocco_LN	Myc-BA	-	-	-	484764	260444	426499	-	-	-	14	95.522	3.4e-14	0.261	0.739	-	-	-	0.376	0.376	-	-	-	feasible	2
Cam2	Morocco_LN	Sicily-Bk	-	-	-	484764	260444	45038	-	-	-	14	9.277	0.81289	-0.002	1.002	-	-	-	0.037	0.037	-	-	-	infeasible	2
Cam2	Myc-BA	Balkans-BA	-	-	-	484764	426499	1081728	-	-	-	14	87.299	1.23e-12	0.687	0.313	-	-	-	0.151	0.151	-	-	-	feasible	2
Cam2	Myc-BA	CE-EBA	-	-	-	484764	426499	1088312	-	-	-	14	91.273	2.18e-13	0.911	0.089	-	-	-	0.042	0.042	-	-	-	feasible	2
Cam2	Myc-BA	CE-LBA	-	-	-	484764	426499	1076357	-	-	-	14	91.284	2.17e-13	0.913	0.087	-	-	-	0.041	0.041	-	-	-	feasible	2
Cam2	Myc-BA	Iberia-BA	-	-	-	484764	426499	1053781	-	-	-	14	48.645	1.03e-05	0.615	0.385	-	-	-	0.063	0.063	-	-	-	feasible	2
Cam2	Myc-BA	Italy_North-Bk	-	-	-	484764	426499	874035	-	-	-	14	46.227	2.57e-05	-0.142	1.142	-	-	-	0.3	0.3	-	-	-	infeasible	2
Cam2	Myc-BA	Sicily-Bk	-	-	-	484764	426499	45038	-	-	-	14	8.15	0.881368	-0.027	1.027	-	-	-	0.035	0.035	-	-	-	infeasible	2
Cam3	Anatolia-BA	Balkans-BA	-	-	-	484764	792581	1081728	-	-	-	14	118.637	1.16e-18	0.06	0.94	-	-	-	0.133	0.133	-	-	-	feasible	2
Cam3	Anatolia-BA	CE-EBA	-	-	-	484764	792581	1088312	-	-	-	14	184.968	0	0.788	0.212	-	-	-	0.053	0.053	-	-	-	feasible	2
Cam3	Anatolia-BA	CE-LBA	-	-	-	484764	792581	1076357	-	-	-	14	187.541	0	0.797	0.203	-	-	-	0.058	0.058	-	-	-	feasible	2
Cam3	Anatolia-BA	Iberia-BA	-	-	-	484764	792581	1053781	-	-	-	14	61.527	6.32e-08	0.341	0.659	-	-	-	0.055	0.055	-	-	-	feasible	2
Cam3	Anatolia-BA	Italy_North-Bk	-	-	-	484764	792581	874035	-	-	-	14	46.417	2.4e-05	-0.05	1.05	-	-	-	0.098	0.098	-	-	-	infeasible	2
Cam3	Anatolia-BA	Sicily-Bk	-	-	-	484764	792581	45038	-	-	-	14	9.616	0.789657	-0.025	1.025	-	-	-	0.016	0.016	-	-	-	infeasible	2
Cam3	Balkans-BA	Sicily-Bk	-	-	-	484764	1081728	45038	-	-	-	14	11.933	0.611696	-0.002	1.002	-	-	-	0.023	0.023	-	-	-	infeasible	2
Cam3	Canaanite	Balkans-BA	-	-	-	484764	1036060	1081728	-	-	-	14	118.762	1.1e-18	0.032	0.968	-	-	-	0.056	0.056	-	-	-	feasible	2
Cam3	Canaanite	CE-EBA	-	-	-	484764	1036060	1088312	-	-	-	14	298.371	0	0.603	0.397	-	-	-	0.061	0.061	-	-	-	feasible	2
Cam3	Canaanite	CE-LBA	-	-	-	484764	1036060	1076357	-	-	-	14	289.629	0	0.552	0.448	-	-	-	0.067	0.067	-	-	-	feasible	2
Cam3	Canaanite	Iberia-BA	-	-	-	484764	1036060	1053781	-	-	-	14	65.395	1.3e-08	0.243	0.757	-	-	-	0.039	0.039	-	-	-	feasible	2
Cam3	Canaanite	Italy_North-Bk	-	-	-	484764	1036060	874035	-	-	-	14	46.788	2.08e-05	0.002	0.998	-	-	-	0.053	0.053	-	-	-	feasible	2
Cam3	Canaanite	Sicily-Bk	-	-	-	484764	1036060	45038	-	-	-	14	10.35	0.736138	-0.014	1.014	-	-	-	0.011	0.011	-	-	-	infeasible	2
Cam3	CE-EBA	Sicily-Bk	-	-	-	484764	1088312	45038	-	-	-	14	11.588	0.639315	0.006	0.994	-	-	-	0.01	0.01	-	-	-	feasible	2
Cam3	CE-LBA	Sicily-Bk	-	-	-	484764	1076357	45038	-	-	-	14	11.539	0.643256	0.006	0.994	-	-	-	0.009	0.009	-	-	-	feasible	2
Cam3	Guanche	Anatolia-BA	-	-	-	484764	1039220	792581	-	-	-	14	204.556	0	-0.037	1.037	-	-	-	0.083	0.083	-	-	-	infeasible	2
Cam3	Guanche	Balkans-BA	-	-	-	484764	1039220	1081728	-	-	-	14	114.336	8.03e-18	0.079	0.921	-	-	-	0.042	0.042	-	-	-	feasible	2
Cam3	Guanche	Canaanite	-	-	-	484764	1039220	1036060	-	-	-	14	317.67	0	-0.981	1.981	-	-	-	0.872	0.872	-	-	-	infeasible	2
Cam3	Guanche	CE-EBA	-	-	-	484764	1039220	1088312	-	-	-	14	365.194	0	0.418	0.582	-	-	-	0.064	0.064	-	-	-	feasible	2
Cam3	Guanche	CE-LBA	-	-	-	484764	1039220	1076357	-	-	-	14	341.037	0	0.364	0.636	-	-	-	0.061	0.061	-	-	-	feasible	2
Cam3	Guanche	Iberia-BA	-	-	-	484764	1039220	1053781	-	-	-	14	80.789	2.02e-11	0.165	0.835	-	-	-	0.035	0.035	-	-	-	feasible	2
Cam3	Guanche	Iran-CA	-	-	-	484764	1039220	969314	-	-	-	14	481.913	0	1.101	-0.101	-	-	-	0.237	0.237	-	-	-	infeasible	2
Cam3	Guanche	Italy_North-Bk	-	-	-	484764	1039220	874035	-	-	-	14	44.869	4.28e-05	0.055	0.945	-	-	-	0.043	0.043	-	-	-	feasible	2
Cam3	Guanche	Levant-BA	-	-	-	484764	1039220	838604	-	-	-	14	323.635	0	-0.887	1.887	-	-	-	0.393	0.393	-	-	-	infeasible	2
Cam3	Guanche	Minoan-BA	-	-	-	484764	1039220	980780	-	-	-	14	192.918	0	0.191	0.809	-	-	-	0.05	0.05	-	-	-	feasible	2
Cam3	Guanche	Myc-BA	-	-	-	484764	1039220	426499	-	-	-	14	96.717	2.01e-14	-0.085	1.085	-	-	-	0.046	0.046	-	-	-	infeasible	2
Cam3	Guanche	Sicily-Bk	-	-	-	484764	1039220	45038	-	-	-	14	11.588	0.639364	0.001	0.999	-	-	-	0.009	0.009	-	-	-	feasible	2
Cam3	Iberia-BA	Sicily-Bk	-	-	-	484764	1053781	45038	-	-	-	14	10.428	0.730267	0.024	0.976	-	-	-	0.02	0.02	-	-	-	feasible	2
Cam3	Iran-CA	Balkans-BA	-	-	-	484764	969314	1081728	-	-	-	14	118.575	1.2e-18	-0.024	1.024	-	-	-	0.037	0.037	-	-	-	infeasible	2
Cam3	Iran-CA	CE-EBA	-	-	-	484764	969314	1088312	-	-	-	14	448.956	0	0.128	0.872	-	-	-	0.065	0.065	-	-	-	feasible	2
Cam3	Iran-CA	CE-LBA	-	-	-	484764	969314	1076357	-	-	-	14	409.364	0	0.053	0.947	-	-	-	0.056	0.056	-	-	-	feasible	2
Cam3	Iran-CA	Iberia-BA	-	-	-	484764	969314	1053781	-	-	-	14	81.936	1.24e-11	0.139	0.861	-	-	-	0.028	0.028	-	-	-	feasible	2
Cam3	Iran-CA	Italy_North-Bk	-	-	-	484764	969314	874035	-	-	-	14	46.735	2.12e-05	-0.003	1.003	-	-	-	0.037	0.037	-	-	-	infeasible	2
Cam3	Iran-CA	Sicily-Bk	-	-	-	484764	969314	45038	-	-	-	14	11.06	0.68129	-0.007	1.007	-	-	-	0.008	0.008	-	-	-	infeasible	2
Cam3	Italy_North-Bk	Sicily-Bk	-	-	-	484764	874035	45038	-	-	-	14	11.6	0.638353	0.011	0.989	-	-	-	0.037	0.037	-	-	-	feasible	2
Cam3	Levant-BA	Balkans-BA	-	-	-	484764	838604	1081728	-	-	-	14	118.845	1.06e-18	-0.029	1.029	-	-	-	0.069	0.069	-	-	-	infeasible	2
Cam3	Levant-BA	CE-EBA	-	-	-	484764	838604	1088312	-	-	-	14	293.383	0	0.615	0.385	-	-	-	0.061	0.061	-	-	-	feasible	2
Cam3	Levant-BA	CE-LBA	-	-	-	484764	838604	1076357	-	-	-	14	290.114	0	0.582	0.418	-	-	-	0.074	0.074	-	-	-	feasible	2
Cam3	Levant-BA	Iberia-BA	-	-	-	484764	838604	1053781	-	-	-	14	72.433	6.97e-10	0.236	0.764	-	-	-	0.041	0.041	-	-	-	feasible	2
Cam3	Levant-BA	Italy_North-Bk	-	-	-	484764	838604	874035	-	-	-	14	46.621	2.22e-05	-0.022	1.022	-	-	-	0.058	0.058	-	-	-	infeasible	2
Cam3	Levant-BA	Sicily-Bk	-	-	-	484764	838604	45038	-	-	-	14	10.149	0.751197	-0.016	1.016	-	-	-	0.012	0.012	-	-	-	infeasible	2
Cam3	Minoan-BA	Balkans-BA	-	-	-	484764	980780	1081728	-	-	-	14	108.338	1.17e-16	0.231	0.769	-	-	-	0.083	0.083	-	-	-	feasible	2
Cam3	Minoan-BA	CE-EBA	-	-	-	484764	980780	1088312	-	-	-	14	133.86	1.17e-21	0.659	0.341	-	-	-	0.038	0.038	-	-	-	feasible	2
Cam3	Minoan-BA	CE-LBA	-	-	-	484764	980780	1076357	-	-	-	14	133.346	1.48e-21	0.655	0.345	-	-	-	0.04	0.04	-	-	-	feasible	2
Cam3	Minoan-BA	Iberia-BA	-	-	-	484764	980780	1053781	-	-	-	14	50.703	4.65e-06	0.357	0.643	-	-	-	0.049	0.049	-	-	-	feasible	2
Cam3	Minoan-BA	Italy_North-Bk	-	-	-	484764	980780	874035	-	-	-	14	46.671	2.18e-05	-0.027	1.027	-	-	-	0.091	0.091	-	-	-	infeasible	2
Cam3	Minoan-BA	Sicily-Bk	-	-	-	484764	980780	45038	-	-	-	14	9.48	0.799149	-0.026	1.026	-	-	-	0.017	0.017	-	-	-	infeasible	2
Cam3	Morocco_EN	Anatolia-BA	-	-	-	484764	516077	792581	-	-	-	14	198.11	0	-0.085	1.085	-	-	-	0.033	0.033	-	-	-	infeasible	2
Cam3	Morocco_EN	Balkans-BA	-	-	-	484764	516077	1081728	-	-	-	14	119.901	6.58e-19	0.003	0.997	-	-	-	0.028	0.028	-	-	-	feasible	2
Cam3	Morocco_EN	Canaanite	-	-	-	484764	516077	1036060	-	-	-	14	278.053	0	-0.363	1.363	-	-	-	0.059	0.059	-	-	-	infeasible	2
Cam3	Morocco_EN	CE-EBA	-	-	-	484764	516077	1088312	-	-	-	14	441.868	0	-0.146	1.146	-	-	-	0.05	0.05	-	-	-	infeasible	2
Cam3	Morocco_EN	CE-LBA	-	-	-	484764	516077	1076357	-	-	-	14	399.659	0	-0.124	1.124	-	-	-	0.047	0.047	-	-	-	infeasible	2
Cam3	Morocco_EN	Iberia-BA	-	-	-	484764	516077	1053781	-	-	-	14	100.944	3.13e-15	0.057	0.943	-	-	-	0.026	0.026	-	-	-	feasible	2
Cam3	Morocco_EN	Iran-CA	-	-	-	484764	516077	969314	-	-	-	14	604.246	0	-0.394	1.394	-	-	-	0.082	0.082	-	-	-	infeasible	2
Cam3	Morocco_EN	Italy_North-Bk	-	-	-	484764	516077	874035	-	-	-	14	46.227	2.57e-05	0.026	0.974	-	-	-	0.029	0.029	-	-	-	feasible	2
Cam3	Morocco_EN	Levant-BA	-	-	-	484764	516077	838604	-	-	-	14	285.818	0	-0.368	1.368	-	-	-	0.062	0.062	-	-	-	infeasible	2
Cam3	Morocco_EN	Minoan-BA	-	-	-	484764	516077	980780	-	-	-	14	202.386	0	0.094	0.906	-	-	-	0.028	0.028	-	-	-	feasible	2
Cam3	Morocco_EN	Myc-BA	-	-	-	484764	516077	426499	-	-	-	14	99.68	5.46e-15	-0.043	1.043	-	-	-	0.028	0.028	-	-	-	infeasible	2
Cam3	Morocco_EN	Sicily-Bk	-	-	-	484764	516077	45038	-	-	-	14	11.969	0.608812	0.003	0.997	-	-	-	0.008	0.008	-	-	-	feasible	2
Cam3	Morocco_LN	Anatolia-BA	-	-	-	484764	260444	792581	-	-	-	14	95.138	4.02e-14	1.244	-0.244	-	-	-	0.092	0.092	-	-	-	infeasible	2
Cam3	Morocco_LN	Balkans-BA	-	-	-	484764	260444	1081728	-	-	-	14	97.274	1.58e-14	0.778	0.222	-	-	-	0.099	0.099	-	-	-	feasible	2
Cam3	Morocco_LN	Canaanite	-	-	-	484764	260444	1036060	-	-	-	14	61.718	5.85e-08	1.282	-0.282	-	-	-	0.056	0.056	-	-	-	infeasible	2
Cam3	Morocco_LN	CE-EBA	-	-	-	484764	260444	1088312	-	-	-	14	107.55	1.67e-16	0.947	0.053	-	-	-	0.028	0.028	-	-	-	feasible	2
Cam3	Morocco_LN	CE-LBA	-	-	-	484764	260444	1076357	-	-	-	14	107.946	1.4e-16	0.95	0.05	-	-	-	0.029	0.029	-	-	-	feasible	2
Cam3	Morocco_LN	Iberia-BA	-	-	-	484764	260444	1053781	-	-	-	14	71.024	1.26e-09	0.708	0.292	-	-	-	0.087	0.087	-	-	-	feasible	2
Cam3	Morocco_LN	Iran-CA	-	-	-	484764	260444	969314	-	-	-	14	95.851	2.94e-14	1.094	-0.094	-	-	-	0.028	0.028	-	-	-	infeasible	2
Cam3	Morocco_LN	Italy_North-Bk	-	-	-	484764	260444	874035	-	-	-	14	46.963	1.95e-05	0.085	0.915	-	-	-	0.249	0.249	-	-	-	feasible	2
Cam3	Morocco_LN	Levant-BA	-	-	-	484764	260444	838604	-	-	-	14	67.917	4.59e-09	1.299	-0.299	-	-	-	0.068	0.068	-	-	-	infeasible	2
Cam3	Morocco_LN	Minoan-BA	-	-	-	484764	260444	980780	-	-	-	14	106.959	2.17e-16	1.144	-0.144	-	-	-	0.1	0.1	-	-	-	infeasible	2
Cam3	Morocco_LN	Myc-BA	-	-	-	484764	260444	426499	-	-	-	14	88.795	6.41e-13	-83.283	84.283	-	-	-	13105.8	13105.8	-	-	-	infeasible	2
Cam3	Morocco_LN	Sicily-Bk	-	-	-	484764	260444	45038	-	-	-	14	12.633	0.555626	0.003	0.997	-	-	-	0.037	0.037	-	-	-	feasible	2
Cam3	Myc-BA	Balkans-BA	-	-	-	484764	426499	1081728	-	-	-	14	97.868	1.21e-14	0.79	0.21	-	-	-	0.16	0.16	-	-	-	feasible	2
Cam3	Myc-BA	CE-EBA	-	-	-	484764	426499	1088312	-	-	-	14	99.7	5.41e-15	0.941	0.059	-	-	-	0.039	0.039	-	-	-	feasible	2
Cam3	Myc-BA	CE-LBA	-	-	-	484764	426499	1076357	-	-	-	14	99.729	5.34e-15	0.942	0.058	-	-	-	0.039	0.039	-	-	-	feasible	2
Cam3	Myc-BA	Iberia-BA	-	-	-	484764	426499	1053781	-	-	-	14	54.554	1.03e-06	0.572	0.428	-	-	-	0.082	0.082	-	-	-	feasible	2
Cam3	Myc-BA	Italy_North-Bk	-	-	-	484764	426499	874035	-	-	-	14	44.764	4.45e-05	-0.293	1.293	-	-	-	0.293	0.293	-	-	-	infeasible	2
Cam3	Myc-BA	Sicily-Bk	-	-	-	484764	426499	45038	-	-	-	14	9.788	0.777521	-0.047	1.047	-	-	-	0.031	0.031	-	-	-	infeasible	2
Cam4	Anatolia-BA	Balkans-BA	-	-	-	484764	792581	1081728	-	-	-	14	101.45	2.5e-15	0.026	0.974	-	-	-	0.14	0.14	-	-	-	feasible	2
Cam4	Anatolia-BA	CE-EBA	-	-	-	484764	792581	1088312	-	-	-	14	169.116	1.03e-28	0.762	0.238	-	-	-	0.059	0.059	-	-	-	feasible	2
Cam4	Anatolia-BA	CE-LBA	-	-	-	484764	792581	1076357	-	-	-	14	169.98	6.91e-29	0.764	0.236	-	-	-	0.063	0.063	-	-	-	feasible	2
Cam4	Anatolia-BA	Iberia-BA	-	-	-	484764	792581	1053781	-	-	-	14	43.84	6.28e-05	0.306	0.694	-	-	-	0.056	0.056	-	-	-	feasible	2
Cam4	Anatolia-BA	Italy_North-Bk	-	-	-	484764	792581	874035	-	-	-	14	40.71	0.00019754	-0.084	1.084	-	-	-	0.112	0.112	-	-	-	infeasible	2
Cam4	Anatolia-BA	Sicily-Bk	-	-	-	484764	792581	45038	-	-	-	14	16.758	0.2693	-0.023	1.023	-	-	-	0.017	0.017	-	-	-	infeasible	2
Cam4	Balkans-BA	Sicily-Bk	-	-	-	484764	1081728	45038	-	-	-	14	18.711	0.176304	0.016	0.984	-	-	-	0.034	0.034	-	-	-	feasible	2
Cam4	Canaanite	Balkans-BA	-	-	-	484764	1036060	1081728	-	-	-	14	101.417	2.54e-15	0.014	0.986	-	-	-	0.062	0.062	-	-	-	feasible	2
Cam4	Canaanite	CE-EBA	-	-	-	484764	1036060	1088312	-	-	-	14	265.966	0	0.559	0.441	-	-	-	0.065	0.065	-	-	-	feasible	2
Cam4	Canaanite	CE-LBA	-	-	-	484764	1036060	1076357	-	-	-	14	257.633	0	0.53	0.47	-	-	-	0.064	0.064	-	-	-	feasible	2
Cam4	Canaanite	Iberia-BA	-	-	-	484764	1036060	1053781	-	-	-	14	45.58	3.28e-05	0.226	0.774	-	-	-	0.04	0.04	-	-	-	feasible	2
Cam4	Canaanite	Italy_North-Bk	-	-	-	484764	1036060	874035	-	-	-	14	41.332	0.00015769	-0.022	1.022	-	-	-	0.055	0.055	-	-	-	infeasible	2
Cam4	Canaanite	Sicily-Bk	-	-	-	484764	1036060	45038	-	-	-	14	16.165	0.303406	-0.017	1.017	-	-	-	0.011	0.011	-	-	-	infeasible	2
Cam4	CE-EBA	Sicily-Bk	-	-	-	484764	1088312	45038	-	-	-	14	17.16	0.247739	0.015	0.985	-	-	-	0.011	0.011	-	-	-	feasible	2
Cam4	CE-LBA	Sicily-Bk	-	-	-	484764	1076357	45038	-	-	-	14	16.979	0.25728	0.016	0.984	-	-	-	0.011	0.011	-	-	-	feasible	2
Cam4	Guanche	Anatolia-BA	-	-	-	484764	1039220	792581	-	-	-	14	188.724	0	-0.067	1.067	-	-	-	0.067	0.067	-	-	-	infeasible	2
Cam4	Guanche	Balkans-BA	-	-	-	484764	1039220	1081728	-	-	-	14	96.27	2.45e-14	0.084	0.916	-	-	-	0.042	0.042	-	-	-	feasible	2
Cam4	Guanche	Canaanite	-	-	-	484764	1039220	1036060	-	-	-	14	296.684	0	-0.504	1.504	-	-	-	0.2	0.2	-	-	-	infeasible	2
Cam4	Guanche	CE-EBA	-	-	-	484764	1039220	1088312	-	-	-	14	312.743	0	0.347	0.653	-	-	-	0.05	0.05	-	-	-	feasible	2
Cam4	Guanche	CE-LBA	-	-	-	484764	1039220	1076357	-	-	-	14	298.702	0	0.338	0.662	-	-	-	0.047	0.047	-	-	-	feasible	2
Cam4	Guanche	Iberia-BA	-	-	-	484764	1039220	1053781	-	-	-	14	56.777	4.27e-07	0.159	0.841	-	-	-	0.035	0.035	-	-	-	feasible	2
Cam4	Guanche	Iran-CA	-	-	-	484764	1039220	969314	-	-	-	14	496.103	0	1.174	-0.174	-	-	-	0.427	0.427	-	-	-	infeasible	2
Cam4	Guanche	Italy_North-Bk	-	-	-	484764	1039220	874035	-	-	-	14	39.868	0.000267538	0.048	0.952	-	-	-	0.041	0.041	-	-	-	feasible	2
Cam4	Guanche	Levant-BA	-	-	-	484764	1039220	838604	-	-	-	14	316.155	0	-0.602	1.602	-	-	-	0.246	0.246	-	-	-	infeasible	2
Cam4	Guanche	Minoan-BA	-	-	-	484764	1039220	980780	-	-	-	14	191.292	0	0.161	0.839	-	-	-	0.047	0.047	-	-	-	feasible	2
Cam4	Guanche	Myc-BA	-	-	-	484764	1039220	426499	-	-	-	14	110.619	4.24e-17	-0.029	1.029	-	-	-	0.051	0.051	-	-	-	infeasible	2
Cam4	Guanche	Sicily-Bk	-	-	-	484764	1039220	45038	-	-	-	14	17.221	0.244588	-0.009	1.009	-	-	-	0.01	0.01	-	-	-	infeasible	2
Cam4	Iberia-BA	Sicily-Bk	-	-	-	484764	1053781	45038	-	-	-	14	15.806	0.325379	0.043	0.957	-	-	-	0.028	0.028	-	-	-	feasible	2
Cam4	Iran-CA	Balkans-BA	-	-	-	484764	969314	1081728	-	-	-	14	101.345	2.62e-15	-0.013	1.013	-	-	-	0.041	0.041	-	-	-	infeasible	2
Cam4	Iran-CA	CE-EBA	-	-	-	484764	969314	1088312	-	-	-	14	380.351	0	0.153	0.847	-	-	-	0.069	0.069	-	-	-	feasible	2
Cam4	Iran-CA	CE-LBA	-	-	-	484764	969314	1076357	-	-	-	14	367.396	0	0.143	0.857	-	-	-	0.065	0.065	-	-	-	feasible	2
Cam4	Iran-CA	Iberia-BA	-	-	-	484764	969314	1053781	-	-	-	14	57.169	3.66e-07	0.145	0.855	-	-	-	0.032	0.032	-	-	-	feasible	2
Cam4	Iran-CA	Italy_North-Bk	-	-	-	484764	969314	874035	-	-	-	14	41.335	0.00015749	-0.015	1.015	-	-	-	0.04	0.04	-	-	-	infeasible	2
Cam4	Iran-CA	Sicily-Bk	-	-	-	484764	969314	45038	-	-	-	14	17.418	0.234605	-0.009	1.009	-	-	-	0.008	0.008	-	-	-	infeasible	2
Cam4	Italy_North-Bk	Sicily-Bk	-	-	-	484764	874035	45038	-	-	-	14	15.63	0.336459	0.084	0.916	-	-	-	0.06	0.06	-	-	-	feasible	2
Cam4	Levant-BA	Balkans-BA	-	-	-	484764	838604	1081728	-	-	-	14	101.036	3e-15	-0.05	1.05	-	-	-	0.072	0.072	-	-	-	infeasible	2
Cam4	Levant-BA	CE-EBA	-	-	-	484764	838604	1088312	-	-	-	14	271.997	0	0.534	0.466	-	-	-	0.07	0.07	-	-	-	feasible	2
Cam4	Levant-BA	CE-LBA	-	-	-	484764	838604	1076357	-	-	-	14	265.46	0	0.515	0.485	-	-	-	0.071	0.071	-	-	-	feasible	2
Cam4	Levant-BA	Iberia-BA	-	-	-	484764	838604	1053781	-	-	-	14	50.887	4.33e-06	0.216	0.784	-	-	-	0.041	0.041	-	-	-	feasible	2
Cam4	Levant-BA	Italy_North-Bk	-	-	-	484764	838604	874035	-	-	-	14	40.908	0.000183878	-0.047	1.047	-	-	-	0.061	0.061	-	-	-	infeasible	2
Cam4	Levant-BA	Sicily-Bk	-	-	-	484764	838604	45038	-	-	-	14	16.827	0.265502	-0.017	1.017	-	-	-	0.012	0.012	-	-	-	infeasible	2
Cam4	Minoan-BA	Balkans-BA	-	-	-	484764	980780	1081728	-	-	-	14	98.468	9.32e-15	0.139	0.861	-	-	-	0.1	0.1	-	-	-	feasible	2
Cam4	Minoan-BA	CE-EBA	-	-	-	484764	980780	1088312	-	-	-	14	122.117	2.42e-19	0.629	0.371	-	-	-	0.04	0.04	-	-	-	feasible	2
Cam4	Minoan-BA	CE-LBA	-	-	-	484764	980780	1076357	-	-	-	14	121.079	3.87e-19	0.627	0.373	-	-	-	0.041	0.041	-	-	-	feasible	2
Cam4	Minoan-BA	Iberia-BA	-	-	-	484764	980780	1053781	-	-	-	14	40.093	0.000246719	0.302	0.698	-	-	-	0.051	0.051	-	-	-	feasible	2
Cam4	Minoan-BA	Italy_North-Bk	-	-	-	484764	980780	874035	-	-	-	14	39.83	0.000271208	-0.11	1.11	-	-	-	0.1	0.1	-	-	-	infeasible	2
Cam4	Minoan-BA	Sicily-Bk	-	-	-	484764	980780	45038	-	-	-	14	16.379	0.29076	-0.023	1.023	-	-	-	0.015	0.015	-	-	-	infeasible	2
Cam4	Morocco_EN	Anatolia-BA	-	-	-	484764	516077	792581	-	-	-	14	180.754	0	-0.097	1.097	-	-	-	0.033	0.033	-	-	-	infeasible	2
Cam4	Morocco_EN	Balkans-BA	-	-	-	484764	516077	1081728	-	-	-	14	102.158	1.83e-15	-0.002	1.002	-	-	-	0.027	0.027	-	-	-	infeasible	2
Cam4	Morocco_EN	Canaanite	-	-	-	484764	516077	1036060	-	-	-	14	241.304	0	-0.371	1.371	-	-	-	0.051	0.051	-	-	-	infeasible	2
Cam4	Morocco_EN	CE-EBA	-	-	-	484764	516077	1088312	-	-	-	14	372.086	0	-0.145	1.145	-	-	-	0.041	0.041	-	-	-	infeasible	2
Cam4	Morocco_EN	CE-LBA	-	-	-	484764	516077	1076357	-	-	-	14	366.53	0	-0.109	1.109	-	-	-	0.04	0.04	-	-	-	infeasible	2
Cam4	Morocco_EN	Iberia-BA	-	-	-	484764	516077	1053781	-	-	-	14	76.254	1.39e-10	0.041	0.959	-	-	-	0.028	0.028	-	-	-	feasible	2
Cam4	Morocco_EN	Iran-CA	-	-	-	484764	516077	969314	-	-	-	14	557.735	0	-0.294	1.294	-	-	-	0.061	0.061	-	-	-	infeasible	2
Cam4	Morocco_EN	Italy_North-Bk	-	-	-	484764	516077	874035	-	-	-	14	41.254	0.000162238	0.02	0.98	-	-	-	0.027	0.027	-	-	-	feasible	2
Cam4	Morocco_EN	Levant-BA	-	-	-	484764	516077	838604	-	-	-	14	266.991	0	-0.365	1.365	-	-	-	0.053	0.053	-	-	-	infeasible	2
Cam4	Morocco_EN	Minoan-BA	-	-	-	484764	516077	980780	-	-	-	14	193.966	0	0.093	0.907	-	-	-	0.026	0.026	-	-	-	feasible	2
Cam4	Morocco_EN	Myc-BA	-	-	-	484764	516077	426499	-	-	-	14	111.673	2.65e-17	-0.014	1.014	-	-	-	0.027	0.027	-	-	-	infeasible	2
Cam4	Morocco_EN	Sicily-Bk	-	-	-	484764	516077	45038	-	-	-	14	18.93	0.167627	-0.004	1.004	-	-	-	0.008	0.008	-	-	-	infeasible	2
Cam4	Morocco_LN	Anatolia-BA	-	-	-	484764	260444	792581	-	-	-	14	88.226	8.2e-13	1.17	-0.17	-	-	-	0.062	0.062	-	-	-	infeasible	2
Cam4	Morocco_LN	Balkans-BA	-	-	-	484764	260444	1081728	-	-	-	14	90.899	2.57e-13	0.758	0.242	-	-	-	0.197	0.197	-	-	-	feasible	2
Cam4	Morocco_LN	Canaanite	-	-	-	484764	260444	1036060	-	-	-	14	61.157	7.35e-08	1.216	-0.216	-	-	-	0.044	0.044	-	-	-	infeasible	2
Cam4	Morocco_LN	CE-EBA	-	-	-	484764	260444	1088312	-	-	-	14	95.559	3.35e-14	0.933	0.067	-	-	-	0.03	0.03	-	-	-	feasible	2
Cam4	Morocco_LN	CE-LBA	-	-	-	484764	260444	1076357	-	-	-	14	95.719	3.12e-14	0.936	0.064	-	-	-	0.029	0.029	-	-	-	feasible	2
Cam4	Morocco_LN	Iberia-BA	-	-	-	484764	260444	1053781	-	-	-	14	56.72	4.37e-07	0.569	0.431	-	-	-	0.145	0.145	-	-	-	feasible	2
Cam4	Morocco_LN	Iran-CA	-	-	-	484764	260444	969314	-	-	-	14	89.607	4.5e-13	1.075	-0.075	-	-	-	0.025	0.025	-	-	-	infeasible	2
Cam4	Morocco_LN	Italy_North-Bk	-	-	-	484764	260444	874035	-	-	-	14	41.558	0.000145227	0.095	0.905	-	-	-	0.198	0.198	-	-	-	feasible	2
Cam4	Morocco_LN	Levant-BA	-	-	-	484764	260444	838604	-	-	-	14	65.509	1.24e-08	1.22	-0.22	-	-	-	0.051	0.051	-	-	-	infeasible	2
Cam4	Morocco_LN	Minoan-BA	-	-	-	484764	260444	980780	-	-	-	14	92.564	1.24e-13	1.14	-0.14	-	-	-	0.06	0.06	-	-	-	infeasible	2
Cam4	Morocco_LN	Myc-BA	-	-	-	484764	260444	426499	-	-	-	14	109.426	7.23e-17	-1.374	2.374	-	-	-	9.244	9.244	-	-	-	infeasible	2
Cam4	Morocco_LN	Sicily-Bk	-	-	-	484764	260444	45038	-	-	-	14	20.12	0.126417	-0.02	1.02	-	-	-	0.047	0.047	-	-	-	infeasible	2
Cam4	Myc-BA	Balkans-BA	-	-	-	484764	426499	1081728	-	-	-	14	102.931	1.3e-15	0.497	0.503	-	-	-	1.202	1.202	-	-	-	feasible	2
Cam4	Myc-BA	CE-EBA	-	-	-	484764	426499	1088312	-	-	-	14	109.534	6.89e-17	0.94	0.06	-	-	-	0.045	0.045	-	-	-	feasible	2
Cam4	Myc-BA	CE-LBA	-	-	-	484764	426499	1076357	-	-	-	14	109.594	6.71e-17	0.94	0.06	-	-	-	0.047	0.047	-	-	-	feasible	2
Cam4	Myc-BA	Iberia-BA	-	-	-	484764	426499	1053781	-	-	-	14	45.773	3.05e-05	0.453	0.547	-	-	-	0.084	0.084	-	-	-	feasible	2
Cam4	Myc-BA	Italy_North-Bk	-	-	-	484764	426499	874035	-	-	-	14	32.776	0.00310332	-0.614	1.614	-	-	-	0.308	0.308	-	-	-	infeasible	2
Cam4	Myc-BA	Sicily-Bk	-	-	-	484764	426499	45038	-	-	-	14	19.362	0.15156	-0.016	1.016	-	-	-	0.032	0.032	-	-	-	infeasible	2
Cam5	Anatolia-BA	Balkans-BA	-	-	-	484764	792581	1081728	-	-	-	14	92.749	1.15e-13	0.275	0.725	-	-	-	0.106	0.106	-	-	-	feasible	2
Cam5	Anatolia-BA	CE-EBA	-	-	-	484764	792581	1088312	-	-	-	14	135.272	6.16e-22	0.762	0.238	-	-	-	0.05	0.05	-	-	-	feasible	2
Cam5	Anatolia-BA	CE-LBA	-	-	-	484764	792581	1076357	-	-	-	14	136.678	3.24e-22	0.773	0.227	-	-	-	0.049	0.049	-	-	-	feasible	2
Cam5	Anatolia-BA	Iberia-BA	-	-	-	484764	792581	1053781	-	-	-	14	51.729	3.12e-06	0.451	0.549	-	-	-	0.051	0.051	-	-	-	feasible	2
Cam5	Anatolia-BA	Italy_North-Bk	-	-	-	484764	792581	874035	-	-	-	14	47.068	1.87e-05	0.117	0.883	-	-	-	0.099	0.099	-	-	-	feasible	2
Cam5	Anatolia-BA	Sicily-Bk	-	-	-	484764	792581	45038	-	-	-	14	8.172	0.880189	-0.022	1.022	-	-	-	0.018	0.018	-	-	-	infeasible	2
Cam5	Balkans-BA	Sicily-Bk	-	-	-	484764	1081728	45038	-	-	-	14	9.389	0.805325	0.017	0.983	-	-	-	0.025	0.025	-	-	-	feasible	2
Cam5	Canaanite	Balkans-BA	-	-	-	484764	1036060	1081728	-	-	-	14	96.126	2.61e-14	0.149	0.851	-	-	-	0.06	0.06	-	-	-	feasible	2
Cam5	Canaanite	CE-EBA	-	-	-	484764	1036060	1088312	-	-	-	14	220.763	0	0.636	0.364	-	-	-	0.055	0.055	-	-	-	feasible	2
Cam5	Canaanite	CE-LBA	-	-	-	484764	1036060	1076357	-	-	-	14	222.007	0	0.642	0.358	-	-	-	0.056	0.056	-	-	-	feasible	2
Cam5	Canaanite	Iberia-BA	-	-	-	484764	1036060	1053781	-	-	-	14	57.312	3.45e-07	0.332	0.668	-	-	-	0.04	0.04	-	-	-	feasible	2
Cam5	Canaanite	Italy_North-Bk	-	-	-	484764	1036060	874035	-	-	-	14	47.319	1.7e-05	0.069	0.931	-	-	-	0.058	0.058	-	-	-	feasible	2
Cam5	Canaanite	Sicily-Bk	-	-	-	484764	1036060	45038	-	-	-	14	7.501	0.913682	-0.018	1.018	-	-	-	0.012	0.012	-	-	-	infeasible	2
Cam5	CE-EBA	Sicily-Bk	-	-	-	484764	1088312	45038	-	-	-	14	8.268	0.874896	0.013	0.987	-	-	-	0.01	0.01	-	-	-	feasible	2
Cam5	CE-LBA	Sicily-Bk	-	-	-	484764	1076357	45038	-	-	-	14	8.077	0.8853	0.014	0.986	-	-	-	0.01	0.01	-	-	-	feasible	2
Cam5	Guanche	Anatolia-BA	-	-	-	484764	1039220	792581	-	-	-	14	160.329	6.09e-27	-0.048	1.048	-	-	-	0.064	0.064	-	-	-	infeasible	2
Cam5	Guanche	Balkans-BA	-	-	-	484764	1039220	1081728	-	-	-	14	94.012	6.59e-14	0.117	0.883	-	-	-	0.042	0.042	-	-	-	feasible	2
Cam5	Guanche	Canaanite	-	-	-	484764	1039220	1036060	-	-	-	14	250.365	0	-0.421	1.421	-	-	-	0.171	0.171	-	-	-	infeasible	2
Cam5	Guanche	CE-EBA	-	-	-	484764	1039220	1088312	-	-	-	14	306.985	0	0.464	0.536	-	-	-	0.064	0.064	-	-	-	feasible	2
Cam5	Guanche	CE-LBA	-	-	-	484764	1039220	1076357	-	-	-	14	304.92	0	0.459	0.541	-	-	-	0.064	0.064	-	-	-	feasible	2
Cam5	Guanche	Iberia-BA	-	-	-	484764	1039220	1053781	-	-	-	14	91.216	2.24e-13	0.216	0.784	-	-	-	0.038	0.038	-	-	-	feasible	2
Cam5	Guanche	Iran-CA	-	-	-	484764	1039220	969314	-	-	-	14	400.832	0	1.028	-0.028	-	-	-	0.205	0.205	-	-	-	infeasible	2
Cam5	Guanche	Italy_North-Bk	-	-	-	484764	1039220	874035	-	-	-	14	46.63	2.21e-05	0.059	0.941	-	-	-	0.043	0.043	-	-	-	feasible	2
Cam5	Guanche	Levant-BA	-	-	-	484764	1039220	838604	-	-	-	14	261.028	0	-0.496	1.496	-	-	-	0.128	0.128	-	-	-	infeasible	2
Cam5	Guanche	Minoan-BA	-	-	-	484764	1039220	980780	-	-	-	14	136.387	3.7e-22	0.207	0.793	-	-	-	0.044	0.044	-	-	-	feasible	2
Cam5	Guanche	Myc-BA	-	-	-	484764	1039220	426499	-	-	-	14	76.817	1.1e-10	0.013	0.987	-	-	-	0.043	0.043	-	-	-	feasible	2
Cam5	Guanche	Sicily-Bk	-	-	-	484764	1039220	45038	-	-	-	14	8.046	0.886905	-0.011	1.011	-	-	-	0.01	0.01	-	-	-	infeasible	2
Cam5	Iberia-BA	Sicily-Bk	-	-	-	484764	1053781	45038	-	-	-	14	7.368	0.919586	0.028	0.972	-	-	-	0.018	0.018	-	-	-	feasible	2
Cam5	Iran-CA	Balkans-BA	-	-	-	484764	969314	1081728	-	-	-	14	101.849	2.1e-15	0.051	0.949	-	-	-	0.04	0.04	-	-	-	feasible	2
Cam5	Iran-CA	CE-EBA	-	-	-	484764	969314	1088312	-	-	-	14	367.22	0	0.358	0.642	-	-	-	0.066	0.066	-	-	-	feasible	2
Cam5	Iran-CA	CE-LBA	-	-	-	484764	969314	1076357	-	-	-	14	371.609	0	0.348	0.652	-	-	-	0.071	0.071	-	-	-	feasible	2
Cam5	Iran-CA	Iberia-BA	-	-	-	484764	969314	1053781	-	-	-	14	83.708	5.77e-12	0.216	0.784	-	-	-	0.033	0.033	-	-	-	feasible	2
Cam5	Iran-CA	Italy_North-Bk	-	-	-	484764	969314	874035	-	-	-	14	47.928	1.35e-05	0.038	0.962	-	-	-	0.04	0.04	-	-	-	feasible	2
Cam5	Iran-CA	Sicily-Bk	-	-	-	484764	969314	45038	-	-	-	14	9.211	0.81728	-0.005	1.005	-	-	-	0.008	0.008	-	-	-	infeasible	2
Cam5	Italy_North-Bk	Sicily-Bk	-	-	-	484764	874035	45038	-	-	-	14	8.934	0.835264	0.026	0.974	-	-	-	0.034	0.034	-	-	-	feasible	2
Cam5	Levant-BA	Balkans-BA	-	-	-	484764	838604	1081728	-	-	-	14	101.478	2.47e-15	0.086	0.914	-	-	-	0.065	0.065	-	-	-	feasible	2
Cam5	Levant-BA	CE-EBA	-	-	-	484764	838604	1088312	-	-	-	14	230.16	0	0.595	0.405	-	-	-	0.055	0.055	-	-	-	feasible	2
Cam5	Levant-BA	CE-LBA	-	-	-	484764	838604	1076357	-	-	-	14	231.061	0	0.606	0.394	-	-	-	0.056	0.056	-	-	-	feasible	2
Cam5	Levant-BA	Iberia-BA	-	-	-	484764	838604	1053781	-	-	-	14	68.304	3.91e-09	0.315	0.685	-	-	-	0.04	0.04	-	-	-	feasible	2
Cam5	Levant-BA	Italy_North-Bk	-	-	-	484764	838604	874035	-	-	-	14	48.252	1.19e-05	0.046	0.954	-	-	-	0.059	0.059	-	-	-	feasible	2
Cam5	Levant-BA	Sicily-Bk	-	-	-	484764	838604	45038	-	-	-	14	7.884	0.895303	-0.018	1.018	-	-	-	0.013	0.013	-	-	-	infeasible	2
Cam5	Minoan-BA	Balkans-BA	-	-	-	484764	980780	1081728	-	-	-	14	78.311	5.81e-11	0.352	0.648	-	-	-	0.076	0.076	-	-	-	feasible	2
Cam5	Minoan-BA	CE-EBA	-	-	-	484764	980780	1088312	-	-	-	14	78.843	4.63e-11	0.661	0.339	-	-	-	0.036	0.036	-	-	-	feasible	2
Cam5	Minoan-BA	CE-LBA	-	-	-	484764	980780	1076357	-	-	-	14	79.947	2.89e-11	0.671	0.329	-	-	-	0.035	0.035	-	-	-	feasible	2
Cam5	Minoan-BA	Iberia-BA	-	-	-	484764	980780	1053781	-	-	-	14	46.309	2.5e-05	0.456	0.544	-	-	-	0.049	0.049	-	-	-	feasible	2
Cam5	Minoan-BA	Italy_North-Bk	-	-	-	484764	980780	874035	-	-	-	14	46.613	2.23e-05	0.127	0.873	-	-	-	0.095	0.095	-	-	-	feasible	2
Cam5	Minoan-BA	Sicily-Bk	-	-	-	484764	980780	45038	-	-	-	14	6.681	0.946321	-0.031	1.031	-	-	-	0.017	0.017	-	-	-	infeasible	2
Cam5	Morocco_EN	Anatolia-BA	-	-	-	484764	516077	792581	-	-	-	14	154.557	8.79e-26	-0.077	1.077	-	-	-	0.029	0.029	-	-	-	infeasible	2
Cam5	Morocco_EN	Balkans-BA	-	-	-	484764	516077	1081728	-	-	-	14	103.489	1.01e-15	0.021	0.979	-	-	-	0.027	0.027	-	-	-	feasible	2
Cam5	Morocco_EN	Canaanite	-	-	-	484764	516077	1036060	-	-	-	14	213.807	0	-0.3	1.3	-	-	-	0.047	0.047	-	-	-	infeasible	2
Cam5	Morocco_EN	CE-EBA	-	-	-	484764	516077	1088312	-	-	-	14	418.693	0	-0.081	1.081	-	-	-	0.055	0.055	-	-	-	infeasible	2
Cam5	Morocco_EN	CE-LBA	-	-	-	484764	516077	1076357	-	-	-	14	416.909	0	-0.063	1.063	-	-	-	0.052	0.052	-	-	-	infeasible	2
Cam5	Morocco_EN	Iberia-BA	-	-	-	484764	516077	1053781	-	-	-	14	121.748	2.86e-19	0.075	0.925	-	-	-	0.027	0.027	-	-	-	feasible	2
Cam5	Morocco_EN	Iran-CA	-	-	-	484764	516077	969314	-	-	-	14	505.52	0	-0.214	1.214	-	-	-	0.058	0.058	-	-	-	infeasible	2
Cam5	Morocco_EN	Italy_North-Bk	-	-	-	484764	516077	874035	-	-	-	14	48.59	1.05e-05	0.019	0.981	-	-	-	0.026	0.026	-	-	-	feasible	2
Cam5	Morocco_EN	Levant-BA	-	-	-	484764	516077	838604	-	-	-	14	225.961	0	-0.319	1.319	-	-	-	0.045	0.045	-	-	-	infeasible	2
Cam5	Morocco_EN	Minoan-BA	-	-	-	484764	516077	980780	-	-	-	14	141.174	4.14e-23	0.114	0.886	-	-	-	0.024	0.024	-	-	-	feasible	2
Cam5	Morocco_EN	Myc-BA	-	-	-	484764	516077	426499	-	-	-	14	77.433	8.44e-11	0.011	0.989	-	-	-	0.025	0.025	-	-	-	feasible	2
Cam5	Morocco_EN	Sicily-Bk	-	-	-	484764	516077	45038	-	-	-	14	9.633	0.78848	-0.004	1.004	-	-	-	0.008	0.008	-	-	-	infeasible	2
Cam5	Morocco_LN	Anatolia-BA	-	-	-	484764	260444	792581	-	-	-	14	91.914	1.65e-13	1.216	-0.216	-	-	-	0.118	0.118	-	-	-	infeasible	2
Cam5	Morocco_LN	Balkans-BA	-	-	-	484764	260444	1081728	-	-	-	14	84.422	4.25e-12	0.73	0.27	-	-	-	0.149	0.149	-	-	-	feasible	2
Cam5	Morocco_LN	Canaanite	-	-	-	484764	260444	1036060	-	-	-	14	66.921	6.93e-09	1.27	-0.27	-	-	-	0.07	0.07	-	-	-	infeasible	2
Cam5	Morocco_LN	CE-EBA	-	-	-	484764	260444	1088312	-	-	-	14	96.356	2.36e-14	0.945	0.055	-	-	-	0.027	0.027	-	-	-	feasible	2
Cam5	Morocco_LN	CE-LBA	-	-	-	484764	260444	1076357	-	-	-	14	96.28	2.44e-14	0.947	0.053	-	-	-	0.025	0.025	-	-	-	feasible	2
Cam5	Morocco_LN	Iberia-BA	-	-	-	484764	260444	1053781	-	-	-	14	77.107	9.7e-11	0.787	0.213	-	-	-	0.078	0.078	-	-	-	feasible	2
Cam5	Morocco_LN	Iran-CA	-	-	-	484764	260444	969314	-	-	-	14	94.907	4.45e-14	1.059	-0.059	-	-	-	0.028	0.028	-	-	-	infeasible	2
Cam5	Morocco_LN	Italy_North-Bk	-	-	-	484764	260444	874035	-	-	-	14	48.558	1.06e-05	0.119	0.881	-	-	-	0.181	0.181	-	-	-	feasible	2
Cam5	Morocco_LN	Levant-BA	-	-	-	484764	260444	838604	-	-	-	14	68.611	3.44e-09	1.278	-0.278	-	-	-	0.085	0.085	-	-	-	infeasible	2
Cam5	Morocco_LN	Minoan-BA	-	-	-	484764	260444	980780	-	-	-	14	99.882	5e-15	1.102	-0.102	-	-	-	0.144	0.144	-	-	-	infeasible	2
Cam5	Morocco_LN	Myc-BA	-	-	-	484764	260444	426499	-	-	-	14	78.212	6.06e-11	-0.068	1.068	-	-	-	0.424	0.424	-	-	-	infeasible	2
Cam5	Morocco_LN	Sicily-Bk	-	-	-	484764	260444	45038	-	-	-	14	9.866	0.771893	-0.032	1.032	-	-	-	0.04	0.04	-	-	-	infeasible	2
Cam5	Myc-BA	Balkans-BA	-	-	-	484764	426499	1081728	-	-	-	14	74.582	2.82e-10	0.822	0.178	-	-	-	0.149	0.149	-	-	-	feasible	2
Cam5	Myc-BA	CE-EBA	-	-	-	484764	426499	1088312	-	-	-	14	73.652	4.18e-10	0.924	0.076	-	-	-	0.041	0.041	-	-	-	feasible	2
Cam5	Myc-BA	CE-LBA	-	-	-	484764	426499	1076357	-	-	-	14	73.592	4.29e-10	0.925	0.075	-	-	-	0.04	0.04	-	-	-	feasible	2
Cam5	Myc-BA	Iberia-BA	-	-	-	484764	426499	1053781	-	-	-	14	48.915	9.26e-06	0.674	0.326	-	-	-	0.072	0.072	-	-	-	feasible	2
Cam5	Myc-BA	Italy_North-Bk	-	-	-	484764	426499	874035	-	-	-	14	48.611	1.04e-05	-0.146	1.146	-	-	-	0.337	0.337	-	-	-	infeasible	2
Cam5	Myc-BA	Sicily-Bk	-	-	-	484764	426499	45038	-	-	-	14	7.867	0.896142	-0.049	1.049	-	-	-	0.033	0.033	-	-	-	infeasible	2
Car1	Anatolia-BA	Balkans-BA	-	-	-	484764	792581	1081728	-	-	-	14	102.304	1.71e-15	0.243	0.757	-	-	-	0.111	0.111	-	-	-	feasible	2
Car1	Anatolia-BA	CE-EBA	-	-	-	484764	792581	1088312	-	-	-	14	154.618	8.55e-26	0.739	0.261	-	-	-	0.056	0.056	-	-	-	feasible	2
Car1	Anatolia-BA	CE-LBA	-	-	-	484764	792581	1076357	-	-	-	14	156.071	4.37e-26	0.746	0.254	-	-	-	0.057	0.057	-	-	-	feasible	2
Car1	Anatolia-BA	Iberia-BA	-	-	-	484764	792581	1053781	-	-	-	14	54.836	9.24e-07	0.425	0.575	-	-	-	0.051	0.051	-	-	-	feasible	2
Car1	Anatolia-BA	Italy_North-Bk	-	-	-	484764	792581	874035	-	-	-	14	58.676	2e-07	0.101	0.899	-	-	-	0.098	0.098	-	-	-	feasible	2
Car1	Anatolia-BA	Sicily-Bk	-	-	-	484764	792581	45038	-	-	-	14	19.644	0.141776	-0.024	1.024	-	-	-	0.023	0.023	-	-	-	infeasible	2
Car1	Balkans-BA	Sicily-Bk	-	-	-	484764	1081728	45038	-	-	-	14	20.347	0.119576	0.024	0.976	-	-	-	0.027	0.027	-	-	-	feasible	2
Car1	Canaanite	Balkans-BA	-	-	-	484764	1036060	1081728	-	-	-	14	99	7.37e-15	0.189	0.811	-	-	-	0.061	0.061	-	-	-	feasible	2
Car1	Canaanite	CE-EBA	-	-	-	484764	1036060	1088312	-	-	-	14	212.775	0	0.614	0.386	-	-	-	0.057	0.057	-	-	-	feasible	2
Car1	Canaanite	CE-LBA	-	-	-	484764	1036060	1076357	-	-	-	14	211.022	0	0.606	0.394	-	-	-	0.057	0.057	-	-	-	feasible	2
Car1	Canaanite	Iberia-BA	-	-	-	484764	1036060	1053781	-	-	-	14	52.941	1.95e-06	0.347	0.653	-	-	-	0.042	0.042	-	-	-	feasible	2
Car1	Canaanite	Italy_North-Bk	-	-	-	484764	1036060	874035	-	-	-	14	56.631	4.53e-07	0.101	0.899	-	-	-	0.057	0.057	-	-	-	feasible	2
Car1	Canaanite	Sicily-Bk	-	-	-	484764	1036060	45038	-	-	-	14	18.52	0.184109	-0.021	1.021	-	-	-	0.014	0.014	-	-	-	infeasible	2
Car1	CE-EBA	Sicily-Bk	-	-	-	484764	1088312	45038	-	-	-	14	18.311	0.192962	0.019	0.981	-	-	-	0.011	0.011	-	-	-	feasible	2
Car1	CE-LBA	Sicily-Bk	-	-	-	484764	1076357	45038	-	-	-	14	18.152	0.19994	0.019	0.981	-	-	-	0.011	0.011	-	-	-	feasible	2
Car1	Guanche	Anatolia-BA	-	-	-	484764	1039220	792581	-	-	-	14	182.349	0	-0.055	1.055	-	-	-	0.095	0.095	-	-	-	infeasible	2
Car1	Guanche	Balkans-BA	-	-	-	484764	1039220	1081728	-	-	-	14	95.306	3.74e-14	0.153	0.847	-	-	-	0.043	0.043	-	-	-	feasible	2
Car1	Guanche	Canaanite	-	-	-	484764	1039220	1036060	-	-	-	14	255.704	0	-0.476	1.476	-	-	-	0.313	0.313	-	-	-	infeasible	2
Car1	Guanche	CE-EBA	-	-	-	484764	1039220	1088312	-	-	-	14	288.377	0	0.421	0.579	-	-	-	0.06	0.06	-	-	-	feasible	2
Car1	Guanche	CE-LBA	-	-	-	484764	1039220	1076357	-	-	-	14	287.01	0	0.417	0.583	-	-	-	0.06	0.06	-	-	-	feasible	2
Car1	Guanche	Iberia-BA	-	-	-	484764	1039220	1053781	-	-	-	14	86.579	1.67e-12	0.221	0.779	-	-	-	0.039	0.039	-	-	-	feasible	2
Car1	Guanche	Iran-CA	-	-	-	484764	1039220	969314	-	-	-	14	405.257	0	0.966	0.034	-	-	-	0.136	0.136	-	-	-	feasible	2
Car1	Guanche	Italy_North-Bk	-	-	-	484764	1039220	874035	-	-	-	14	54.382	1.1e-06	0.096	0.904	-	-	-	0.042	0.042	-	-	-	feasible	2
Car1	Guanche	Levant-BA	-	-	-	484764	1039220	838604	-	-	-	14	287.718	0	-0.148	1.148	-	-	-	0.236	0.236	-	-	-	infeasible	2
Car1	Guanche	Minoan-BA	-	-	-	484764	1039220	980780	-	-	-	14	131.102	4.12e-21	0.228	0.772	-	-	-	0.047	0.047	-	-	-	feasible	2
Car1	Guanche	Myc-BA	-	-	-	484764	1039220	426499	-	-	-	14	68.639	3.4e-09	0.021	0.979	-	-	-	0.044	0.044	-	-	-	feasible	2
Car1	Guanche	Sicily-Bk	-	-	-	484764	1039220	45038	-	-	-	14	18.811	0.172314	-0.013	1.013	-	-	-	0.011	0.011	-	-	-	infeasible	2
Car1	Iberia-BA	Sicily-Bk	-	-	-	484764	1053781	45038	-	-	-	14	17.373	0.236842	0.037	0.963	-	-	-	0.021	0.021	-	-	-	feasible	2
Car1	Iran-CA	Balkans-BA	-	-	-	484764	969314	1081728	-	-	-	14	105.579	4.01e-16	0.082	0.918	-	-	-	0.036	0.036	-	-	-	feasible	2
Car1	Iran-CA	CE-EBA	-	-	-	484764	969314	1088312	-	-	-	14	351.042	0	0.203	0.797	-	-	-	0.049	0.049	-	-	-	feasible	2
Car1	Iran-CA	CE-LBA	-	-	-	484764	969314	1076357	-	-	-	14	352.892	0	0.204	0.796	-	-	-	0.05	0.05	-	-	-	feasible	2
Car1	Iran-CA	Iberia-BA	-	-	-	484764	969314	1053781	-	-	-	14	72.037	8.23e-10	0.213	0.787	-	-	-	0.029	0.029	-	-	-	feasible	2
Car1	Iran-CA	Italy_North-Bk	-	-	-	484764	969314	874035	-	-	-	14	56.249	5.28e-07	0.071	0.929	-	-	-	0.036	0.036	-	-	-	feasible	2
Car1	Iran-CA	Sicily-Bk	-	-	-	484764	969314	45038	-	-	-	14	20.261	0.122117	-0.007	1.007	-	-	-	0.01	0.01	-	-	-	infeasible	2
Car1	Italy_North-Bk	Sicily-Bk	-	-	-	484764	874035	45038	-	-	-	14	18.326	0.192344	0.053	0.947	-	-	-	0.042	0.042	-	-	-	feasible	2
Car1	Levant-BA	Balkans-BA	-	-	-	484764	838604	1081728	-	-	-	14	108.199	1.25e-16	0.098	0.902	-	-	-	0.07	0.07	-	-	-	feasible	2
Car1	Levant-BA	CE-EBA	-	-	-	484764	838604	1088312	-	-	-	14	227.634	0	0.618	0.382	-	-	-	0.063	0.063	-	-	-	feasible	2
Car1	Levant-BA	CE-LBA	-	-	-	484764	838604	1076357	-	-	-	14	225.672	0	0.619	0.381	-	-	-	0.063	0.063	-	-	-	feasible	2
Car1	Levant-BA	Iberia-BA	-	-	-	484764	838604	1053781	-	-	-	14	71.414	1.07e-09	0.306	0.694	-	-	-	0.044	0.044	-	-	-	feasible	2
Car1	Levant-BA	Italy_North-Bk	-	-	-	484764	838604	874035	-	-	-	14	59.619	1.37e-07	0.044	0.956	-	-	-	0.059	0.059	-	-	-	feasible	2
Car1	Levant-BA	Sicily-Bk	-	-	-	484764	838604	45038	-	-	-	14	19.415	0.149679	-0.018	1.018	-	-	-	0.014	0.014	-	-	-	infeasible	2
Car1	Minoan-BA	Balkans-BA	-	-	-	484764	980780	1081728	-	-	-	14	91.237	2.22e-13	0.34	0.66	-	-	-	0.093	0.093	-	-	-	feasible	2
Car1	Minoan-BA	CE-EBA	-	-	-	484764	980780	1088312	-	-	-	14	88.387	7.65e-13	0.663	0.337	-	-	-	0.04	0.04	-	-	-	feasible	2
Car1	Minoan-BA	CE-LBA	-	-	-	484764	980780	1076357	-	-	-	14	88.461	7.41e-13	0.664	0.336	-	-	-	0.04	0.04	-	-	-	feasible	2
Car1	Minoan-BA	Iberia-BA	-	-	-	484764	980780	1053781	-	-	-	14	48.908	9.29e-06	0.449	0.551	-	-	-	0.052	0.052	-	-	-	feasible	2
Car1	Minoan-BA	Italy_North-Bk	-	-	-	484764	980780	874035	-	-	-	14	59.018	1.74e-07	0.1	0.9	-	-	-	0.113	0.113	-	-	-	feasible	2
Car1	Minoan-BA	Sicily-Bk	-	-	-	484764	980780	45038	-	-	-	14	19.011	0.164532	-0.027	1.027	-	-	-	0.02	0.02	-	-	-	infeasible	2
Car1	Morocco_EN	Anatolia-BA	-	-	-	484764	516077	792581	-	-	-	14	168.679	1.27e-28	-0.119	1.119	-	-	-	0.034	0.034	-	-	-	infeasible	2
Car1	Morocco_EN	Balkans-BA	-	-	-	484764	516077	1081728	-	-	-	14	109.563	6.8e-17	0.035	0.965	-	-	-	0.028	0.028	-	-	-	feasible	2
Car1	Morocco_EN	Canaanite	-	-	-	484764	516077	1036060	-	-	-	14	211.668	0	-0.324	1.324	-	-	-	0.053	0.053	-	-	-	infeasible	2
Car1	Morocco_EN	CE-EBA	-	-	-	484764	516077	1088312	-	-	-	14	369.363	0	-0.112	1.112	-	-	-	0.047	0.047	-	-	-	infeasible	2
Car1	Morocco_EN	CE-LBA	-	-	-	484764	516077	1076357	-	-	-	14	374.299	0	-0.091	1.091	-	-	-	0.048	0.048	-	-	-	infeasible	2
Car1	Morocco_EN	Iberia-BA	-	-	-	484764	516077	1053781	-	-	-	14	116.591	2.92e-18	0.076	0.924	-	-	-	0.027	0.027	-	-	-	feasible	2
Car1	Morocco_EN	Iran-CA	-	-	-	484764	516077	969314	-	-	-	14	580.336	0	-0.309	1.309	-	-	-	0.074	0.074	-	-	-	infeasible	2
Car1	Morocco_EN	Italy_North-Bk	-	-	-	484764	516077	874035	-	-	-	14	58.153	2.47e-07	0.04	0.96	-	-	-	0.027	0.027	-	-	-	feasible	2
Car1	Morocco_EN	Levant-BA	-	-	-	484764	516077	838604	-	-	-	14	238.627	0	-0.273	1.273	-	-	-	0.048	0.048	-	-	-	infeasible	2
Car1	Morocco_EN	Minoan-BA	-	-	-	484764	516077	980780	-	-	-	14	141.166	4.16e-23	0.115	0.885	-	-	-	0.026	0.026	-	-	-	feasible	2
Car1	Morocco_EN	Myc-BA	-	-	-	484764	516077	426499	-	-	-	14	69.617	2.26e-09	0.002	0.998	-	-	-	0.027	0.027	-	-	-	feasible	2
Car1	Morocco_EN	Sicily-Bk	-	-	-	484764	516077	45038	-	-	-	14	20.877	0.104822	-0.006	1.006	-	-	-	0.008	0.008	-	-	-	infeasible	2
Car1	Morocco_LN	Anatolia-BA	-	-	-	484764	260444	792581	-	-	-	14	80.564	2.22e-11	1.092	-0.092	-	-	-	0.098	0.098	-	-	-	infeasible	2
Car1	Morocco_LN	Balkans-BA	-	-	-	484764	260444	1081728	-	-	-	14	66.106	9.7e-09	0.788	0.212	-	-	-	0.077	0.077	-	-	-	feasible	2
Car1	Morocco_LN	Canaanite	-	-	-	484764	260444	1036060	-	-	-	14	55.527	7.03e-07	1.235	-0.235	-	-	-	0.064	0.064	-	-	-	infeasible	2
Car1	Morocco_LN	CE-EBA	-	-	-	484764	260444	1088312	-	-	-	14	78.556	5.24e-11	0.945	0.055	-	-	-	0.028	0.028	-	-	-	feasible	2
Car1	Morocco_LN	CE-LBA	-	-	-	484764	260444	1076357	-	-	-	14	78.801	4.72e-11	0.949	0.051	-	-	-	0.027	0.027	-	-	-	feasible	2
Car1	Morocco_LN	Iberia-BA	-	-	-	484764	260444	1053781	-	-	-	14	60.223	1.07e-07	0.806	0.194	-	-	-	0.061	0.061	-	-	-	feasible	2
Car1	Morocco_LN	Iran-CA	-	-	-	484764	260444	969314	-	-	-	14	78.104	6.35e-11	1.051	-0.051	-	-	-	0.027	0.027	-	-	-	infeasible	2
Car1	Morocco_LN	Italy_North-Bk	-	-	-	484764	260444	874035	-	-	-	14	53.061	1.86e-06	0.462	0.538	-	-	-	0.378	0.378	-	-	-	feasible	2
Car1	Morocco_LN	Levant-BA	-	-	-	484764	260444	838604	-	-	-	14	63.635	2.68e-08	1.199	-0.199	-	-	-	0.064	0.064	-	-	-	infeasible	2
Car1	Morocco_LN	Minoan-BA	-	-	-	484764	260444	980780	-	-	-	14	81.984	1.21e-11	0.927	0.073	-	-	-	0.196	0.196	-	-	-	feasible	2
Car1	Morocco_LN	Myc-BA	-	-	-	484764	260444	426499	-	-	-	14	69.617	2.26e-09	0.148	0.852	-	-	-	0.579	0.579	-	-	-	feasible	2
Car1	Morocco_LN	Sicily-Bk	-	-	-	484764	260444	45038	-	-	-	14	22.612	0.066885	-0.017	1.017	-	-	-	0.055	0.055	-	-	-	infeasible	2
Car1	Myc-BA	Balkans-BA	-	-	-	484764	426499	1081728	-	-	-	14	68.68	3.34e-09	0.916	0.084	-	-	-	0.133	0.133	-	-	-	feasible	2
Car1	Myc-BA	CE-EBA	-	-	-	484764	426499	1088312	-	-	-	14	66.246	9.16e-09	0.931	0.069	-	-	-	0.041	0.041	-	-	-	feasible	2
Car1	Myc-BA	CE-LBA	-	-	-	484764	426499	1076357	-	-	-	14	66.181	9.41e-09	0.93	0.07	-	-	-	0.042	0.042	-	-	-	feasible	2
Car1	Myc-BA	Iberia-BA	-	-	-	484764	426499	1053781	-	-	-	14	44.192	5.51e-05	0.701	0.299	-	-	-	0.071	0.071	-	-	-	feasible	2
Car1	Myc-BA	Italy_North-Bk	-	-	-	484764	426499	874035	-	-	-	14	61.421	6.6e-08	0.143	0.857	-	-	-	3.719	3.719	-	-	-	feasible	2
Car1	Myc-BA	Sicily-Bk	-	-	-	484764	426499	45038	-	-	-	14	21.829	0.0821925	-0.016	1.016	-	-	-	0.048	0.048	-	-	-	infeasible	2
Car2	Anatolia-BA	Balkans-BA	-	-	-	484764	792581	1081728	-	-	-	14	130.048	6.65e-21	0.074	0.926	-	-	-	0.14	0.14	-	-	-	feasible	2
Car2	Anatolia-BA	CE-EBA	-	-	-	484764	792581	1088312	-	-	-	14	183.628	0	0.77	0.23	-	-	-	0.06	0.06	-	-	-	feasible	2
Car2	Anatolia-BA	CE-LBA	-	-	-	484764	792581	1076357	-	-	-	14	185.628	0	0.781	0.219	-	-	-	0.062	0.062	-	-	-	feasible	2
Car2	Anatolia-BA	Iberia-BA	-	-	-	484764	792581	1053781	-	-	-	14	74.51	2.91e-10	0.324	0.676	-	-	-	0.061	0.061	-	-	-	feasible	2
Car2	Anatolia-BA	Italy_North-Bk	-	-	-	484764	792581	874035	-	-	-	14	60.731	8.73e-08	-0.091	1.091	-	-	-	0.113	0.113	-	-	-	infeasible	2
Car2	Anatolia-BA	Sicily-Bk	-	-	-	484764	792581	45038	-	-	-	14	20.065	0.128119	-0.021	1.021	-	-	-	0.018	0.018	-	-	-	infeasible	2
Car2	Balkans-BA	Sicily-Bk	-	-	-	484764	1081728	45038	-	-	-	14	20.768	0.107738	-0.028	1.028	-	-	-	0.028	0.028	-	-	-	infeasible	2
Car2	Canaanite	Balkans-BA	-	-	-	484764	1036060	1081728	-	-	-	14	129.485	8.59e-21	0.057	0.943	-	-	-	0.06	0.06	-	-	-	feasible	2
Car2	Canaanite	CE-EBA	-	-	-	484764	1036060	1088312	-	-	-	14	280.27	0	0.527	0.473	-	-	-	0.074	0.074	-	-	-	feasible	2
[truncated: 36,248 more rows]
